# Supplementary material for: Transcriptomic profiling of neural cultures from the KYOU iPSC line via alternative differentiation protocols
Source: Front Mol Neurosci. 2025 Oct 28;18:1661986. doi: 10.3389/fnmol.2025.1661986 (PMC12602485; doi:10.3389/fnmol.2025.1661986)
Supplement: Supplementary file 1 [file Table_1.xlsx]

## Sheet: Content
Table S1	Transcription of marker genes of different cell types
Table S2	Genes whose transcription was altered twofold (|logFC| > 1) and p-value < 0.05
Table S3	The complete list of KEGG signaling and metabolic pathways
Table S4	The complete list of Gene Ontology processes

## Sheet: Table S1
Cell type	Ensemble ID	Gene description	Gene symbol	logFC	logCPM	PValue	FDR
Astrocytes	ENSG00000144908	aldehyde dehydrogenase 1 family member L1	ALDH1L1	-1.15854	1.03115	0.00274734	0.00432728
Astrocytes	ENSG00000171885	aquaporin 4	AQP4	-1.68429	1.86523	8.97833e-09	2.2374e-08
Astrocytes	ENSG00000131095	glial fibrillary acidic protein	GFAP	-2.28777	1.37217	5.03031e-09	1.26972e-08
Astrocytes	ENSG00000213949	integrin subunit alpha 1	ITGA1	1.76796	1.5539	5.61226e-08	1.32108e-07
Astrocytes	ENSG00000091409	integrin subunit alpha 6	ITGA6	-1.11249	5.85375	7.00207e-23	3.56778e-22
Astrocytes	ENSG00000160307	S100 calcium binding protein B	S100B	-1.69918	1.73666	1.53948e-07	3.51805e-07
Astrocytes	ENSG00000110436	solute carrier family 1 member 2	SLC1A2	-1.63346	7.0984	1.98403e-38	1.75355e-37
Astrocytes	ENSG00000079215	solute carrier family 1 member 3	SLC1A3	-7.38764	6.5454	1.92246e-193	2.00351e-191
Astrocytes	ENSG00000080493	solute carrier family 4 member 4	SLC4A4	1.7895	3.23958	3.62181e-07	8.04315e-07
Astrocytes	ENSG00000152583	SPARC like 1	SPARCL1	-6.96891	5.57581	1.96722e-42	1.97623e-41
Dopaminergic neurons	ENSG00000132437	dopa decarboxylase	DDC	2.67835	2.46697	1.53844e-09	4.02708e-09
Dopaminergic neurons	ENSG00000164778	engrailed homeobox 2	EN2	1.97631	2.85063	0.0342758	0.0466917
Dopaminergic neurons	ENSG00000136944	LIM homeobox transcription factor 1 beta	LMX1B	-5.61394	4.93378	2.78781e-151	1.93226e-149
Dopaminergic neurons	ENSG00000153234	nuclear receptor subfamily 4 group A member 2	NR4A2	-1.13839	1.18521	0.00666124	0.0100005
Dopaminergic neurons	ENSG00000185630	PBX homeobox 1	PBX1	0.255005	8.97578	0.133501	0.164798
Dopaminergic neurons	ENSG00000180176	tyrosine hydroxylase	TH	-1.8275	3.36921	0.000105779	0.000191229
GABAergic neurons	ENSG00000183044	4-aminobutyrate aminotransferase	ABAT	-1.9041	7.66549	7.33111e-109	2.76558e-107
GABAergic neurons	ENSG00000204681	gamma-aminobutyric acid type B receptor subunit 1	GABBR1	-0.0243016	6.10787	0.902218	0.918126
GABAergic neurons	ENSG00000128683	glutamate decarboxylase 1	GAD1	-1.15575	2.04676	2.72946e-06	5.6452e-06
GABAergic neurons	ENSG00000136750	glutamate decarboxylase 2	GAD2	-5.19061	2.57118	3.02306e-50	3.76868e-49
GABAergic neurons	ENSG00000101438	solute carrier family 32 member 1	SLC32A1	-4.13727	3.81099	2.09331e-68	3.97427e-67
GABAergic neurons	ENSG00000157103	solute carrier family 6 member 1	SLC6A1	-3.53598	3.93166	1.18817e-23	6.24974e-23
Glutamatergic neurons	ENSG00000155511	glutamate ionotropic receptor AMPA type subunit 1	GRIA1	-1.70981	7.12902	1.66041e-27	1.03053e-26
Glutamatergic neurons	ENSG00000178719	glutamate ionotropic receptor NMDA type subunit associated protein 1	GRINA	-0.068571	7.4455	0.447791	0.49802
Glutamatergic neurons	ENSG00000091664	solute carrier family 17 member 6	SLC17A6	3.34975	6.85528	0	0
Glutamatergic neurons	ENSG00000104888	solute carrier family 17 member 7	SLC17A7	6.75057	4.20482	4.22965e-94	1.29536e-92
Glutamatergic neurons	ENSG00000105143	solute carrier family 1 member 6	SLC1A6	2.25793	5.01376	1.08085e-68	2.07107e-67
Immature neurons	ENSG00000077279	doublecortin	DCX	0.30162	10.8364	0.00695822	0.0104226
Immature neurons	ENSG00000149294	neural cell adhesion molecule 1	NCAM1	0.261853	9.30487	0.0214424	0.0300576
Immature neurons	ENSG00000154654	neural cell adhesion molecule 2	NCAM2	4.24775	6.37674	0	0
Immature neurons	ENSG00000117632	stathmin 1	STMN1	0.521595	10.3277	3.87273e-05	7.27915e-05
Immature neurons	ENSG00000258947	tubulin beta 3 class III	TUBB3	0.148047	10.58	0.0843279	0.107942
Mature neurons	ENSG00000111674	enolase 2	ENO2	3.01052	8.75057	0	0
Mature neurons	ENSG00000124194	ganglioside induced differentiation associated protein 1 like 1	GDAP1L1	1.08586	6.99173	4.05532e-16	1.53542e-15
Mature neurons	ENSG00000166963	microtubule associated protein 1A	MAP1A	0.154692	8.48365	0.125162	0.155205
Mature neurons	ENSG00000131711	microtubule associated protein 1B	MAP1B	0.061416	11.4754	0.643309	0.686076
Mature neurons	ENSG00000130479	microtubule associated protein 1S	MAP1S	0.221517	6.31616	0.027636	0.0381635
Mature neurons	ENSG00000078018	microtubule associated protein 2	MAP2	-0.607688	10.3124	2.394e-06	4.97482e-06
Mature neurons	ENSG00000277586	neurofilament light	NEFL	3.16746	10.7356	3.68887e-88	1.02961e-86
Mature neurons	ENSG00000104722	neurofilament medium	NEFM	3.35223	11.6251	3.83235e-45	4.1741e-44
Mature neurons	ENSG00000059915	pleckstrin and Sec7 domain containing	PSD	2.12598	6.21356	5.78378e-133	3.24744e-131
Mature neurons	ENSG00000167281	RNA binding fox-1 homolog 3	RBFOX3	3.07557	4.26312	1.81831e-12	5.64147e-12
Mature neurons	ENSG00000132639	synaptosome associated protein 25	SNAP25	3.22254	7.14572	0	0
Mature neurons	ENSG00000008056	synapsin I	SYN1	2.24757	6.31015	3.62377e-90	1.05198e-88
Mature neurons	ENSG00000157152	synapsin II	SYN2	3.02445	3.88874	3.54801e-24	1.90005e-23
Mature neurons	ENSG00000185666	synapsin III	SYN3	1.9202	3.70274	1.18566e-16	4.60222e-16
Mature neurons	ENSG00000102003	synaptophysin	SYP	3.64085	8.28181	0	0
Mature neurons	ENSG00000182400	trafficking protein particle complex 6B	TRAPPC6B	1.56157	5.81024	1.05013e-74	2.24037e-73
Microglia	ENSG00000049860	hexosaminidase subunit beta	HEXB	0.160157	4.08613	0.287598	0.333239
Microglia	ENSG00000082781	integrin subunit beta 5	ITGB5	-1.69555	4.44355	0.00970755	0.014252
Microglia	ENSG00000103449	spalt like transcription factor 1	SALL1	-0.327857	5.29491	0.0038387	0.0059264
Motor (cholinergic) neurons	ENSG00000087085	acetylcholinesterase (Cartwright blood group)	ACHE	5.74105	6.17068	0.0000000000000000000000000000000000000000000000000000000000000000000000000000000000000000000000000000000000000000000000000000000000000000000000000000000000000000000000000000000000000000000000000000000000000000000000000000000000000000000000000000000000000000000000000000000000000000131000208144453	0.00000000000000000000000000000000000000000000000000000000000000000000000000000000000000000000000000000000000000000000000000000000000000000000000000000000000000000000000000000000000000000000000000000000000000000000000000000000000000000000000000000000000000000000000000000000000000332924388628167
Motor (cholinergic) neurons	ENSG00000070748	choline O-acetyltransferase	CHAT	5.22167	2.42726	2.64871e-54	3.63001e-53
Motor (cholinergic) neurons	ENSG00000016082	ISL LIM homeobox 1	ISL1	6.6481	7.03452	8.08476e-144	4.96254e-142
Motor (cholinergic) neurons	ENSG00000187714	solute carrier family 18 member A3	SLC18A3	4.78717	5.25662	6.77193e-62	1.12627e-60
Neural progenitors	ENSG00000139352	achaete-scute family bHLH transcription factor 1	ASCL1	-6.56932	6.10076	0	0
Neural progenitors	ENSG00000121966	C-X-C motif chemokine receptor 4	CXCR4	-1.71987	6.52717	1.43914e-33	1.10012e-32
Neural progenitors	ENSG00000144485	hes family bHLH transcription factor 6	HES6	-2.49938	7.67383	7.1926e-90	2.0673e-88
Neural progenitors	ENSG00000181965	neurogenin 1	NEUROG1	-3.93293	2.17877	2.54463e-23	1.3212e-22
Neural progenitors	ENSG00000178403	neurogenin 2	NEUROG2	-2.2105	5.37982	1.0816e-11	3.21461e-11
Neural progenitors	ENSG00000184486	POU class 3 homeobox 2	POU3F2	-2.85059	7.95482	0.000000000000000000000000000000000000000000000000000000000000000000000000000000000000000000000000000000000000000000000000000000000000000000000000000000000000000000000000000000000000000000000000000000000000000000000000000000000000000000000000000000000000000000000000436979037876053	0.000000000000000000000000000000000000000000000000000000000000000000000000000000000000000000000000000000000000000000000000000000000000000000000000000000000000000000000000000000000000000000000000000000000000000000000000000000000000000000000000000000000000000000000100477434010675
Neural progenitors	ENSG00000079215	solute carrier family 1 member 3	SLC1A3	-7.38764	6.5454	1.92246e-193	2.00351e-191
Neural progenitors	ENSG00000176887	SRY-box transcription factor 11	SOX11	-0.253144	9.8879	0.000566705	0.000957799
Neural progenitors	ENSG00000124766	SRY-box transcription factor 4	SOX4	0.547858	9.83399	3.00863e-11	8.71661e-11
Neuroepithelial markers	ENSG00000114315	hes family bHLH transcription factor 1	HES1	-3.04893	4.49107	7.99595e-32	5.81181e-31
Neuroepithelial markers	ENSG00000173673	hes family bHLH transcription factor 3	HES3	-1.15776	0.801193	0.00129282	0.00211017
Neuroepithelial markers	ENSG00000007372	paired box 6	PAX6	-5.62938	4.50969	1.48967e-125	7.41557e-124
Neuroepithelial markers	ENSG00000132646	proliferating cell nuclear antigen	PCNA	-2.13119	7.06984	2.62084e-49	3.17905e-48
Neuroepithelial markers	ENSG00000182968	SRY-box transcription factor 1	SOX1	-4.39629	6.55559	3.21682e-125	1.57429e-123
Neuroepithelial markers	ENSG00000134595	SRY-box transcription factor 3	SOX3	-3.60078	5.56887	9.11081e-15	3.20571e-14
Oligodendrocytes and their precursors	ENSG00000170017	activated leukocyte cell adhesion molecule	ALCAM	2.77861	8.01322	8.30684e-105	3.01586e-103
Oligodendrocytes and their precursors	ENSG00000013297	claudin 11	CLDN11	-0.0437095	1.47549	0.91883	0.932216
Oligodendrocytes and their precursors	ENSG00000173546	chondroitin sulfate proteoglycan 4	CSPG4	-0.959207	2.21964	0.00644063	0.00968635
Oligodendrocytes and their precursors	ENSG00000197971	myelin basic protein	MBP	4.62454	4.26513	1.48679e-167	1.25219e-165
Oligodendrocytes and their precursors	ENSG00000184221	oligodendrocyte transcription factor 1	OLIG1	0.895313	1.70771	0.00484055	0.00738264
Oligodendrocytes and their precursors	ENSG00000177468	oligodendrocyte transcription factor 3	OLIG3	-7.07452	4.26158	1.23149e-104	4.44871e-103
Oligodendrocytes and their precursors	ENSG00000123560	proteolipid protein 1	PLP1	-2.1516	4.74779	0.0940085	0.119258
Oligodendrocytes and their precursors	ENSG00000106278	protein tyrosine phosphatase receptor type Z1	PTPRZ1	-4.33766	7.60642	0.00449517	0.00688705
Other: endothelial cells	ENSG00000184113	claudin 5	CLDN5	-5.96095	4.63129	2.25631e-88	6.30983e-87
Other: endothelial cells	ENSG00000106991	endoglin	ENG	0.0627957	0.741686	0.91948	0.932744
Other: endothelial cells	ENSG00000113721	platelet derived growth factor receptor beta	PDGFRB	-1.74237	3.60162	6.62241e-14	2.22374e-13
Other: eptomeningal cells	ENSG00000108821	collagen type I alpha 1 chain	COL1A1	-5.9946	7.48594	5.83829e-15	2.07644e-14
Other: eptomeningal cells	ENSG00000011465	decorin	DCN	0.156636	2.19649	0.840989	0.865731
Other: eptomeningal cells	ENSG00000134853	platelet derived growth factor receptor alpha	PDGFRA	-1.07281	2.19203	0.0583598	0.0768895
Other: fibroblasts	ENSG00000149591	transgelin	TAGLN	-3.57314	5.87712	3.25685e-35	2.60512e-34
Other: induced pluripotent stem cells	ENSG00000131914	lin-28 homolog A	LIN28A	3.93134	5.5809	2.51259e-113	1.02528e-111
Other: induced pluripotent stem cells	ENSG00000204531	POU class 5 homeobox 1	POU5F1	2.34668	2.27911	4.27839e-19	1.85116e-18
Other: mesenchymal cells	ENSG00000154096	Thy-1 cell surface antigen	THY1	2.98752	6.07747	1.48893e-135	8.52513e-134
Other: muscle tissue	ENSG00000163359	collagen type VI alpha 3 chain	COL6A3	-3.46942	3.59147	2.75588e-24	1.48132e-23
Peripheral neurons (sensory)	ENSG00000069482	galanin and GMAP prepropeptide	GAL	6.87995	1.27327	2.73377e-22	1.35714e-21
Peripheral neurons (sensory)	ENSG00000148053	neurotrophic receptor tyrosine kinase 2	NTRK2	-3.86308	9.4302	1.22013e-67	2.28062e-66
Peripheral neurons (sensory)	ENSG00000109132	paired like homeobox 2B	PHOX2B	3.01986	7.3875	4.18574e-151	2.88737e-149
Peripheral neurons (sensory)	ENSG00000154864	piezo type mechanosensitive ion channel component 2	PIEZO2	-1.68047	5.02181	0.00840265	0.0124497
Peripheral neurons (sensory)	ENSG00000152192	POU class 4 homeobox 1	POU4F1	-0.324662	6.19893	0.0952373	0.12069
Peripheral neurons (sensory)	ENSG00000135406	peripherin	PRPH	5.72701	5.84385	2.529e-46	2.84877e-45
Peripheral neurons (sensory)	ENSG00000169432	sodium voltage-gated channel alpha subunit 9	SCN9A	4.51801	5.72386	0.000000000000000000000000000000000000000000000000000000000000000000000000000000000000000000000000000000000000000000000000000000000000000000000000000000000000000000000000000000000000000000000000000000000000000000000000000000000000000000000000000000000012674252195407	0.00000000000000000000000000000000000000000000000000000000000000000000000000000000000000000000000000000000000000000000000000000000000000000000000000000000000000000000000000000000000000000000000000000000000000000000000000000000000000000000000000000000262284596146666
Peripheral neurons (sensory)	ENSG00000180616	somatostatin receptor 2	SSTR2	0.560443	5.79799	1.77624e-06	3.72853e-06
Peripheral neurons (sensory)	ENSG00000006128	tachykinin precursor 1	TAC1	-0.329299	3.60195	0.399919	0.450239
Serotonergic neurons	ENSG00000129167	tryptophan hydroxylase 1	TPH1	-0.831461	1.19757	0.0738699	0.0955172

## Sheet: Table S2
Ensemble ID	Gene description	Gene symbol	logFC	logCPM	PValue	FDR	Gene biotype
ENSG00000112246	SIM bHLH transcription factor 1	SIM1	10.7749	5.02871	1.23e-214	1.59e-212	protein_coding
ENSG00000136842	tropomodulin 1	TMOD1	10.7602	6.83552	9.14e-138	5.31e-136	protein_coding
ENSG00000147256	Rho GTPase activating protein 36	ARHGAP36	10.7376	6.81281	6.38e-41	6.11e-40	protein_coding
ENSG00000166736	5-hydroxytryptamine receptor 3A	HTR3A	10.6444	5.95972	1.32e-242	2.36e-240	protein_coding
ENSG00000170231	fatty acid binding protein 6	FABP6	10.2248	3.83751	3.98e-116	1.72e-114	protein_coding
ENSG00000270188	MT-RNR2 like 11	MTRNR2L11	10.0285	5.3475	8.52e-213	1.08e-210	NA
ENSG00000119973	prolactin releasing hormone receptor	PRLHR	9.71022	4.41907	8.76e-281	2.19e-278	protein_coding
ENSG00000232632			9.70276	4.74999	1.15e-114	4.89e-113	protein_coding
ENSG00000115665	solute carrier family 5 member 7	SLC5A7	9.4555	7.19022	0	0	protein_coding
ENSG00000184515	brain expressed X-linked 5	BEX5	9.20106	4.52769	1.06e-299	3.28e-297	protein_coding
ENSG00000049247	urotensin 2	UTS2	8.85864	1.3386	4.57e-23	2.35e-22	protein_coding
ENSG00000204227	ring finger protein 1	RING1	8.78006	3.50431	1.36e-128	7.12e-127	protein_coding
ENSG00000133135	ring finger protein 128	RNF128	8.67964	2.96828	5.24e-120	2.39e-118	protein_coding
ENSG00000064218	doublesex and mab-3 related transcription factor 3	DMRT3	8.66694	1.16369	5.12e-25	2.85e-24	protein_coding
ENSG00000147596	PR/SET domain 14	PRDM14	8.63785	2.29485	1.04e-60	1.66e-59	protein_coding
ENSG00000198829	succinate receptor 1	SUCNR1	8.54421	3.2717	2.09e-28	1.34e-27	protein_coding
ENSG00000183379	synapse differentiation inducing 1 like	SYNDIG1L	8.5117	4.27437	2.5e-225	3.58e-223	protein_coding
ENSG00000119608	prospero homeobox 2	PROX2	8.44065	0.962417	3.17e-44	3.36e-43	protein_coding
ENSG00000165731	ret proto-oncogene	RET	8.2479	8.1063	5.09e-234	8.29e-232	protein_coding
ENSG00000206412			8.10822	4.20495	2.92e-103	1.04e-101	protein_coding
ENSG00000166006	potassium voltage-gated channel subfamily C member 2	KCNC2	8.09315	3.66745	9.28e-103	3.29e-101	protein_coding
ENSG00000164093	paired like homeodomain 2	PITX2	8.03604	2.34903	2.66e-70	5.21e-69	protein_coding
ENSG00000106511	mesenchyme homeobox 2	MEOX2	7.96472	1.65698	2.02e-27	1.25e-26	protein_coding
ENSG00000187688	transient receptor potential cation channel subfamily V member 2	TRPV2	7.86837	3.44775	1.57e-130	8.43e-129	protein_coding
ENSG00000206454			7.83918	2.59195	2.81e-85	7.37e-84	protein_coding
ENSG00000186377	cytochrome P450 family 4 subfamily X member 1	CYP4X1	7.78457	2.8711	1.84e-84	4.74e-83	protein_coding
ENSG00000135111	T-box transcription factor 3	TBX3	7.62541	2.98385	2.08e-36	1.72e-35	protein_coding
ENSG00000162989	potassium inwardly rectifying channel subfamily J member 3	KCNJ3	7.42994	4.86977	5.79e-230	8.65e-228	protein_coding
ENSG00000112053	solute carrier family 26 member 8	SLC26A8	7.40896	1.14874	3.17e-40	2.99e-39	protein_coding
ENSG00000148826	NK6 homeobox 2	NKX6-2	7.24069	5.28836	1.24e-100	4.29e-99	protein_coding
ENSG00000215845	thiosulfate sulfurtransferase like domain containing 1	TSTD1	7.23572	3.19993	1.1e-67	2.05e-66	protein_coding
ENSG00000182870	polypeptide N-acetylgalactosaminyltransferase 9	GALNT9	7.22523	4.54813	2.41e-126	1.22e-124	protein_coding
ENSG00000121068	T-box transcription factor 2	TBX2	6.94164	2.06201	1.2e-11	3.57e-11	protein_coding
ENSG00000205922	one cut homeobox 3	ONECUT3	6.91055	8.11653	0	0	protein_coding
ENSG00000083454	purinergic receptor P2X 5	P2RX5	6.89069	3.15661	7.08e-76	1.56e-74	protein_coding
ENSG00000069482	galanin and GMAP prepropeptide	GAL	6.87995	1.27327	2.73e-22	1.36e-21	protein_coding
ENSG00000070886	EPH receptor A8	EPHA8	6.79211	4.24466	1.41e-154	1.01e-152	protein_coding
ENSG00000149575	sodium voltage-gated channel beta subunit 2	SCN2B	6.77766	3.67523	4.84e-142	2.91e-140	protein_coding
ENSG00000123901	G protein-coupled receptor 83	GPR83	6.77015	4.16404	4.57e-58	6.88e-57	protein_coding
ENSG00000149305	5-hydroxytryptamine receptor 3B	HTR3B	6.76782	4.7058	9.39e-155	6.8e-153	protein_coding
ENSG00000104888	solute carrier family 17 member 7	SLC17A7	6.75057	4.20482	4.23e-94	1.3e-92	protein_coding
ENSG00000124134	potassium voltage-gated channel modifier subfamily S member 1	KCNS1	6.70643	1.84698	1.74e-63	3.01e-62	protein_coding
ENSG00000140465	cytochrome P450 family 1 subfamily A member 1	CYP1A1	6.70643	1.84701	1.86e-56	2.7e-55	protein_coding
ENSG00000016082	ISL LIM homeobox 1	ISL1	6.6481	7.03452	8.08e-144	4.96e-142	protein_coding
ENSG00000006116	calcium voltage-gated channel auxiliary subunit gamma 3	CACNG3	6.55483	0.403602	2.46e-23	1.28e-22	protein_coding
ENSG00000159556	ISL LIM homeobox 2	ISL2	6.53744	2.67926	4.27e-28	2.7e-27	protein_coding
ENSG00000178773	copine 7	CPNE7	6.52366	3.58852	3.94e-81	9.61e-80	protein_coding
ENSG00000235608	NK1 homeobox 1	NKX1-1	6.4101	1.57302	8.72e-52	1.14e-50	protein_coding
ENSG00000123454	dopamine beta-hydroxylase	DBH	6.39265	1.24379	4.8e-22	2.36e-21	protein_coding
ENSG00000233670	phosphoinositide interacting regulator of transient receptor potential channels	PIRT	6.35168	3.26299	1.12e-41	1.1e-40	protein_coding
ENSG00000165025	spleen associated tyrosine kinase	SYK	6.34227	2.75535	1.35e-37	1.17e-36	protein_coding
ENSG00000166573	galanin receptor 1	GALR1	6.32485	2.73984	2.55e-84	6.56e-83	protein_coding
ENSG00000174951	fucosyltransferase 1 (H blood group)	FUT1	6.31499	1.48525	7.72e-24	4.09e-23	protein_coding
ENSG00000140403	DnaJ heat shock protein family (Hsp40) member A4	DNAJA4	6.31278	1.48417	2.08e-50	2.61e-49	protein_coding
ENSG00000170615	solute carrier family 26 member 5	SLC26A5	6.24689	0.706874	3.34e-30	2.29e-29	protein_coding
ENSG00000215861	phosphodiesterase 4D interacting protein (myomegalin) (PDE4DIP) pseudogene		6.21788	3.56792	5.47e-45	5.92e-44	transcribed_unprocessed_pseudogene
ENSG00000162722	tripartite motif containing 58	TRIM58	6.21194	3.68192	1.63e-95	5.13e-94	protein_coding
ENSG00000150722	protein phosphatase 1 regulatory inhibitor subunit 1C	PPP1R1C	6.20989	3.89215	1.18e-30	8.21e-30	protein_coding
ENSG00000224982	transmembrane protein 233	TMEM233	6.19555	1.37268	2.21e-17	8.85e-17	protein_coding
ENSG00000154478	G protein-coupled receptor 26	GPR26	6.18461	2.60771	2.35e-55	3.3e-54	protein_coding
ENSG00000138135	cholesterol 25-hydroxylase	CH25H	6.1768	0.645215	4.92e-23	2.52e-22	protein_coding
ENSG00000158748	5-hydroxytryptamine receptor 6	HTR6	6.16234	0.634486	1.48e-28	9.52e-28	protein_coding
ENSG00000125657	TNF superfamily member 9	TNFSF9	6.12343	3.35111	5.75e-13	1.84e-12	protein_coding
ENSG00000184905	transcription elongation factor A like 2	TCEAL2	6.11297	5.1252	5.91e-206	7.02e-204	protein_coding
ENSG00000121905	hippocalcin	HPCA	6.10463	3.84049	1.54e-48	1.84e-47	protein_coding
ENSG00000085831	tetratricopeptide repeat domain 39A	TTC39A	6.10053	3.39229	1.44e-73	3.03e-72	protein_coding
ENSG00000205279	cortexin 3	CTXN3	6.06482	3.35805	2.99e-25	1.69e-24	protein_coding
ENSG00000136546	sodium voltage-gated channel alpha subunit 7	SCN7A	6.05001	1.71687	1.97e-19	8.67e-19	protein_coding
ENSG00000138207	retinol binding protein 4	RBP4	6.00272	0.894351	2.86e-33	2.17e-32	protein_coding
ENSG00000281931			6.00225	5.98507	1.77e-38	1.57e-37	protein_coding
ENSG00000128564	VGF nerve growth factor inducible	VGF	6.00088	8.16587	2.48e-136	1.42e-134	protein_coding
ENSG00000185002	regulatory factor X6	RFX6	5.95825	0.459447	4.52e-22	2.23e-21	protein_coding
ENSG00000183807	family with sequence similarity 162 member B	FAM162B	5.92556	1.13147	5.6e-21	2.64e-20	protein_coding
ENSG00000170542	serpin family B member 9	SERPINB9	5.9192	5.30042	7.43e-146	4.74e-144	protein_coding
ENSG00000106113	corticotropin releasing hormone receptor 2	CRHR2	5.91072	3.55386	7.9e-25	4.37e-24	protein_coding
ENSG00000095713	cartilage acidic protein 1	CRTAC1	5.90094	5.94583	7.92e-297	2.29e-294	protein_coding
ENSG00000153822	potassium inwardly rectifying channel subfamily J member 16	KCNJ16	5.89166	0.405268	1.68e-27	1.04e-26	protein_coding
ENSG00000229332	piggyBac transposable element derived 4 pseudogene 8	PGBD4P8	5.88593	1.09731	1.09e-25	6.24e-25	processed_pseudogene
ENSG00000161609	KASH domain containing 5	KASH5	5.87572	0.393241	1.94e-23	1.01e-22	protein_coding
ENSG00000204065	transcription elongation factor A like 5	TCEAL5	5.86426	5.5988	3.62e-183	3.43e-181	protein_coding
ENSG00000107147	potassium sodium-activated channel subfamily T member 1	KCNT1	5.80951	2.57296	6.53e-23	3.33e-22	protein_coding
ENSG00000185774	potassium voltage-gated channel interacting protein 4	KCNIP4	5.808	3.73387	5.99e-87	1.64e-85	protein_coding
ENSG00000115828	glutaminyl-peptide cyclotransferase	QPCT	5.79987	4.09541	3.91e-164	3.15e-162	protein_coding
ENSG00000143171	retinoid X receptor gamma	RXRG	5.77639	4.87585	8.05e-62	1.34e-60	protein_coding
ENSG00000068831	RAS guanyl releasing protein 2	RASGRP2	5.76267	3.92311	9.3e-147	5.99e-145	protein_coding
ENSG00000166862	calcium voltage-gated channel auxiliary subunit gamma 2	CACNG2	5.75968	3.19089	5e-74	1.05e-72	protein_coding
ENSG00000173267	synuclein gamma	SNCG	5.7473	7.71712	1.6533485103642e-315	5.70247774310876e-313	protein_coding
ENSG00000087085	acetylcholinesterase (Cartwright blood group)	ACHE	5.74105	6.17068	1.31e-281	3.33e-279	protein_coding
ENSG00000269964	meiotic double-stranded break formation protein 4	MEI4	5.73698	1.22076	7.57e-24	4.01e-23	protein_coding
ENSG00000106789	coronin 2A	CORO2A	5.73097	4.79403	3.13e-287	8.23e-285	protein_coding
ENSG00000135406	peripherin	PRPH	5.72701	5.84385	2.53e-46	2.85e-45	protein_coding
ENSG00000166922	secretogranin V	SCG5	5.70741	5.68947	4.37e-27	2.66e-26	protein_coding
ENSG00000113555	protocadherin 12	PCDH12	5.70356	2.47125	1.55e-45	1.7e-44	protein_coding
ENSG00000158887	myelin protein zero	MPZ	5.69227	1.57803	7.76e-31	5.43e-30	protein_coding
ENSG00000177675	CD163 molecule like 1	CD163L1	5.66613	1.86591	1.88e-43	1.95e-42	protein_coding
ENSG00000105650	phosphodiesterase 4C	PDE4C	5.63806	3.01497	4.64e-46	5.19e-45	protein_coding
ENSG00000074317	synuclein beta	SNCB	5.63631	3.87174	1.26e-87	3.47e-86	protein_coding
ENSG00000185664	premelanosome protein	PMEL	5.60607	5.32534	1.64e-63	2.84e-62	protein_coding
ENSG00000042832	thyroglobulin	TG	5.57606	2.75902	1.19e-44	1.28e-43	protein_coding
ENSG00000197753	LHFPL tetraspan subfamily member 5	LHFPL5	5.5517	0.807219	1.03e-31	7.49e-31	protein_coding
ENSG00000138083	SIX homeobox 3	SIX3	5.53133	1.43271	1.38e-34	1.09e-33	protein_coding
ENSG00000074706	interaction protein for cytohesin exchange factors 1	IPCEF1	5.52376	2.30358	4.1e-33	3.1e-32	protein_coding
ENSG00000169894	mucin 3A, cell surface associated	MUC3A	5.50662	2.6202	5.36e-74	1.13e-72	protein_coding
ENSG00000253831	ETS variant transcription factor 3 like	ETV3L	5.50574	3.48602	8.21e-46	9.11e-45	protein_coding
ENSG00000105976	MET proto-oncogene, receptor tyrosine kinase	MET	5.46976	5.10544	1.16e-107	4.3e-106	protein_coding
ENSG00000070729	cyclic nucleotide gated channel subunit beta 1	CNGB1	5.45548	4.70843	5.1e-126	2.56e-124	protein_coding
ENSG00000148600	cadherin related family member 1	CDHR1	5.45365	4.23165	1.74e-88	4.88e-87	protein_coding
ENSG00000161544	cytoglobin	CYGB	5.4381	4.56878	1.44e-224	2.02e-222	protein_coding
ENSG00000168453	HR lysine demethylase and nuclear receptor corepressor	HR	5.427	1.90131	3.49e-44	3.7e-43	protein_coding
ENSG00000158560	dynein cytoplasmic 1 intermediate chain 1	DYNC1I1	5.4035	5.0417	2.29e-100	7.9e-99	protein_coding
ENSG00000175832	ETS variant transcription factor 4	ETV4	5.39074	6.66131	0	0	protein_coding
ENSG00000134198	tetraspanin 2	TSPAN2	5.37123	5.43406	4.1e-184	3.99e-182	protein_coding
ENSG00000112619	peripherin 2	PRPH2	5.37063	0.895922	2.19e-24	1.18e-23	protein_coding
ENSG00000100604	chromogranin A	CHGA	5.36474	7.28385	1.74e-31	1.25e-30	protein_coding
ENSG00000128274	alpha 1,4-galactosyltransferase (P blood group)	A4GALT	5.36192	1.72399	2.21e-10	6.08e-10	protein_coding
ENSG00000173269	multimerin 2	MMRN2	5.32372	3.04799	2.36e-81	5.78e-80	protein_coding
ENSG00000171124	fucosyltransferase 3 (Lewis blood group)	FUT3	5.31441	0.848308	9.4e-32	6.81e-31	protein_coding
ENSG00000127824	tubulin alpha 4a	TUBA4A	5.30006	1.53199	3.27e-34	2.53e-33	protein_coding
ENSG00000164220	coagulation factor II thrombin receptor like 2	F2RL2	5.26589	2.06593	1.6e-40	1.52e-39	protein_coding
ENSG00000130751	neuronal PAS domain protein 1	NPAS1	5.25863	1.86055	8.5e-28	5.32e-27	protein_coding
ENSG00000169282	potassium voltage-gated channel subfamily A member regulatory beta subunit 1	KCNAB1	5.25414	4.2174	3.24e-121	1.51e-119	protein_coding
ENSG00000215475	siah E3 ubiquitin protein ligase family member 3	SIAH3	5.24411	5.12695	7.82e-64	1.36e-62	protein_coding
ENSG00000174453	von Willebrand factor C domain containing 2 like	VWC2L	5.23967	2.57781	1.21e-46	1.39e-45	protein_coding
ENSG00000205755	cytokine receptor like factor 2	CRLF2	5.23723	1.33302	1.56e-20	7.21e-20	protein_coding
ENSG00000120669	spermatogenesis and oogenesis specific basic helix-loop-helix 2	SOHLH2	5.2331	2.12498	4.61e-56	6.6e-55	protein_coding
ENSG00000070748	choline O-acetyltransferase	CHAT	5.22167	2.42726	2.65e-54	3.63e-53	protein_coding
ENSG00000132321	IQ motif containing with AAA domain 1	IQCA1	5.20878	1.45035	1.81e-32	1.34e-31	protein_coding
ENSG00000058335	Ras protein specific guanine nucleotide releasing factor 1	RASGRF1	5.20277	2.10113	3.14e-12	9.63e-12	protein_coding
ENSG00000153233	protein tyrosine phosphatase receptor type R	PTPRR	5.19889	3.61563	1.7e-49	2.08e-48	protein_coding
ENSG00000148908	regulator of G protein signaling 10	RGS10	5.19498	3.27252	1.22e-102	4.31e-101	protein_coding
ENSG00000165863	chromosome 10 open reading frame 82	C10orf82	5.18956	2.76713	1.06e-60	1.7e-59	protein_coding
ENSG00000050628	prostaglandin E receptor 3	PTGER3	5.16992	2.63618	3.28e-48	3.89e-47	protein_coding
ENSG00000226071			5.13656	0.697033	1.49e-27	9.28e-27	transcribed_unprocessed_pseudogene
ENSG00000282318			5.12028	2.33211	2.05e-25	1.16e-24	protein_coding
ENSG00000241418	MAPK regulated corepressor interacting protein 2 pseudogene 1	MCRIP2P1	5.11928	1.22828	3.46e-25	1.95e-24	processed_pseudogene
ENSG00000155265	golgin A7 family member B	GOLGA7B	5.11894	5.27704	4.42e-299	1.33e-296	protein_coding
ENSG00000213424	keratin 222	KRT222	5.10768	3.46902	4.37e-109	1.66e-107	protein_coding
ENSG00000126561	signal transducer and activator of transcription 5A	STAT5A	5.09518	2.23951	1.83e-49	2.23e-48	protein_coding
ENSG00000255583	T-box 20 (TBX20) pseudogene		5.0746	0.848808	4.21e-29	2.77e-28	transcribed_unprocessed_pseudogene
ENSG00000145247	OCIA domain containing 2	OCIAD2	5.06933	5.30934	0	0	protein_coding
ENSG00000233932	cortexin 2	CTXN2	5.0641	0.840332	1.05e-32	7.83e-32	protein_coding
ENSG00000169933	FERM and PDZ domain containing 4	FRMPD4	5.05124	4.12493	1.96e-87	5.4e-86	protein_coding
ENSG00000132975	G protein-coupled receptor 12	GPR12	5.04769	2.33521	7.62e-45	8.22e-44	protein_coding
ENSG00000181031	rabphilin 3A like (without C2 domains)	RPH3AL	5.01726	0.800158	4.96e-28	3.13e-27	protein_coding
ENSG00000137252	hypocretin receptor 2	HCRTR2	4.9412	1.85814	5.14e-29	3.37e-28	protein_coding
ENSG00000235568	NFAT activating protein with ITAM motif 1	NFAM1	4.93401	2.91013	1.06e-41	1.04e-40	protein_coding
ENSG00000136059	villin like	VILL	4.92883	1.33414	3.13e-30	2.15e-29	protein_coding
ENSG00000198915	RasGEF domain family member 1A	RASGEF1A	4.91697	1.44247	1.06e-27	6.64e-27	protein_coding
ENSG00000213214	Rho guanine nucleotide exchange factor 35	ARHGEF35	4.90827	0.269716	4.7e-23	2.42e-22	protein_coding
ENSG00000170624	sarcoglycan delta	SGCD	4.89608	3.41987	5.37e-53	7.14e-52	protein_coding
ENSG00000188859	family with sequence similarity 78 member B	FAM78B	4.88957	4.72313	5.84e-169	4.98e-167	protein_coding
ENSG00000121454	LIM homeobox 4	LHX4	4.87079	2.17377	3.98e-51	5.09e-50	protein_coding
ENSG00000253958	claudin 23	CLDN23	4.86544	0.671622	3.46e-24	1.85e-23	protein_coding
ENSG00000087494	parathyroid hormone like hormone	PTHLH	4.84833	0.221654	8.23e-21	3.85e-20	protein_coding
ENSG00000122367	LIM domain binding 3	LDB3	4.81899	1.11205	1.8e-15	6.56e-15	protein_coding
ENSG00000248485	Purkinje cell protein 4 like 1	PCP4L1	4.78741	2.16325	2.61e-57	3.87e-56	protein_coding
ENSG00000187714	solute carrier family 18 member A3	SLC18A3	4.78717	5.25662	6.77e-62	1.13e-60	protein_coding
ENSG00000116833	nuclear receptor subfamily 5 group A member 2	NR5A2	4.78518	2.03024	7.87e-26	4.56e-25	protein_coding
ENSG00000153820	SPHK1 interactor, AKAP domain containing	SPHKAP	4.78045	0.776288	2.84e-25	1.6e-24	protein_coding
ENSG00000115604	interleukin 18 receptor 1	IL18R1	4.77263	0.768528	4.2e-19	1.82e-18	protein_coding
ENSG00000101282	R-spondin 4	RSPO4	4.76968	0.925147	1.56e-30	1.08e-29	protein_coding
ENSG00000176383	UDP-GlcNAc:betaGal beta-1,3-N-acetylglucosaminyltransferase 4	B3GNT4	4.72395	1.66417	8.12e-33	6.07e-32	protein_coding
ENSG00000126778	SIX homeobox 1	SIX1	4.71991	2.10074	5.98e-27	3.63e-26	protein_coding
ENSG00000117154	immunoglobin superfamily member 21	IGSF21	4.71045	3.78504	2.54e-43	2.62e-42	protein_coding
ENSG00000167642	serine peptidase inhibitor, Kunitz type 2	SPINT2	4.70451	5.78161	1.71e-266	4.07e-264	protein_coding
ENSG00000117152	regulator of G protein signaling 4	RGS4	4.68575	7.6129	2.08e-125	1.03e-123	protein_coding
ENSG00000180921	family with sequence similarity 83 member H	FAM83H	4.68321	3.07156	4.02e-08	9.56e-08	protein_coding
ENSG00000145198	von Willebrand factor A domain containing 5B2	VWA5B2	4.68242	0.991378	1.21e-28	7.81e-28	protein_coding
ENSG00000182759	MAF bZIP transcription factor A	MAFA	4.67552	2.39822	1.22e-51	1.58e-50	protein_coding
ENSG00000246082	nudix hydrolase 16 like 2, pseudogene	NUDT16L2P	4.67472	0.316022	1.87e-20	8.59e-20	transcribed_unitary_pseudogene
ENSG00000135423	glutaminase 2	GLS2	4.66955	2.44374	3.6e-18	1.5e-17	protein_coding
ENSG00000186288	poly(A) binding protein cytoplasmic 1 like 2A	PABPC1L2A	4.66904	1.77872	2.89e-30	1.99e-29	protein_coding
ENSG00000166292	transmembrane protein 100	TMEM100	4.66654	1.52821	3.41e-21	1.62e-20	protein_coding
ENSG00000119888	epithelial cell adhesion molecule	EPCAM	4.66477	2.17217	1.65e-33	1.26e-32	protein_coding
ENSG00000165553	neuroglobin	NGB	4.65905	3.17252	1.74e-48	2.08e-47	protein_coding
ENSG00000018236	contactin 1	CNTN1	4.65497	7.87783	0	0	protein_coding
ENSG00000184388	poly(A) binding protein cytoplasmic 1 like 2B	PABPC1L2B	4.64795	1.75927	2.49e-31	1.77e-30	protein_coding
ENSG00000116096	sepiapterin reductase	SPR	4.63056	1.74479	1.08e-31	7.8e-31	protein_coding
ENSG00000118733	olfactomedin 3	OLFM3	4.62685	4.85694	4.57e-185	4.48e-183	protein_coding
ENSG00000197971	myelin basic protein	MBP	4.62454	4.26513	1.49e-167	1.25e-165	protein_coding
ENSG00000148357	hemicentin 2	HMCN2	4.61347	2.57248	1.89e-67	3.52e-66	protein_coding
ENSG00000180269	G protein-coupled receptor 139	GPR139	4.6051	1.5602	2.28e-31	1.63e-30	protein_coding
ENSG00000080031	protein tyrosine phosphatase receptor type H	PTPRH	4.5741	2.58111	3.02e-18	1.26e-17	protein_coding
ENSG00000114757	peroxisomal biogenesis factor 5 like	PEX5L	4.57205	4.41367	2.82e-82	6.99e-81	protein_coding
ENSG00000101695	ring finger protein 125	RNF125	4.55058	3.38182	1.21e-45	1.33e-44	protein_coding
ENSG00000175985	pleckstrin homology and coiled-coil domain containing D1	PLEKHD1	4.54504	2.33018	4.98e-30	3.38e-29	protein_coding
ENSG00000128805	Rho GTPase activating protein 22	ARHGAP22	4.54273	5.12078	3.91e-98	1.3e-96	protein_coding
ENSG00000101213	protein tyrosine kinase 6	PTK6	4.53843	0.40461	3.49e-16	1.32e-15	protein_coding
ENSG00000130643	calcyon neuron specific vesicular protein	CALY	4.53781	3.98601	1.07e-39	9.88e-39	protein_coding
ENSG00000169432	sodium voltage-gated channel alpha subunit 9	SCN9A	4.51801	5.72386	1.27e-251	2.62e-249	protein_coding
ENSG00000242715	coiled-coil domain containing 169	CCDC169	4.4935	2.0198	4.77e-30	3.24e-29	protein_coding
ENSG00000089847	ankyrin repeat domain 24	ANKRD24	4.49063	2.95772	7.23e-46	8.02e-45	protein_coding
ENSG00000173698	adhesion G protein-coupled receptor G2	ADGRG2	4.48604	6.32718	3.19e-111	1.26e-109	protein_coding
ENSG00000019582	CD74 molecule	CD74	4.46886	2.6397	6e-48	7.06e-47	protein_coding
ENSG00000173210	actin binding LIM protein family member 3	ABLIM3	4.45653	4.86372	2.42e-123	1.15e-121	protein_coding
ENSG00000157087	ATPase plasma membrane Ca2+ transporting 2	ATP2B2	4.45449	3.27043	1.89e-15	6.89e-15	protein_coding
ENSG00000261594	trophoblast glycoprotein like	TPBGL	4.45191	3.7129	9.83e-42	9.73e-41	protein_coding
ENSG00000182836	phosphatidylinositol specific phospholipase C X domain containing 3	PLCXD3	4.42982	5.3321	2.66e-172	2.29e-170	protein_coding
ENSG00000122733	PHD finger protein 24	PHF24	4.42016	3.23788	4.89e-29	3.21e-28	protein_coding
ENSG00000084674	apolipoprotein B	APOB	4.41852	0.478965	3.32e-15	1.19e-14	protein_coding
ENSG00000186197	EDAR associated death domain	EDARADD	4.41228	1.47256	1.68e-23	8.78e-23	protein_coding
ENSG00000205277	mucin 12, cell surface associated	MUC12	4.39129	1.28775	2.16e-23	1.12e-22	protein_coding
ENSG00000275575			4.38604	0.605653	3.24e-17	1.29e-16	protein_coding
ENSG00000232196	MT-RNR2 like 4	MTRNR2L4	4.37443	0.732464	2.04e-20	9.33e-20	NA
ENSG00000179059	ZFP42 zinc finger protein	ZFP42	4.37283	1.5189	5.02e-25	2.8e-24	protein_coding
ENSG00000184307	zinc finger DHHC-type palmitoyltransferase 23	ZDHHC23	4.37226	1.78832	2.37e-05	4.54e-05	protein_coding
ENSG00000158806	nucleophosmin/nucleoplasmin 2	NPM2	4.36986	3.3284	1.37e-90	3.99e-89	protein_coding
ENSG00000175426	proprotein convertase subtilisin/kexin type 1	PCSK1	4.35778	5.23733	4.21e-100	1.44e-98	protein_coding
ENSG00000145451	glycine receptor alpha 3	GLRA3	4.35562	1.64619	4.83e-30	3.28e-29	protein_coding
ENSG00000112936	complement C7	C7	4.35281	3.29172	2.91e-62	4.87e-61	protein_coding
ENSG00000074211	protein phosphatase 2 regulatory subunit Bgamma	PPP2R2C	4.34571	5.63313	2.1e-97	6.87e-96	protein_coding
ENSG00000273238	transmembrane protein 271	TMEM271	4.34476	4.0954	8.66e-48	1.02e-46	protein_coding
ENSG00000281618			4.34344	1.33365	1.36e-11	4.01e-11	protein_coding
ENSG00000121900	transmembrane protein 54	TMEM54	4.34198	2.14897	3.42e-25	1.93e-24	protein_coding
ENSG00000101958	glycine receptor alpha 2	GLRA2	4.33516	6.15154	9.31e-265	2.11e-262	protein_coding
ENSG00000050327	Rho guanine nucleotide exchange factor 5	ARHGEF5	4.33468	0.824294	5.81e-16	2.19e-15	protein_coding
ENSG00000089169	rabphilin 3A	RPH3A	4.3329	2.27452	1.17e-26	7.05e-26	protein_coding
ENSG00000109854	HIV-1 Tat interactive protein 2	HTATIP2	4.31695	2.67555	6.67e-71	1.32e-69	protein_coding
ENSG00000198133	transmembrane protein 229B	TMEM229B	4.30658	4.17966	1.22e-86	3.3e-85	protein_coding
ENSG00000064763	fatty acyl-CoA reductase 2	FAR2	4.30639	5.31457	6.52e-109	2.47e-107	protein_coding
ENSG00000110786	protein tyrosine phosphatase non-receptor type 5	PTPN5	4.30042	5.68272	6.73e-204	7.92e-202	protein_coding
ENSG00000242173	Rho GDP dissociation inhibitor gamma	ARHGDIG	4.2976	4.05213	8.31e-91	2.44e-89	protein_coding
ENSG00000163630	synaptoporin	SYNPR	4.26749	3.00448	2.23e-22	1.11e-21	protein_coding
ENSG00000110324	interleukin 10 receptor subunit alpha	IL10RA	4.26475	1.34679	2e-21	9.59e-21	protein_coding
ENSG00000276191			4.26418	2.97455	1.4e-36	1.17e-35	protein_coding
ENSG00000185518	synaptic vesicle glycoprotein 2B	SV2B	4.26094	2.89126	1.35e-25	7.72e-25	protein_coding
ENSG00000188869	transmembrane channel like 3	TMC3	4.25701	1.62729	4.42e-36	3.61e-35	protein_coding
ENSG00000068976	glycogen phosphorylase, muscle associated	PYGM	4.25606	3.13733	2.91e-27	1.79e-26	protein_coding
ENSG00000167641	protein phosphatase 1 regulatory inhibitor subunit 14A	PPP1R14A	4.256	1.69184	9.35e-17	3.64e-16	protein_coding
ENSG00000154654	neural cell adhesion molecule 2	NCAM2	4.24775	6.37674	0	0	protein_coding
ENSG00000114115	retinol binding protein 1	RBP1	4.24201	6.73972	7.22e-98	2.4e-96	protein_coding
ENSG00000188803	shisa family member 6	SHISA6	4.2327	3.86321	1.04e-99	3.55e-98	protein_coding
ENSG00000179292	transmembrane protein 151A	TMEM151A	4.2294	4.38844	7.9e-103	2.8e-101	protein_coding
ENSG00000108924	HLF transcription factor, PAR bZIP family member	HLF	4.22929	1.78337	6.28e-11	1.78e-10	protein_coding
ENSG00000101443	WAP four-disulfide core domain 2	WFDC2	4.21392	0.316091	8.9e-20	3.97e-19	protein_coding
ENSG00000214575	cytoplasmic polyadenylation element binding protein 1	CPEB1	4.20748	3.79961	1.15e-49	1.41e-48	protein_coding
ENSG00000184160	adrenoceptor alpha 2C	ADRA2C	4.20696	2.16524	3.37e-34	2.61e-33	protein_coding
ENSG00000179630	laccase domain containing 1	LACC1	4.20385	3.53652	1.57e-100	5.42e-99	protein_coding
ENSG00000131979	GTP cyclohydrolase 1	GCH1	4.1918	3.86585	2.05e-80	4.92e-79	protein_coding
ENSG00000183166	calneuron 1	CALN1	4.19072	2.65668	6.59e-56	9.41e-55	protein_coding
ENSG00000274588	diacylglycerol kinase kappa	DGKK	4.18477	0.919375	3.6e-23	1.86e-22	protein_coding
ENSG00000152969	janus kinase and microtubule interacting protein 1	JAKMIP1	4.16802	3.03315	2.07e-30	1.43e-29	protein_coding
ENSG00000197355	UDP-N-acetylglucosamine pyrophosphorylase 1 like 1	UAP1L1	4.15607	2.12037	1.19e-34	9.37e-34	protein_coding
ENSG00000130226	dipeptidyl peptidase like 6	DPP6	4.13044	4.54744	1.78e-85	4.69e-84	protein_coding
ENSG00000276342			4.13039	1.91305	1.14e-19	5.05e-19	protein_coding
ENSG00000183837	PNMA family member 3	PNMA3	4.1176	3.87555	3.18e-67	5.89e-66	protein_coding
ENSG00000066382	metallophosphoesterase domain containing 2	MPPED2	4.11533	4.25566	3.92e-81	9.57e-80	protein_coding
ENSG00000168481	leucine rich repeat LGI family member 3	LGI3	4.10673	1.04367	1.94e-18	8.16e-18	protein_coding
ENSG00000172209	G protein-coupled receptor 22	GPR22	4.10266	2.80405	1.03e-49	1.27e-48	protein_coding
ENSG00000163932	protein kinase C delta	PRKCD	4.10021	3.94459	3.54e-44	3.75e-43	protein_coding
ENSG00000139970	reticulon 1	RTN1	4.09268	9.3933	4.87e-223	6.72e-221	protein_coding
ENSG00000160460	spectrin beta, non-erythrocytic 4	SPTBN4	4.08638	4.51556	5.6e-70	1.09e-68	protein_coding
ENSG00000007264	megakaryocyte-associated tyrosine kinase	MATK	4.08194	0.834185	1.01e-18	4.3e-18	protein_coding
ENSG00000184828	zinc finger and BTB domain containing 7C	ZBTB7C	4.07379	4.83245	6.39e-56	9.14e-55	protein_coding
ENSG00000277131			4.06743	0.919875	1.23e-22	6.24e-22	protein_coding
ENSG00000137474	myosin VIIA	MYO7A	4.05643	2.53802	3.67e-42	3.68e-41	protein_coding
ENSG00000165810	butyrophilin like 9	BTNL9	4.05169	0.470107	7.15e-18	2.95e-17	protein_coding
ENSG00000112379	ARFGEF family member 3	ARFGEF3	4.04475	6.51137	3.01e-159	2.32e-157	protein_coding
ENSG00000266094	Ras association domain family member 5	RASSF5	4.02669	3.91346	9.62e-63	1.63e-61	protein_coding
ENSG00000168993	complexin 1	CPLX1	4.02423	5.25852	6.08e-64	1.06e-62	protein_coding
ENSG00000168621	glial cell derived neurotrophic factor	GDNF	4.01851	0.974888	5.8e-10	1.55e-09	protein_coding
ENSG00000154118	junctophilin 3	JPH3	4.00308	5.86371	0	0	protein_coding
ENSG00000086696	hydroxysteroid 17-beta dehydrogenase 2	HSD17B2	4.00258	2.42776	3.81e-59	5.92e-58	protein_coding
ENSG00000197162	zinc finger protein 785	ZNF785	4.00114	4.31509	2.32e-133	1.31e-131	protein_coding
ENSG00000261963	coiled-coil domain containing 92B	CCDC92B	3.99829	0.864318	2.33e-23	1.21e-22	NA
ENSG00000127561	synaptogyrin 3	SYNGR3	3.99257	5.35127	5.81e-161	4.63e-159	protein_coding
ENSG00000187994	Ras and Rab interactor like	RINL	3.98449	1.57706	3.74e-19	1.62e-18	protein_coding
ENSG00000177106	EPS8 like 2	EPS8L2	3.97695	2.43871	4.4e-19	1.9e-18	protein_coding
ENSG00000186462	nucleosome assembly protein 1 like 2	NAP1L2	3.96991	5.34307	4.27e-185	4.21e-183	protein_coding
ENSG00000067842	ATPase plasma membrane Ca2+ transporting 3	ATP2B3	3.96415	3.52213	1.2e-86	3.25e-85	protein_coding
ENSG00000096696	desmoplakin	DSP	3.96408	2.4559	1.15e-41	1.13e-40	protein_coding
ENSG00000249896	long intergenic non-protein coding RNA 2495	LINC02495	3.95708	1.76269	4.55e-31	3.21e-30	transcribed_unprocessed_pseudogene
ENSG00000237289	creatine kinase, mitochondrial 1B	CKMT1B	3.9411	4.88902	6.94e-184	6.66e-182	protein_coding
ENSG00000131914	lin-28 homolog A	LIN28A	3.93134	5.5809	2.51e-113	1.03e-111	protein_coding
ENSG00000079101	clusterin like 1	CLUL1	3.93036	0.607977	3.12e-20	1.42e-19	protein_coding
ENSG00000124785	neuritin 1	NRN1	3.9302	6.22728	2.39e-197	2.6e-195	protein_coding
ENSG00000273802	H2B clustered histone 8	H2BC8	3.92955	2.84755	1.89e-08	4.6e-08	protein_coding
ENSG00000164403	shroom family member 1	SHROOM1	3.92754	1.91953	2.08e-21	9.97e-21	protein_coding
ENSG00000060656	protein tyrosine phosphatase receptor type U	PTPRU	3.91711	6.61687	0	0	protein_coding
ENSG00000108176	DnaJ heat shock protein family (Hsp40) member C12	DNAJC12	3.91533	4.41512	1.36e-59	2.13e-58	protein_coding
ENSG00000280165	protocadherin 20	PCDH20	3.90469	3.01265	2.54e-46	2.86e-45	protein_coding
ENSG00000102195	G protein-coupled receptor 50	GPR50	3.90267	0.878621	1.61e-16	6.21e-16	protein_coding
ENSG00000006016	cytokine receptor like factor 1	CRLF1	3.89202	2.32987	5.42e-16	2.04e-15	protein_coding
ENSG00000261377	PDCD6IP pseudogene 2	PDCD6IPP2	3.89194	2.83332	8.75e-60	1.37e-58	transcribed_unprocessed_pseudogene
ENSG00000164588	hyperpolarization activated cyclic nucleotide gated potassium channel 1	HCN1	3.85748	4.71007	1.37e-86	3.7e-85	protein_coding
ENSG00000065675	protein kinase C theta	PRKCQ	3.8555	2.20123	3.05e-34	2.37e-33	protein_coding
ENSG00000187048	cytochrome P450 family 4 subfamily A member 11	CYP4A11	3.85428	0.316837	4.75e-18	1.97e-17	protein_coding
ENSG00000165606	dorsal root ganglia homeobox	DRGX	3.84527	3.03579	9.36e-21	4.37e-20	protein_coding
ENSG00000149295	dopamine receptor D2	DRD2	3.83647	5.69763	8.63e-97	2.77e-95	protein_coding
ENSG00000124302	carbohydrate sulfotransferase 8	CHST8	3.83029	4.78293	9.77e-44	1.02e-42	protein_coding
ENSG00000073910	FRY microtubule binding protein	FRY	3.82542	2.86162	2.76e-15	9.97e-15	protein_coding
ENSG00000058404	calcium/calmodulin dependent protein kinase II beta	CAMK2B	3.81975	5.52012	8.05e-89	2.26e-87	protein_coding
ENSG00000120049	potassium voltage-gated channel interacting protein 2	KCNIP2	3.81901	4.47852	1.17e-125	5.87e-124	protein_coding
ENSG00000214376	V-set and transmembrane domain containing 5	VSTM5	3.81433	0.715659	2.38e-18	9.97e-18	protein_coding
ENSG00000148123	phospholipid phosphatase related 1	PLPPR1	3.8121	6.39126	4.07e-294	1.16e-291	protein_coding
ENSG00000091428	Rap guanine nucleotide exchange factor 4	RAPGEF4	3.80647	4.90008	2.81e-93	8.54e-92	protein_coding
ENSG00000166900	syntaxin 3	STX3	3.79923	3.59038	3.37e-22	1.67e-21	protein_coding
ENSG00000188107	eyes shut homolog	EYS	3.79408	2.7504	4.03e-07	8.92e-07	protein_coding
ENSG00000089558	potassium voltage-gated channel subfamily H member 4	KCNH4	3.7928	1.02788	2.49e-22	1.24e-21	protein_coding
ENSG00000142686	chromosome 1 open reading frame 216	C1orf216	3.77381	5.99874	1.19e-171	1.02e-169	protein_coding
ENSG00000185634	SHC adaptor protein 4	SHC4	3.77089	4.54092	1.89e-104	6.81e-103	protein_coding
ENSG00000188613	nanos C2HC-type zinc finger 1	NANOS1	3.76449	5.59741	1.54e-91	4.58e-90	protein_coding
ENSG00000220563	pyruvate kinase M1/2 pseudogene 3	PKMP3	3.76114	0.847841	2.02e-21	9.69e-21	transcribed_processed_pseudogene
ENSG00000085563	ATP binding cassette subfamily B member 1	ABCB1	3.7559	1.85526	3.93e-15	1.41e-14	protein_coding
ENSG00000131187	coagulation factor XII	F12	3.7501	2.07447	2.91e-24	1.56e-23	protein_coding
ENSG00000230445	leucine rich repeat containing 37 member A6, pseudogene	LRRC37A6P	3.73789	1.24958	4.86e-20	2.19e-19	transcribed_processed_pseudogene
ENSG00000122254	heparan sulfate-glucosamine 3-sulfotransferase 2	HS3ST2	3.73177	2.69218	2.64e-33	2e-32	protein_coding
ENSG00000276155			3.73095	2.34027	2.52e-24	1.35e-23	protein_coding
ENSG00000011677	gamma-aminobutyric acid type A receptor subunit alpha3	GABRA3	3.72168	6.52068	3.54e-147	2.29e-145	protein_coding
ENSG00000157557	ETS proto-oncogene 2, transcription factor	ETS2	3.72106	4.78909	3.65e-10	9.89e-10	protein_coding
ENSG00000151689	inositol polyphosphate-1-phosphatase	INPP1	3.71726	3.97321	2.74e-61	4.46e-60	protein_coding
ENSG00000167011	N-acetyltransferase 16 (putative)	NAT16	3.71084	3.32562	1.01e-50	1.28e-49	protein_coding
ENSG00000163710	procollagen C-endopeptidase enhancer 2	PCOLCE2	3.70431	3.17075	1.41e-53	1.9e-52	protein_coding
ENSG00000158716	dual specificity phosphatase 23	DUSP23	3.7003	2.34235	1.14e-26	6.87e-26	protein_coding
ENSG00000118557	polyamine modulated factor 1 binding protein 1	PMFBP1	3.69897	3.48874	7.58e-47	8.71e-46	protein_coding
ENSG00000139318	dual specificity phosphatase 6	DUSP6	3.69493	6.7799	1.39e-233	2.22e-231	protein_coding
ENSG00000127249	ATPase 13A4	ATP13A4	3.69373	1.33318	1.32e-13	4.34e-13	protein_coding
ENSG00000274580			3.67385	0.856402	3.12e-18	1.3e-17	protein_coding
ENSG00000236693			3.66789	0.926249	3.6e-19	1.56e-18	protein_coding
ENSG00000123700	potassium inwardly rectifying channel subfamily J member 2	KCNJ2	3.66766	1.93712	1.21e-11	3.59e-11	protein_coding
ENSG00000227057	WD repeat domain 46	WDR46	3.64938	3.01256	0.0127847	0.0185014	protein_coding
ENSG00000171174	ribokinase	RBKS	3.64937	2.26993	5.17e-32	3.77e-31	protein_coding
ENSG00000181392	spectrin repeat containing nuclear envelope family member 4	SYNE4	3.64654	0.833871	7.28e-22	3.56e-21	protein_coding
ENSG00000188677	parvin beta	PARVB	3.64094	3.83019	4.85e-35	3.86e-34	protein_coding
ENSG00000102003	synaptophysin	SYP	3.64085	8.28181	0	0	protein_coding
ENSG00000100285	neurofilament heavy	NEFH	3.63408	4.18689	1.52e-48	1.81e-47	protein_coding
ENSG00000154975	carbonic anhydrase 10	CA10	3.62724	3.49902	3.11e-57	4.59e-56	protein_coding
ENSG00000184697	claudin 6	CLDN6	3.62697	1.89891	2.91e-26	1.72e-25	protein_coding
ENSG00000100867	dehydrogenase/reductase 2	DHRS2	3.61944	2.50492	1.09e-22	5.52e-22	protein_coding
ENSG00000177551	nescient helix-loop-helix 2	NHLH2	3.61862	6.04002	1.79e-160	1.4e-158	protein_coding
ENSG00000240204	small lysine rich protein 1	SMKR1	3.61741	2.06252	6.8e-40	6.32e-39	protein_coding
ENSG00000158125	xanthine dehydrogenase	XDH	3.61737	0.560017	3.22e-17	1.28e-16	protein_coding
ENSG00000138115	cytochrome P450 family 2 subfamily C member 8	CYP2C8	3.61685	2.42949	2.81e-32	2.07e-31	protein_coding
ENSG00000148200	nuclear receptor subfamily 6 group A member 1	NR6A1	3.61488	6.27288	2.41e-245	4.47e-243	protein_coding
ENSG00000105499	phospholipase A2 group IVC	PLA2G4C	3.61479	2.54757	1.12e-25	6.43e-25	protein_coding
ENSG00000277015			3.61027	3.07288	9.8e-42	9.71e-41	protein_coding
ENSG00000164418	glutamate ionotropic receptor kainate type subunit 2	GRIK2	3.60873	4.4771	5.95e-67	1.1e-65	protein_coding
ENSG00000251705	RNA, 5.8S ribosomal pseudogene 6	RNA5-8SP6	3.60809	2.3179	7.46e-31	5.22e-30	rRNA_pseudogene
ENSG00000196139	aldo-keto reductase family 1 member C3	AKR1C3	3.60534	1.14198	8.87e-21	4.15e-20	protein_coding
ENSG00000171450	cyclin dependent kinase 5 regulatory subunit 2	CDK5R2	3.58793	6.03472	2.23e-105	8.14e-104	protein_coding
ENSG00000167550	RHEB like 1	RHEBL1	3.58426	1.29548	1.48e-20	6.81e-20	protein_coding
ENSG00000181649	pleckstrin homology like domain family A member 2	PHLDA2	3.58415	1.24144	0.000304	0.000528	protein_coding
ENSG00000198797	BMP/retinoic acid inducible neural specific 2	BRINP2	3.58361	3.53107	4.25e-48	5.02e-47	protein_coding
ENSG00000105048	troponin T1, slow skeletal type	TNNT1	3.582	1.29429	1.57e-18	6.61e-18	protein_coding
ENSG00000203877	ripply transcriptional repressor 2	RIPPLY2	3.57728	1.39269	7.06e-27	4.27e-26	protein_coding
ENSG00000153714	leucine rich adaptor protein 1 like	LURAP1L	3.5741	1.28563	6.78e-20	3.03e-19	protein_coding
ENSG00000144481	transient receptor potential cation channel subfamily M member 8	TRPM8	3.57266	1.05109	1.77e-11	5.2e-11	protein_coding
ENSG00000123119	N-terminal EF-hand calcium binding protein 1	NECAB1	3.57133	1.85479	5.43e-22	2.67e-21	protein_coding
ENSG00000054356	protein tyrosine phosphatase receptor type N	PTPRN	3.56958	6.37891	2.29e-235	3.81e-233	protein_coding
ENSG00000185742	chromosome 11 open reading frame 87	C11orf87	3.56919	3.46004	3.23e-35	2.58e-34	protein_coding
ENSG00000108387	septin 4	SEPTIN4	3.55049	4.78891	1.28e-64	2.24e-63	protein_coding
ENSG00000130208	apolipoprotein C1	APOC1	3.5482	0.969729	2.29e-17	9.15e-17	protein_coding
ENSG00000152910	contactin associated protein family member 4	CNTNAP4	3.5441	3.81128	2.41e-52	3.19e-51	protein_coding
ENSG00000135312	5-hydroxytryptamine receptor 1B	HTR1B	3.5398	0.305609	2.3e-16	8.8e-16	protein_coding
ENSG00000133805	adenosine monophosphate deaminase 3	AMPD3	3.53893	0.499921	3.08e-14	1.05e-13	protein_coding
ENSG00000172260	neuronal growth regulator 1	NEGR1	3.53641	6.2476	5.89e-76	1.3e-74	protein_coding
ENSG00000146013	GDNF family receptor alpha 3	GFRA3	3.53589	2.20255	2.2e-29	1.46e-28	protein_coding
ENSG00000163536	serpin family I member 1	SERPINI1	3.53475	4.38199	8.05e-54	1.09e-52	protein_coding
ENSG00000003147	islet cell autoantigen 1	ICA1	3.53453	4.01488	7.25e-49	8.72e-48	protein_coding
ENSG00000171132	protein kinase C epsilon	PRKCE	3.52448	6.11639	9.39e-37	7.87e-36	protein_coding
ENSG00000141934	phospholipid phosphatase 2	PLPP2	3.51827	1.1869	8.66e-18	3.55e-17	protein_coding
ENSG00000163975	melanotransferrin	MELTF	3.51713	1.97856	4.08e-10	1.1e-09	protein_coding
ENSG00000196542	serine palmitoyltransferase small subunit B	SPTSSB	3.50784	1.47752	1.58e-27	9.83e-27	protein_coding
ENSG00000235436	DPY19L2 pseudogene 4	DPY19L2P4	3.49863	2.65923	5.88e-48	6.92e-47	transcribed_unprocessed_pseudogene
ENSG00000230708			3.49705	1.92895	5.74e-30	3.89e-29	protein_coding
ENSG00000221994	zinc finger protein 630	ZNF630	3.49339	1.78826	4.02e-31	2.84e-30	protein_coding
ENSG00000169955	zinc finger protein 747	ZNF747	3.49249	3.4964	2.61e-80	6.21e-79	protein_coding
ENSG00000013293	solute carrier family 7 member 14	SLC7A14	3.48305	3.94608	3.06e-92	9.19e-91	protein_coding
ENSG00000113100	cadherin 9	CDH9	3.47767	0.775617	1.76e-17	7.1e-17	protein_coding
ENSG00000183654	membrane associated ring-CH-type finger 11	MARCHF11	3.47673	1.77182	3.83e-15	1.37e-14	protein_coding
ENSG00000135973	G protein-coupled receptor 45	GPR45	3.46587	1.30183	8.87e-28	5.55e-27	protein_coding
ENSG00000204334	glutamate rich 2	ERICH2	3.46361	0.689718	2.96e-11	8.58e-11	protein_coding
ENSG00000066735	kinesin family member 26A	KIF26A	3.46184	5.7804	3.62e-128	1.89e-126	protein_coding
ENSG00000116147	tenascin R	TNR	3.45238	3.63734	2.28e-39	2.08e-38	protein_coding
ENSG00000277273			3.44632	2.26177	1.47e-05	2.88e-05	protein_coding
ENSG00000121281	adenylate cyclase 7	ADCY7	3.44355	4.53277	1.01e-115	4.35e-114	protein_coding
ENSG00000186047	deleted in lymphocytic leukemia 7	DLEU7	3.44091	1.28047	3.89e-17	1.54e-16	protein_coding
ENSG00000101542	cadherin 20	CDH20	3.44033	3.96302	6.12e-32	4.46e-31	protein_coding
ENSG00000154736	ADAM metallopeptidase with thrombospondin type 1 motif 5	ADAMTS5	3.44024	3.21278	5.97e-58	8.96e-57	protein_coding
ENSG00000122012	synaptic vesicle glycoprotein 2C	SV2C	3.43802	6.22157	7.59e-35	6.01e-34	protein_coding
ENSG00000278516			3.4359	1.46421	0.000572	0.000966	protein_coding
ENSG00000174939	aspartate beta-hydroxylase domain containing 1	ASPHD1	3.43051	5.12092	1.35e-90	3.94e-89	protein_coding
ENSG00000262607			3.4234	1.05484	7.51e-12	2.25e-11	protein_coding
ENSG00000169302	serine/threonine kinase 32A	STK32A	3.42195	3.59184	9.2e-08	2.13e-07	protein_coding
ENSG00000138028	cell growth regulator with EF-hand domain 1	CGREF1	3.41617	3.06976	3.86e-37	3.28e-36	protein_coding
ENSG00000272419	long intergenic non-protein coding RNA 1145	LINC01145	3.41226	3.63167	1.05e-66	1.92e-65	transcribed_unprocessed_pseudogene
ENSG00000134070	interleukin 1 receptor associated kinase 2	IRAK2	3.40808	1.60486	3.5e-30	2.4e-29	protein_coding
ENSG00000198576	activity regulated cytoskeleton associated protein	ARC	3.40599	2.61977	1.5e-34	1.18e-33	protein_coding
ENSG00000176956	lymphocyte antigen 6 family member H	LY6H	3.40544	5.65371	2.33e-125	1.15e-123	protein_coding
ENSG00000178038	ALS2 C-terminal like	ALS2CL	3.39736	0.976392	1.25e-15	4.61e-15	protein_coding
ENSG00000226752	cutA divalent cation tolerance like, pseudogene	CUTALP	3.39202	0.63522	3.44e-14	1.17e-13	transcribed_unitary_pseudogene
ENSG00000187416	LHFPL tetraspan subfamily member 3	LHFPL3	3.39071	1.33425	4.05e-09	1.03e-08	protein_coding
ENSG00000223572	creatine kinase, mitochondrial 1A	CKMT1A	3.38954	4.2305	3.08e-69	5.94e-68	protein_coding
ENSG00000101460	microtubule associated protein 1 light chain 3 alpha	MAP1LC3A	3.38872	5.58661	1.01e-97	3.33e-96	protein_coding
ENSG00000275544			3.38831	0.841574	4.45e-11	1.28e-10	protein_coding
ENSG00000027075	protein kinase C eta	PRKCH	3.38802	0.384789	2.65e-14	9.1e-14	protein_coding
ENSG00000236279	C-type lectin domain family 2 member L	CLEC2L	3.38779	0.904993	8.42e-16	3.13e-15	protein_coding
ENSG00000144583	membrane associated ring-CH-type finger 4	MARCHF4	3.38606	5.28391	1.27e-131	6.89e-130	protein_coding
ENSG00000133134	brain expressed X-linked 2	BEX2	3.38362	7.31638	1.18e-239	2.02e-237	protein_coding
ENSG00000181072	cholinergic receptor muscarinic 2	CHRM2	3.37618	2.72218	4.03e-19	1.74e-18	protein_coding
ENSG00000189195	BTB domain containing 8	BTBD8	3.37144	4.56148	3.5e-48	4.16e-47	protein_coding
ENSG00000124493	glutamate metabotropic receptor 4	GRM4	3.37018	3.69677	7.18e-56	1.02e-54	protein_coding
ENSG00000161243	F-box protein 27	FBXO27	3.36921	3.00101	1.74e-25	9.88e-25	protein_coding
ENSG00000089199	chromogranin B	CHGB	3.36594	6.95683	5.9301133683393e-310	1.87e-307	protein_coding
ENSG00000163623	NK6 homeobox 1	NKX6-1	3.36582	6.31263	3.17e-289	8.66e-287	protein_coding
ENSG00000151778	stress associated endoplasmic reticulum protein family member 2	SERP2	3.36014	4.09557	2.1e-99	7.13e-98	protein_coding
ENSG00000165644	catechol-O-methyltransferase domain containing 1	COMTD1	3.35483	3.11304	1.04e-51	1.35e-50	protein_coding
ENSG00000104722	neurofilament medium	NEFM	3.35223	11.6251	3.83e-45	4.17e-44	protein_coding
ENSG00000091664	solute carrier family 17 member 6	SLC17A6	3.34975	6.85528	0	0	protein_coding
ENSG00000143502	sushi domain containing 4	SUSD4	3.34897	4.42387	4.72e-37	3.99e-36	protein_coding
ENSG00000179796	leucine rich repeat containing 3B	LRRC3B	3.34822	2.89333	2.25e-13	7.33e-13	protein_coding
ENSG00000197106	solute carrier family 6 member 17	SLC6A17	3.34706	3.90627	2.97e-52	3.91e-51	protein_coding
ENSG00000198825	inositol polyphosphate-5-phosphatase F	INPP5F	3.34674	5.0052	7.1e-05	0.000131	protein_coding
ENSG00000167178	immunoglobulin superfamily containing leucine rich repeat 2	ISLR2	3.33655	8.03995	7.42e-271	1.79e-268	protein_coding
ENSG00000240253	fatty acyl-CoA reductase 2 pseudogene 3	FAR2P3	3.33527	1.09204	4.54e-11	1.3e-10	transcribed_unprocessed_pseudogene
ENSG00000076944	syntaxin binding protein 2	STXBP2	3.33095	1.19713	1.97e-06	4.11e-06	protein_coding
ENSG00000141837	calcium voltage-gated channel subunit alpha1 A	CACNA1A	3.32625	5.28757	1.31e-132	7.3e-131	protein_coding
ENSG00000119547	one cut homeobox 2	ONECUT2	3.32595	8.46223	2.09e-177	1.86e-175	protein_coding
ENSG00000183091	nebulin	NEB	3.3175	2.95689	7.84e-21	3.68e-20	protein_coding
ENSG00000166676	trans-golgi network vesicle protein 23 homolog A	TVP23A	3.31639	4.22215	1.09e-106	4.02e-105	protein_coding
ENSG00000145335	synuclein alpha	SNCA	3.30394	6.72836	1.65e-156	1.23e-154	protein_coding
ENSG00000183783	potassium channel tetramerization domain containing 8	KCTD8	3.30359	2.71242	3.15e-33	2.38e-32	protein_coding
ENSG00000171462	delta like non-canonical Notch ligand 2	DLK2	3.30061	2.47139	3.63e-30	2.48e-29	protein_coding
ENSG00000171951	secretogranin II	SCG2	3.2969	6.64419	3.59e-144	2.22e-142	protein_coding
ENSG00000171657	G protein-coupled receptor 82	GPR82	3.2936	0.634402	5.75e-13	1.84e-12	protein_coding
ENSG00000223865	major histocompatibility complex, class II, DP beta 1	HLA-DPB1	3.28868	0.948269	1.95e-15	7.1e-15	protein_coding
ENSG00000105963	ArfGAP with dual PH domains 1	ADAP1	3.28507	5.31123	4.21e-110	1.63e-108	protein_coding
ENSG00000188674	chromosome 2 open reading frame 80	C2orf80	3.28486	3.32926	1.24e-71	2.51e-70	protein_coding
ENSG00000253457	small integral membrane protein 18	SMIM18	3.28395	3.71828	8.03e-25	4.43e-24	protein_coding
ENSG00000243232	protocadherin alpha subfamily C, 2	PCDHAC2	3.28291	4.15684	1.76e-57	2.63e-56	protein_coding
ENSG00000079841	regulating synaptic membrane exocytosis 1	RIMS1	3.2765	5.49446	1.54e-99	5.24e-98	protein_coding
ENSG00000153563	CD8a molecule	CD8A	3.27627	1.04839	1.24e-15	4.56e-15	protein_coding
ENSG00000213023	synaptotagmin 3	SYT3	3.27583	5.49633	7.23e-107	2.67e-105	protein_coding
ENSG00000116183	pappalysin 2	PAPPA2	3.2587	1.44506	5.26e-20	2.37e-19	protein_coding
ENSG00000136267	diacylglycerol kinase beta	DGKB	3.25797	4.28141	4.98e-90	1.44e-88	protein_coding
ENSG00000277044			3.25629	2.77163	3.59e-05	6.77e-05	protein_coding
ENSG00000175868	calcitonin related polypeptide beta	CALCB	3.25372	0.973494	3.38e-11	9.77e-11	protein_coding
ENSG00000055813	coiled-coil domain containing 85A	CCDC85A	3.25042	3.65553	2.63e-51	3.38e-50	protein_coding
ENSG00000011347	synaptotagmin 7	SYT7	3.2483	6.40378	5.94e-197	6.37e-195	protein_coding
ENSG00000174521	tetratricopeptide repeat domain 9B	TTC9B	3.24713	5.0651	3.44e-95	1.07e-93	protein_coding
ENSG00000225630	MT-ND2 pseudogene 28	MTND2P28	3.24532	5.10563	2.98e-13	9.65e-13	unprocessed_pseudogene
ENSG00000158856	dematin actin binding protein	DMTN	3.24493	6.10773	1.49e-194	1.58e-192	protein_coding
ENSG00000152214	Ras like without CAAX 2	RIT2	3.24307	1.0749	7.46e-13	2.37e-12	protein_coding
ENSG00000116675	DnaJ heat shock protein family (Hsp40) member C6	DNAJC6	3.24256	6.7024	4.29e-207	5.14e-205	protein_coding
ENSG00000274853			3.24221	1.75033	8.2e-14	2.74e-13	protein_coding
ENSG00000095752	interleukin 11	IL11	3.24177	1.30964	2.35e-06	4.88e-06	protein_coding
ENSG00000152377	SPARC (osteonectin), cwcv and kazal like domains proteoglycan 1	SPOCK1	3.23713	7.79063	4.39e-59	6.81e-58	protein_coding
ENSG00000151789	zinc finger protein 385D	ZNF385D	3.23703	5.25581	6.72e-58	1.01e-56	protein_coding
ENSG00000132026	retbindin	RTBDN	3.23161	1.3	5.94e-12	1.79e-11	protein_coding
ENSG00000110675	ELMO domain containing 1	ELMOD1	3.22971	4.42894	3.94e-52	5.16e-51	protein_coding
ENSG00000125746	EMAP like 2	EML2	3.22845	5.00363	4.01e-108	1.5e-106	protein_coding
ENSG00000099866	mucosal vascular addressin cell adhesion molecule 1	MADCAM1	3.22467	0.50944	3.42e-12	1.04e-11	protein_coding
ENSG00000128298	BAR/IMD domain containing adaptor protein 2 like 2	BAIAP2L2	3.22302	1.45507	3.8e-13	1.22e-12	protein_coding
ENSG00000108684	acid sensing ion channel subunit 2	ASIC2	3.22278	3.85921	2.59e-73	5.41e-72	protein_coding
ENSG00000132639	synaptosome associated protein 25	SNAP25	3.22254	7.14572	0	0	protein_coding
ENSG00000049130	KIT ligand	KITLG	3.21501	5.05467	9.92e-06	1.96e-05	protein_coding
ENSG00000188916	inhibitory synaptic factor 2A	INSYN2A	3.21477	3.65033	1.05e-61	1.72e-60	protein_coding
ENSG00000221946	FXYD domain containing ion transport regulator 7	FXYD7	3.21266	4.88418	8.68e-108	3.22e-106	protein_coding
ENSG00000226287	transmembrane protein 191A (pseudogene)	TMEM191A	3.21237	1.44603	1.49e-16	5.77e-16	transcribed_unprocessed_pseudogene
ENSG00000122420	prostaglandin F receptor	PTGFR	3.20668	3.36784	1.19e-40	1.14e-39	protein_coding
ENSG00000170419	V-set and transmembrane domain containing 2A	VSTM2A	3.20341	5.07178	2.74e-125	1.35e-123	protein_coding
ENSG00000062038	cadherin 3	CDH3	3.20315	2.35087	2.99e-17	1.19e-16	protein_coding
ENSG00000188958	urotensin 2B	UTS2B	3.20037	2.54117	2.08e-13	6.8e-13	protein_coding
ENSG00000276497			3.19925	4.6175	0.000429	0.000733	protein_coding
ENSG00000135314	KH domain containing 1	KHDC1	3.1987	2.48418	1.96e-24	1.06e-23	protein_coding
ENSG00000185100	adenylosuccinate synthase 1	ADSS1	3.19753	3.1427	3e-36	2.47e-35	protein_coding
ENSG00000170122	forkhead box D4	FOXD4	3.19612	1.50821	4.33e-29	2.85e-28	protein_coding
ENSG00000140285	fibroblast growth factor 7	FGF7	3.19432	3.17457	1.22e-56	1.77e-55	protein_coding
ENSG00000164604	G protein-coupled receptor 85	GPR85	3.1925	4.73716	3.64e-139	2.15e-137	protein_coding
ENSG00000131650	kringle containing transmembrane protein 2	KREMEN2	3.18458	2.25181	2.29e-15	8.32e-15	protein_coding
ENSG00000277586	neurofilament light	NEFL	3.16746	10.7356	3.69e-88	1.03e-86	protein_coding
ENSG00000124507	protein kinase C and casein kinase substrate in neurons 1	PACSIN1	3.16346	1.75167	5.86e-11	1.67e-10	protein_coding
ENSG00000156097	G protein-coupled receptor 61	GPR61	3.16335	2.76966	4.27e-36	3.49e-35	protein_coding
ENSG00000100095	seizure related 6 homolog like	SEZ6L	3.16217	6.58644	3.8e-262	8.21e-260	protein_coding
ENSG00000173727	Finkel-Biskis-Reilly murine sarcoma virus (FBR-MuSV) ubiquitously expressed (FAU) pseudogene		3.15989	0.903682	8.26e-19	3.53e-18	transcribed_unprocessed_pseudogene
ENSG00000166407	LIM domain only 1	LMO1	3.15487	4.04216	2e-96	6.39e-95	protein_coding
ENSG00000184497	transmembrane protein 255B	TMEM255B	3.15198	3.44645	5.35e-18	2.22e-17	protein_coding
ENSG00000171724	vesicle amine transport 1 like	VAT1L	3.1515	8.43267	3.22e-132	1.77e-130	protein_coding
ENSG00000147036	LanC like 3	LANCL3	3.14873	3.02778	3.9e-18	1.62e-17	protein_coding
ENSG00000184378	actin related protein T3	ACTRT3	3.14417	0.520632	1.59e-13	5.22e-13	protein_coding
ENSG00000262334			3.14062	0.653064	4.06e-15	1.46e-14	protein_coding
ENSG00000203772	shadow of prion protein	SPRN	3.14056	2.99715	3.53e-51	4.52e-50	protein_coding
ENSG00000106689	LIM homeobox 2	LHX2	3.13913	2.62454	1.77e-23	9.25e-23	protein_coding
ENSG00000062282	diacylglycerol O-acyltransferase 2	DGAT2	3.13624	1.81447	5.48e-24	2.92e-23	protein_coding
ENSG00000144668	integrin subunit alpha 9	ITGA9	3.13616	3.64861	5.91e-38	5.16e-37	protein_coding
ENSG00000196482	estrogen related receptor gamma	ESRRG	3.12829	5.53346	1.5e-20	6.93e-20	protein_coding
ENSG00000101210	eukaryotic translation elongation factor 1 alpha 2	EEF1A2	3.12562	7.99435	2.3e-130	1.23e-128	protein_coding
ENSG00000185532	protein kinase cGMP-dependent 1	PRKG1	3.12444	4.8986	4.34e-36	3.54e-35	protein_coding
ENSG00000237724			3.12254	1.97031	0.0218812	0.0306341	protein_coding
ENSG00000197410	dachsous cadherin-related 2	DCHS2	3.115	2.85721	2.79e-21	1.33e-20	protein_coding
ENSG00000276781			3.11495	4.32237	7.66e-05	0.00014	protein_coding
ENSG00000119715	estrogen related receptor beta	ESRRB	3.11333	2.25582	0.000127	0.000229	protein_coding
ENSG00000149972	contactin 5	CNTN5	3.11153	3.45006	4.42e-26	2.58e-25	protein_coding
ENSG00000185272	RNA binding motif protein 11	RBM11	3.10874	1.9017	5.28e-17	2.08e-16	protein_coding
ENSG00000177453	NIM1 serine/threonine protein kinase	NIM1K	3.10618	2.3517	2.28e-14	7.85e-14	protein_coding
ENSG00000154040	calcium binding tyrosine phosphorylation regulated	CABYR	3.10475	3.47224	3.4e-25	1.91e-24	protein_coding
ENSG00000107819	sideroflexin 3	SFXN3	3.10419	5.1678	4.85e-81	1.18e-79	protein_coding
ENSG00000131477	receptor activity modifying protein 2	RAMP2	3.10408	1.66969	3.74e-26	2.19e-25	protein_coding
ENSG00000185053	sarcoglycan zeta	SGCZ	3.10389	0.802632	1.71e-09	4.46e-09	protein_coding
ENSG00000116661	F-box protein 2	FBXO2	3.10305	3.63749	4.93e-56	7.06e-55	protein_coding
ENSG00000183775	potassium channel tetramerization domain containing 16	KCTD16	3.08655	4.53024	7.22e-114	3.01e-112	protein_coding
ENSG00000127666	toll like receptor adaptor molecule 1	TICAM1	3.08287	0.671921	7.77e-15	2.74e-14	protein_coding
ENSG00000272031	ankyrin repeat domain 34A	ANKRD34A	3.07795	2.92025	6.4e-31	4.49e-30	protein_coding
ENSG00000181291	transmembrane protein 132E	TMEM132E	3.07629	5.22892	1.64e-164	1.34e-162	protein_coding
ENSG00000117600	phospholipid phosphatase related 4	PLPPR4	3.07605	2.90534	4.09e-40	3.84e-39	protein_coding
ENSG00000167281	RNA binding fox-1 homolog 3	RBFOX3	3.07557	4.26312	1.82e-12	5.64e-12	protein_coding
ENSG00000099953	matrix metallopeptidase 11	MMP11	3.07002	3.14069	0.00462816	0.00707583	protein_coding
ENSG00000076344	regulator of G protein signaling 11	RGS11	3.0694	2.33914	3.51e-28	2.22e-27	protein_coding
ENSG00000128482	ring finger protein 112	RNF112	3.06724	3.26176	1.15e-30	7.98e-30	protein_coding
ENSG00000128242	galactose-3-O-sulfotransferase 1	GAL3ST1	3.06483	0.717076	3.57e-12	1.09e-11	protein_coding
ENSG00000108825	PTGES3L-AARSD1 readthrough	PTGES3L-AARSD1	3.06478	2.37295	1.08e-20	5.03e-20	protein_coding
ENSG00000125895	transmembrane protein 74B	TMEM74B	3.064	3.14366	3.83e-44	4.05e-43	protein_coding
ENSG00000188013	Meis homeobox 3 pseudogene 2	MEIS3P2	3.06344	1.29011	2.7e-21	1.29e-20	processed_pseudogene
ENSG00000162746	Fc receptor like B	FCRLB	3.06094	0.459283	7.75e-15	2.73e-14	protein_coding
ENSG00000138134	STAM binding protein like 1	STAMBPL1	3.05519	3.77526	2.41e-71	4.81e-70	protein_coding
ENSG00000125814	NSF attachment protein beta	NAPB	3.05518	7.71764	0	0	protein_coding
ENSG00000156427	fibroblast growth factor 18	FGF18	3.05198	3.77248	4.2e-42	4.2e-41	protein_coding
ENSG00000131386	polypeptide N-acetylgalactosaminyltransferase 15	GALNT15	3.05159	1.35538	6.19e-14	2.08e-13	protein_coding
ENSG00000125731	SH2 domain containing 3A	SH2D3A	3.04838	0.645308	2.2e-14	7.58e-14	protein_coding
ENSG00000102057	potassium voltage-gated channel subfamily D member 1	KCND1	3.04755	4.30931	5.66e-27	3.44e-26	protein_coding
ENSG00000178171	APC membrane recruitment protein 3	AMER3	3.04629	4.87188	2.68e-137	1.56e-135	protein_coding
ENSG00000133256	phosphodiesterase 6B	PDE6B	3.03847	0.864398	3.66e-16	1.39e-15	protein_coding
ENSG00000120645	IQ motif and Sec7 domain ArfGEF 3	IQSEC3	3.0349	3.85273	2.99e-63	5.11e-62	protein_coding
ENSG00000141013	growth arrest specific 8	GAS8	3.03419	2.34794	2.09e-28	1.34e-27	protein_coding
ENSG00000138670	RasGEF domain family member 1B	RASGEF1B	3.02669	5.38879	4.44e-179	4.02e-177	protein_coding
ENSG00000157152	synapsin II	SYN2	3.02445	3.88874	3.55e-24	1.9e-23	protein_coding
ENSG00000164841	transmembrane protein 74	TMEM74	3.02437	3.87609	1.18e-62	1.98e-61	protein_coding
ENSG00000163013	F-box protein 41	FBXO41	3.02254	5.60519	1.94e-209	2.36e-207	protein_coding
ENSG00000116254	chromodomain helicase DNA binding protein 5	CHD5	3.02204	3.64661	2.09e-48	2.49e-47	protein_coding
ENSG00000170893	thyrotropin releasing hormone	TRH	3.02115	2.93518	7.98e-34	6.14e-33	protein_coding
ENSG00000156968	MPV17 mitochondrial inner membrane protein like	MPV17L	3.0209	1.98046	2.79e-07	6.25e-07	protein_coding
ENSG00000196353	copine 4	CPNE4	3.01996	4.97719	2.63e-119	1.2e-117	protein_coding
ENSG00000109132	paired like homeobox 2B	PHOX2B	3.01986	7.3875	4.19e-151	2.89e-149	protein_coding
ENSG00000128394	apolipoprotein B mRNA editing enzyme catalytic subunit 3F	APOBEC3F	3.018	0.901924	4.63e-09	1.17e-08	protein_coding
ENSG00000162728	potassium inwardly rectifying channel subfamily J member 9	KCNJ9	3.01339	3.94191	3.53e-28	2.24e-27	protein_coding
ENSG00000166145	serine peptidase inhibitor, Kunitz type 1	SPINT1	3.01151	1.24919	1.08e-18	4.6e-18	protein_coding
ENSG00000111674	enolase 2	ENO2	3.01052	8.75057	0	0	protein_coding
ENSG00000187260	WD repeat domain 86	WDR86	3.00852	4.11935	1.44e-66	2.63e-65	protein_coding
ENSG00000166501	protein kinase C beta	PRKCB	3.00488	2.73897	7.28e-08	1.7e-07	protein_coding
ENSG00000103044	hyaluronan synthase 3	HAS3	3.00479	2.87198	1.75e-27	1.08e-26	protein_coding
ENSG00000141404	G protein subunit alpha L	GNAL	3.00155	7.01759	4.59e-174	4.03e-172	protein_coding
ENSG00000188981	Myb/SANT DNA binding domain containing 1	MSANTD1	2.99964	0.608957	1.51e-14	5.27e-14	protein_coding
ENSG00000268041	ETS repressor factor like	ERFL	2.9979	2.78943	6.1e-25	3.38e-24	protein_coding
ENSG00000162951	leucine rich repeat transmembrane neuronal 1	LRRTM1	2.99783	4.61874	1.09e-43	1.14e-42	protein_coding
ENSG00000198739	leucine rich repeat transmembrane neuronal 3	LRRTM3	2.99396	3.7725	1.18e-53	1.6e-52	protein_coding
ENSG00000154096	Thy-1 cell surface antigen	THY1	2.98752	6.07747	1.49e-135	8.53e-134	protein_coding
ENSG00000128872	tropomodulin 2	TMOD2	2.98608	7.84821	0	0	protein_coding
ENSG00000104112	secretogranin III	SCG3	2.98481	7.90712	0	0	protein_coding
ENSG00000119703	zinc finger C2HC-type containing 1C	ZC2HC1C	2.98449	1.48051	4.9e-17	1.93e-16	protein_coding
ENSG00000175874	cellular repressor of E1A stimulated genes 2	CREG2	2.97854	2.88859	4.36e-39	3.95e-38	protein_coding
ENSG00000185633	NDUFA4 mitochondrial complex associated like 2	NDUFA4L2	2.97509	1.60091	3.68e-08	8.78e-08	protein_coding
ENSG00000184988	transmembrane protein 106A	TMEM106A	2.96964	0.246479	2.47e-13	8.03e-13	protein_coding
ENSG00000267060	prostaglandin E synthase 3 like	PTGES3L	2.96737	3.04227	4e-42	4e-41	protein_coding
ENSG00000260230	ferric chelate reductase 1 like	FRRS1L	2.96579	6.19908	6.39e-200	7.06e-198	protein_coding
ENSG00000104313	EYA transcriptional coactivator and phosphatase 1	EYA1	2.96446	5.31192	8.28e-56	1.18e-54	protein_coding
ENSG00000152954	neurensin 1	NRSN1	2.95659	4.01088	1.73e-82	4.33e-81	protein_coding
ENSG00000172159	FERM domain containing 3	FRMD3	2.95081	6.15157	1.15e-90	3.37e-89	protein_coding
ENSG00000204779	forkhead box D4 like 5	FOXD4L5	2.95067	0.849356	1.32e-11	3.89e-11	protein_coding
ENSG00000281076			2.94827	3.31492	5.46e-51	6.96e-50	transcribed_unprocessed_pseudogene
ENSG00000226826			2.94757	1.41834	6.08e-13	1.94e-12	protein_coding
ENSG00000184368	MAP7 domain containing 2	MAP7D2	2.94154	5.46245	2.46e-120	1.13e-118	protein_coding
ENSG00000125531	fibronectin type III domain containing 11	FNDC11	2.94116	2.13715	3.31e-28	2.1e-27	protein_coding
ENSG00000137486	arrestin beta 1	ARRB1	2.9401	5.98947	4.02e-260	8.45e-258	protein_coding
ENSG00000276053			2.9364	0.934672	8.82e-14	2.94e-13	protein_coding
ENSG00000047597	X-linked Kx blood group	XK	2.93522	3.64715	1.49e-40	1.42e-39	protein_coding
ENSG00000176641	ring finger protein 152	RNF152	2.93501	6.57699	5.87e-97	1.9e-95	protein_coding
ENSG00000174460	zinc finger CCHC-type containing 12	ZCCHC12	2.9337	7.36067	0	0	protein_coding
ENSG00000187678	sprouty RTK signaling antagonist 4	SPRY4	2.93321	5.43287	2.22e-86	5.97e-85	protein_coding
ENSG00000211445	glutathione peroxidase 3	GPX3	2.93273	3.88081	1.49e-36	1.24e-35	protein_coding
ENSG00000203724	chromosome 1 open reading frame 53	C1orf53	2.93156	0.559946	3.49e-14	1.19e-13	protein_coding
ENSG00000177710	solute carrier family 35 member G5	SLC35G5	2.93124	0.617864	1.17e-10	3.27e-10	protein_coding
ENSG00000136928	gamma-aminobutyric acid type B receptor subunit 2	GABBR2	2.92943	5.35995	6.04e-42	6.01e-41	protein_coding
ENSG00000088543	chromosome 3 open reading frame 18	C3orf18	2.92594	3.74273	1.36e-55	1.93e-54	protein_coding
ENSG00000074276	cadherin related family member 2	CDHR2	2.92569	0.428291	7.96e-11	2.25e-10	protein_coding
ENSG00000156687	unc-5 netrin receptor D	UNC5D	2.92199	5.08177	1.99e-68	3.78e-67	protein_coding
ENSG00000106688	solute carrier family 1 member 1	SLC1A1	2.9208	4.03613	2.86e-28	1.82e-27	protein_coding
ENSG00000144339	transmembrane protein with EGF like and two follistatin like domains 2	TMEFF2	2.91546	6.04424	2.37e-111	9.43e-110	protein_coding
ENSG00000149599	dual specificity phosphatase 15	DUSP15	2.91373	3.03138	8.57e-43	8.67e-42	protein_coding
ENSG00000171189	glutamate ionotropic receptor kainate type subunit 1	GRIK1	2.91303	3.63623	2.31e-49	2.81e-48	protein_coding
ENSG00000050344	nuclear factor, erythroid 2 like 3	NFE2L3	2.91281	3.91819	3.29e-55	4.58e-54	protein_coding
ENSG00000087076	hydroxysteroid 17-beta dehydrogenase 14	HSD17B14	2.9127	1.72052	1.56e-18	6.59e-18	protein_coding
ENSG00000151812	solute carrier family 35 member F4	SLC35F4	2.91042	1.71601	3.8e-14	1.29e-13	protein_coding
ENSG00000169255	beta-1,3-N-acetylgalactosaminyltransferase 1 (globoside blood group)	B3GALNT1	2.90891	4.45618	3.08e-06	6.35e-06	protein_coding
ENSG00000134709	hook microtubule tethering protein 1	HOOK1	2.90709	3.76667	6.93e-54	9.43e-53	protein_coding
ENSG00000182601	heparan sulfate-glucosamine 3-sulfotransferase 4	HS3ST4	2.90656	3.45886	1.27e-38	1.13e-37	protein_coding
ENSG00000163032	visinin like 1	VSNL1	2.90245	2.26057	3.33e-19	1.45e-18	protein_coding
ENSG00000053524	MCF.2 cell line derived transforming sequence-like 2	MCF2L2	2.90076	4.12362	2.97e-42	2.98e-41	protein_coding
ENSG00000070159	protein tyrosine phosphatase non-receptor type 3	PTPN3	2.90034	3.35455	1.88e-26	1.12e-25	protein_coding
ENSG00000188582	progestin and adipoQ receptor family member 9	PAQR9	2.89879	1.53826	2.83e-15	1.02e-14	protein_coding
ENSG00000159753	capping protein regulator and myosin 1 linker 2	CARMIL2	2.89732	3.39425	4.46e-55	6.22e-54	protein_coding
ENSG00000183828	nudix hydrolase 14	NUDT14	2.89592	3.70443	1.18e-49	1.45e-48	protein_coding
ENSG00000132000	podocan like 1	PODNL1	2.8909	1.85729	1.91e-07	4.34e-07	protein_coding
ENSG00000166546	brain expressed associated with NEDD4 1	BEAN1	2.88268	1.43196	9.35e-19	3.99e-18	protein_coding
ENSG00000138166	dual specificity phosphatase 5	DUSP5	2.88089	3.79535	7.21e-54	9.81e-53	protein_coding
ENSG00000125864	beaded filament structural protein 1	BFSP1	2.87867	0.580044	5.7e-16	2.15e-15	protein_coding
ENSG00000182372	CLN8 transmembrane ER and ERGIC protein	CLN8	2.87812	1.36697	2.09e-06	4.37e-06	protein_coding
ENSG00000099822	hyperpolarization activated cyclic nucleotide gated potassium and sodium channel 2	HCN2	2.87707	4.79419	4.84e-40	4.52e-39	protein_coding
ENSG00000147044	calcium/calmodulin dependent serine protein kinase	CASK	2.87628	7.5693	3.98e-23	2.05e-22	protein_coding
ENSG00000105784	RUN domain containing 3B	RUNDC3B	2.87622	5.24072	2.17e-70	4.25e-69	protein_coding
ENSG00000180573	H2A clustered histone 6	H2AC6	2.87606	4.41378	4.61e-09	1.17e-08	protein_coding
ENSG00000183682	bone morphogenetic protein 8a	BMP8A	2.87467	0.689352	1.96e-07	4.44e-07	protein_coding
ENSG00000282735			2.87054	2.85107	0.000287	0.000499	protein_coding
ENSG00000188848	BEN domain containing 4	BEND4	2.87022	3.36386	1.88e-48	2.24e-47	protein_coding
ENSG00000235961	PNMA family member 6A	PNMA6A	2.86841	3.85763	3.38e-38	2.96e-37	protein_coding
ENSG00000106785	tripartite motif containing 14	TRIM14	2.86563	1.65562	6.04e-14	2.03e-13	protein_coding
ENSG00000182901	regulator of G protein signaling 7	RGS7	2.86336	3.41475	1.17e-15	4.33e-15	protein_coding
ENSG00000137880	GTP cyclohydrolase I feedback regulator	GCHFR	2.86177	2.28159	1.31e-25	7.48e-25	protein_coding
ENSG00000129990	synaptotagmin 5	SYT5	2.86121	5.83994	9.82e-71	1.94e-69	protein_coding
ENSG00000135144	deltex E3 ubiquitin ligase 1	DTX1	2.86052	5.52103	3.55e-148	2.33e-146	protein_coding
ENSG00000107742	SPARC (osteonectin), cwcv and kazal like domains proteoglycan 2	SPOCK2	2.859	6.15135	8.81e-221	1.17e-218	protein_coding
ENSG00000178860	musculin	MSC	2.85803	0.673697	2.92e-05	5.55e-05	protein_coding
ENSG00000168917	solute carrier family 35 member G2	SLC35G2	2.85494	4.49304	9.92e-70	1.93e-68	protein_coding
ENSG00000089818	NECAP endocytosis associated 1	NECAP1	2.84967	6.34938	5.66e-41	5.43e-40	protein_coding
ENSG00000156959	LHFPL tetraspan subfamily member 4	LHFPL4	2.8492	5.98927	5.42e-221	7.27e-219	protein_coding
ENSG00000151572	anoctamin 4	ANO4	2.84834	2.25248	2.18e-05	4.19e-05	protein_coding
ENSG00000274287			2.84326	4.66314	0.049139	0.0654855	protein_coding
ENSG00000006757	patatin like phospholipase domain containing 4	PNPLA4	2.84227	3.93917	5.06e-38	4.43e-37	protein_coding
ENSG00000236251			2.84182	2.49318	5.06e-16	1.91e-15	protein_coding
ENSG00000253304	transmembrane protein 200B	TMEM200B	2.84102	0.816942	5.73e-13	1.83e-12	protein_coding
ENSG00000051523	cytochrome b-245 alpha chain	CYBA	2.83916	1.39893	1.54e-15	5.64e-15	protein_coding
ENSG00000068615	receptor accessory protein 1	REEP1	2.83743	7.42444	8.55e-112	3.42e-110	protein_coding
ENSG00000177519	reprimo, TP53 dependent G2 arrest mediator homolog	RPRM	2.83655	4.94402	1.02e-21	4.96e-21	protein_coding
ENSG00000265683	synaptophysin like 1 pseudogene 2	SYPL1P2	2.83646	1.07637	1.98e-14	6.87e-14	processed_pseudogene
ENSG00000172936	MYD88 innate immune signal transduction adaptor	MYD88	2.83299	1.85347	0.00134655	0.0021922	protein_coding
ENSG00000130540	sulfotransferase family 4A member 1	SULT4A1	2.82665	6.15905	1.9e-105	6.96e-104	protein_coding
ENSG00000095261	proteasome 26S subunit, non-ATPase 5	PSMD5	2.82645	4.11652	2.36e-39	2.15e-38	protein_coding
ENSG00000171587	DS cell adhesion molecule	DSCAM	2.82434	4.21213	4.93e-33	3.71e-32	protein_coding
ENSG00000105696	transmembrane protein 59 like	TMEM59L	2.82369	6.60781	2.41e-148	1.59e-146	protein_coding
ENSG00000204789	zinc finger protein 204, pseudogene	ZNF204P	2.82307	3.5046	6.12e-23	3.12e-22	transcribed_unprocessed_pseudogene
ENSG00000137841	phospholipase C beta 2	PLCB2	2.81686	2.39818	6.77e-10	1.81e-09	protein_coding
ENSG00000128285	melanin concentrating hormone receptor 1	MCHR1	2.81615	2.86582	7.58e-10	2.02e-09	protein_coding
ENSG00000107829	F-box and WD repeat domain containing 4	FBXW4	2.815	3.88909	1.57e-29	1.05e-28	protein_coding
ENSG00000163485	adenosine A1 receptor	ADORA1	2.81383	4.08198	2.56e-79	5.94e-78	protein_coding
ENSG00000116977	galectin 8	LGALS8	2.81376	5.07603	2.93e-74	6.19e-73	protein_coding
ENSG00000146151	3-hydroxymethyl-3-methylglutaryl-CoA lyase like 1	HMGCLL1	2.81168	4.37186	6.8e-41	6.51e-40	protein_coding
ENSG00000156564	leucine rich repeat and fibronectin type III domain containing 2	LRFN2	2.81012	1.40871	6.41e-21	3.01e-20	protein_coding
ENSG00000185614	inka box actin regulator 1	INKA1	2.8087	0.972093	1.18e-11	3.51e-11	protein_coding
ENSG00000130032	proline rich and Gla domain 3	PRRG3	2.80694	1.99004	9e-24	4.76e-23	protein_coding
ENSG00000186862	PDZ domain containing 7	PDZD7	2.8026	2.19939	7.8e-14	2.61e-13	protein_coding
ENSG00000100473	cochlin	COCH	2.79929	3.94159	4.16e-21	1.97e-20	protein_coding
ENSG00000116741	regulator of G protein signaling 2	RGS2	2.79599	4.7499	1.74e-69	3.38e-68	protein_coding
ENSG00000065621	glutathione S-transferase omega 2	GSTO2	2.79076	1.892	1.97e-17	7.91e-17	protein_coding
ENSG00000135519	potassium voltage-gated channel subfamily H member 3	KCNH3	2.78843	1.95866	0.00804726	0.0119525	protein_coding
ENSG00000130294	kinesin family member 1A	KIF1A	2.78591	7.56162	2.62e-30	1.81e-29	protein_coding
ENSG00000277956			2.78161	8.66489	6.11e-83	1.54e-81	protein_coding
ENSG00000170017	activated leukocyte cell adhesion molecule	ALCAM	2.77861	8.01322	8.31e-105	3.02e-103	protein_coding
ENSG00000142530	family with sequence similarity 71 member E1	FAM71E1	2.77736	1.94573	1.98e-22	9.9e-22	protein_coding
ENSG00000178965	glutamate rich 3	ERICH3	2.77535	0.768073	2.38e-10	6.53e-10	protein_coding
ENSG00000104369	junctophilin 1	JPH1	2.77518	2.13992	3.63e-18	1.51e-17	protein_coding
ENSG00000171873	adrenoceptor alpha 1D	ADRA1D	2.77016	0.664461	1.59e-14	5.53e-14	protein_coding
ENSG00000076864	RAP1 GTPase activating protein	RAP1GAP	2.76888	4.65543	7.47e-99	2.52e-97	protein_coding
ENSG00000233087	RAB6D, member RAS oncogene family	RAB6D	2.76781	1.17566	3.58e-18	1.49e-17	protein_coding
ENSG00000127124	HIVEP zinc finger 3	HIVEP3	2.76517	3.5174	0.000879	0.0014577	protein_coding
ENSG00000177432	nucleosome assembly protein 1 like 5	NAP1L5	2.76432	6.16884	7.67e-210	9.41e-208	protein_coding
ENSG00000019505	synaptotagmin 13	SYT13	2.76417	7.32537	3.12e-207	3.77e-205	protein_coding
ENSG00000153902	leucine rich repeat LGI family member 4	LGI4	2.7554	2.3313	8.01e-37	6.73e-36	protein_coding
ENSG00000197959	dynamin 3	DNM3	2.74978	6.80717	1.36e-72	2.8e-71	protein_coding
ENSG00000100218	radial spoke head 14 homolog	RSPH14	2.74916	1.39577	2.07e-08	5.02e-08	protein_coding
ENSG00000104833	tubulin beta 4A class IVa	TUBB4A	2.74817	7.64156	4.26e-108	1.58e-106	protein_coding
ENSG00000171224	family with sequence similarity 241 member B	FAM241B	2.74785	5.19565	8.13e-149	5.38e-147	protein_coding
ENSG00000182255	potassium voltage-gated channel subfamily A member 4	KCNA4	2.74712	2.08025	7.17e-12	2.15e-11	protein_coding
ENSG00000118898	periplakin	PPL	2.74292	2.9879	1.87e-20	8.56e-20	protein_coding
ENSG00000109832	DEAD-box helicase 25	DDX25	2.74044	3.60518	1.92e-58	2.94e-57	protein_coding
ENSG00000186297	gamma-aminobutyric acid type A receptor subunit alpha5	GABRA5	2.73572	2.86626	2.5e-24	1.35e-23	protein_coding
ENSG00000110536	protein tyrosine phosphatase mitochondrial 1	PTPMT1	2.73404	3.81764	1.06e-31	7.66e-31	protein_coding
ENSG00000180660	mab-21 like 1	MAB21L1	2.73312	5.68823	5.85e-109	2.22e-107	protein_coding
ENSG00000196660	solute carrier family 30 member 10	SLC30A10	2.73264	1.43867	2.25e-11	6.56e-11	protein_coding
ENSG00000145248	solute carrier family 10 member 4	SLC10A4	2.72991	4.05263	6.72e-76	1.48e-74	protein_coding
ENSG00000189283	fragile histidine triad diadenosine triphosphatase	FHIT	2.72805	2.13866	9.87e-12	2.94e-11	protein_coding
ENSG00000179603	glutamate metabotropic receptor 8	GRM8	2.72693	3.34468	3.96e-30	2.71e-29	protein_coding
ENSG00000087495	phosphatase and actin regulator 3	PHACTR3	2.72388	5.30556	5.17e-152	3.64e-150	protein_coding
ENSG00000109991	purinergic receptor P2X 3	P2RX3	2.71638	5.40697	4.46e-177	3.94e-175	protein_coding
ENSG00000133636	neurotensin	NTS	2.71636	2.46972	8.01e-06	1.6e-05	protein_coding
ENSG00000101445	protein phosphatase 1 regulatory subunit 16B	PPP1R16B	2.71447	4.00646	1.86e-76	4.14e-75	protein_coding
ENSG00000151632	aldo-keto reductase family 1 member C2	AKR1C2	2.71439	5.70352	4.42e-112	1.78e-110	protein_coding
ENSG00000164687	fatty acid binding protein 5	FABP5	2.7134	6.30919	6.99e-181	6.49e-179	protein_coding
ENSG00000069399	BCL3 transcription coactivator	BCL3	2.71143	1.59227	2.01e-06	4.2e-06	protein_coding
ENSG00000105619	TCF3 fusion partner	TFPT	2.70902	0.815551	0.00365013	0.00565395	protein_coding
ENSG00000134769	dystrobrevin alpha	DTNA	2.70809	6.18894	8.67e-76	1.9e-74	protein_coding
ENSG00000125966	matrix metallopeptidase 24	MMP24	2.70667	6.06921	3.94e-231	6.07e-229	protein_coding
ENSG00000274290	H2B clustered histone 6	H2BC6	2.70343	3.1276	1.75e-11	5.13e-11	protein_coding
ENSG00000136383	alpha kinase 3	ALPK3	2.70173	2.42704	7.07e-15	2.5e-14	protein_coding
ENSG00000166342	neuropilin and tolloid like 1	NETO1	2.70057	4.14802	1.86e-49	2.26e-48	protein_coding
ENSG00000154127	ubiquitin associated and SH3 domain containing B	UBASH3B	2.70005	5.39775	1.86e-72	3.81e-71	protein_coding
ENSG00000166228	pterin-4 alpha-carbinolamine dehydratase 1	PCBD1	2.69988	4.18663	5.98e-44	6.29e-43	protein_coding
ENSG00000213760	ATPase H+ transporting V1 subunit G2	ATP6V1G2	2.69906	1.82122	4.37e-14	1.48e-13	protein_coding
ENSG00000130035	polypeptide N-acetylgalactosaminyltransferase 8	GALNT8	2.69286	4.75202	2.1e-70	4.13e-69	protein_coding
ENSG00000003249	dysbindin domain containing 1	DBNDD1	2.69211	5.09945	9.6e-38	8.32e-37	protein_coding
ENSG00000165591	fatty acid amide hydrolase 2	FAAH2	2.69194	1.40945	3.77e-22	1.86e-21	protein_coding
ENSG00000164932	collagen triple helix repeat containing 1	CTHRC1	2.69053	0.927031	2.06e-16	7.93e-16	protein_coding
ENSG00000144681	SH3 and cysteine rich domain	STAC	2.68993	3.93695	5.79e-29	3.78e-28	protein_coding
ENSG00000131773	KH RNA binding domain containing, signal transduction associated 3	KHDRBS3	2.68915	5.03511	2.93e-84	7.5e-83	protein_coding
ENSG00000115107	STEAP3 metalloreductase	STEAP3	2.68557	1.6465	4.75e-20	2.14e-19	protein_coding
ENSG00000172350	ATP binding cassette subfamily G member 4	ABCG4	2.68183	3.35462	9.48e-38	8.22e-37	protein_coding
ENSG00000135636	dysferlin	DYSF	2.67879	2.13585	3.26e-09	8.34e-09	protein_coding
ENSG00000081138	cadherin 7	CDH7	2.67875	5.34108	1.76e-126	9e-125	protein_coding
ENSG00000132437	dopa decarboxylase	DDC	2.67835	2.46697	1.54e-09	4.03e-09	protein_coding
ENSG00000129991	troponin I3, cardiac type	TNNI3	2.67378	0.785636	3.08e-11	8.92e-11	protein_coding
ENSG00000166111	SV2 related protein	SVOP	2.66983	6.45915	2.45e-292	6.82e-290	protein_coding
ENSG00000059804	solute carrier family 2 member 3	SLC2A3	2.66782	6.30938	4.65e-264	1.04e-261	protein_coding
ENSG00000144644	glutamate decarboxylase like 1	GADL1	2.66447	1.57875	7.83e-14	2.62e-13	protein_coding
ENSG00000118402	ELOVL fatty acid elongase 4	ELOVL4	2.66397	6.19017	8.6e-119	3.88e-117	protein_coding
ENSG00000136371	methenyltetrahydrofolate synthetase	MTHFS	2.6633	2.26001	6.73e-15	2.39e-14	protein_coding
ENSG00000153406	NmrA like redox sensor 1	NMRAL1	2.66307	3.22203	2.74e-28	1.75e-27	protein_coding
ENSG00000163393	solute carrier family 22 member 15	SLC22A15	2.66296	4.17803	4.51e-88	1.25e-86	protein_coding
ENSG00000120875	dual specificity phosphatase 4	DUSP4	2.6619	8.19563	5.24e-251	1.07e-248	protein_coding
ENSG00000079689	secretagogin, EF-hand calcium binding protein	SCGN	2.65979	2.25468	1.62e-10	4.51e-10	protein_coding
ENSG00000171817	zinc finger protein 540	ZNF540	2.65755	3.57124	8.44e-53	1.12e-51	protein_coding
ENSG00000080224	EPH receptor A6	EPHA6	2.65663	2.08517	5.22e-19	2.25e-18	protein_coding
ENSG00000151376	malic enzyme 3	ME3	2.65356	3.6243	6.02e-50	7.45e-49	protein_coding
ENSG00000119630	placental growth factor	PGF	2.653	2.73408	3.54e-18	1.47e-17	protein_coding
ENSG00000040731	cadherin 10	CDH10	2.6471	4.51874	4.72e-24	2.51e-23	protein_coding
ENSG00000198478	SH3 domain binding glutamate rich protein like 2	SH3BGRL2	2.64353	6.18304	1.54e-86	4.16e-85	protein_coding
ENSG00000155629	phosphoinositide-3-kinase adaptor protein 1	PIK3AP1	2.63693	1.55868	2.5e-19	1.09e-18	protein_coding
ENSG00000107864	cytoplasmic polyadenylation element binding protein 3	CPEB3	2.63017	4.92002	1.12e-122	5.26e-121	protein_coding
ENSG00000153993	semaphorin 3D	SEMA3D	2.62856	5.07101	1.26e-80	3.05e-79	protein_coding
ENSG00000008513	ST3 beta-galactoside alpha-2,3-sialyltransferase 1	ST3GAL1	2.62146	5.18864	3.96e-105	1.44e-103	protein_coding
ENSG00000278032			2.62073	4.67085	1.58e-41	1.55e-40	protein_coding
ENSG00000081181	arginase 2	ARG2	2.61847	5.45246	2.57e-87	7.04e-86	protein_coding
ENSG00000226887	endogenous retrovirus group MER34 member 1, envelope	ERVMER34-1	2.61492	0.950253	5.59e-08	1.32e-07	protein_coding
ENSG00000131480	amine oxidase copper containing 2	AOC2	2.61178	2.18777	1.14e-20	5.28e-20	protein_coding
ENSG00000174938	seizure related 6 homolog like 2	SEZ6L2	2.60742	7.95713	8.85e-146	5.62e-144	protein_coding
ENSG00000186007	LEM domain containing 1	LEMD1	2.60667	2.51569	1.18e-22	5.95e-22	protein_coding
ENSG00000056558	TNF receptor associated factor 1	TRAF1	2.60603	1.87649	1.38e-15	5.09e-15	protein_coding
ENSG00000179277	Meis homeobox 3 pseudogene 1	MEIS3P1	2.60379	1.83225	2.16e-17	8.65e-17	processed_pseudogene
ENSG00000196104	SPARC (osteonectin), cwcv and kazal like domains proteoglycan 3	SPOCK3	2.60362	5.3567	2.85e-74	6.03e-73	protein_coding
ENSG00000139973	synaptotagmin 16	SYT16	2.59986	4.82725	1.68e-34	1.32e-33	protein_coding
ENSG00000182132	potassium voltage-gated channel interacting protein 1	KCNIP1	2.59743	4.65462	5.23e-19	2.25e-18	protein_coding
ENSG00000181804	solute carrier family 9 member A9	SLC9A9	2.59615	2.77835	5.47e-23	2.8e-22	protein_coding
ENSG00000112309	beta-1,3-glucuronyltransferase 2	B3GAT2	2.59383	6.08493	3.95e-123	1.87e-121	protein_coding
ENSG00000167037	small G protein signaling modulator 1	SGSM1	2.59318	3.80391	6.71e-40	6.23e-39	protein_coding
ENSG00000281406	bladder cancer associated transcript 1	BLACAT1	2.59211	3.74369	6.23e-66	1.12e-64	protein_coding
ENSG00000186334	solute carrier family 36 member 3	SLC36A3	2.59063	0.635735	1.92e-07	4.34e-07	protein_coding
ENSG00000162374	ELAV like RNA binding protein 4	ELAVL4	2.58997	7.55124	1.86e-98	6.26e-97	protein_coding
ENSG00000149798	CDC42 effector protein 2	CDC42EP2	2.5881	2.70605	5.49e-08	1.29e-07	protein_coding
ENSG00000107537	phytanoyl-CoA 2-hydroxylase	PHYH	2.58776	4.10989	1.23e-74	2.63e-73	protein_coding
ENSG00000094755	gamma-aminobutyric acid type A receptor subunit pi	GABRP	2.58715	2.11856	2.56e-30	1.77e-29	protein_coding
ENSG00000260114			2.58713	1.54691	0.00269324	0.00424854	NA
ENSG00000203499	IQ motif and ankyrin repeat containing 1	IQANK1	2.58428	0.849989	5.59e-12	1.69e-11	protein_coding
ENSG00000187164	shootin 1	SHTN1	2.58406	6.32753	6.31e-149	4.23e-147	protein_coding
ENSG00000086300	sorting nexin 10	SNX10	2.58286	5.05895	2.63e-74	5.58e-73	protein_coding
ENSG00000165169	dynein light chain Tctex-type 3	DYNLT3	2.58143	4.34578	5.29e-67	9.77e-66	protein_coding
ENSG00000067715	synaptotagmin 1	SYT1	2.58006	8.55467	3.74e-65	6.63e-64	protein_coding
ENSG00000106341	protein phosphatase 1 regulatory subunit 17	PPP1R17	2.57857	3.64901	6.61e-27	4e-26	protein_coding
ENSG00000110076	neurexin 2	NRXN2	2.5757	8.17709	1.29e-110	5.02e-109	protein_coding
ENSG00000276879			2.5751	2.61668	2.92e-07	6.52e-07	protein_coding
ENSG00000144642	RNA binding motif single stranded interacting protein 3	RBMS3	2.57261	5.21936	1.3e-27	8.12e-27	protein_coding
ENSG00000179083	family with sequence similarity 133 member A	FAM133A	2.57112	3.10085	2.87e-24	1.54e-23	protein_coding
ENSG00000156486	potassium voltage-gated channel modifier subfamily S member 2	KCNS2	2.5707	0.957186	3.11e-16	1.18e-15	protein_coding
ENSG00000136531	sodium voltage-gated channel alpha subunit 2	SCN2A	2.57044	5.85867	6.24e-179	5.61e-177	protein_coding
ENSG00000134121	cell adhesion molecule L1 like	CHL1	2.56956	6.09665	2.75e-111	1.09e-109	protein_coding
ENSG00000165084	chromosome 8 open reading frame 34	C8orf34	2.567	1.13057	4.68e-16	1.77e-15	protein_coding
ENSG00000168939	sprouty RTK signaling antagonist 3	SPRY3	2.56477	4.53577	4.97e-57	7.29e-56	protein_coding
ENSG00000184185	potassium inwardly rectifying channel subfamily J member 12	KCNJ12	2.56434	2.69881	8e-16	2.98e-15	protein_coding
ENSG00000105538	Ras interacting protein 1	RASIP1	2.56358	1.22466	5.22e-14	1.76e-13	protein_coding
ENSG00000187772	lin-28 homolog B	LIN28B	2.5625	6.2595	1.23e-116	5.37e-115	protein_coding
ENSG00000151690	major facilitator superfamily domain containing 6	MFSD6	2.56193	4.56148	1.55e-111	6.2e-110	protein_coding
ENSG00000104863	lin-7 homolog B, crumbs cell polarity complex component	LIN7B	2.56094	3.12502	4.17e-19	1.8e-18	protein_coding
ENSG00000184916	jagged canonical Notch ligand 2	JAG2	2.55951	4.82335	9.3e-55	1.29e-53	protein_coding
ENSG00000183117	CUB and Sushi multiple domains 1	CSMD1	2.55593	1.62046	2.45e-16	9.37e-16	protein_coding
ENSG00000015475	BH3 interacting domain death agonist	BID	2.54529	3.93881	1.6e-55	2.26e-54	protein_coding
ENSG00000138769	cyclin dependent kinase like 2	CDKL2	2.5428	3.78973	1.05e-27	6.54e-27	protein_coding
ENSG00000174611	kyphoscoliosis peptidase	KY	2.54159	1.72433	1.81e-08	4.42e-08	protein_coding
ENSG00000166257	sodium voltage-gated channel beta subunit 3	SCN3B	2.54101	7.24408	8.19e-167	6.78e-165	protein_coding
ENSG00000176204	leucine rich repeat transmembrane neuronal 4	LRRTM4	2.5388	4.20443	2.43e-49	2.95e-48	protein_coding
ENSG00000223551	TMSB4X pseudogene 4	TMSB4XP4	2.5369	3.81005	2.4e-10	6.59e-10	processed_pseudogene
ENSG00000135269	testin LIM domain protein	TES	2.52885	5.58635	1.97e-79	4.59e-78	protein_coding
ENSG00000162981	LRAT domain containing 1	LRATD1	2.52876	5.11094	7.08e-141	4.22e-139	protein_coding
ENSG00000230678			2.52783	2.48209	6.84e-07	1.48e-06	protein_coding
ENSG00000143355	LIM homeobox 9	LHX9	2.52757	4.97749	1.02e-76	2.29e-75	protein_coding
ENSG00000100918	REC8 meiotic recombination protein	REC8	2.5273	3.53719	2.51e-24	1.35e-23	protein_coding
ENSG00000183317	EPH receptor A10	EPHA10	2.51886	3.64724	7.3e-40	6.76e-39	protein_coding
ENSG00000165943	modulator of apoptosis 1	MOAP1	2.51578	6.39661	0.0034005	0.0052865	protein_coding
ENSG00000188002	programmed cell death 6 (PDCD6) pseudogene		2.51085	2.7021	4.73e-16	1.79e-15	transcribed_unprocessed_pseudogene
ENSG00000180611	Mab-21 domain containing 2	MB21D2	2.51052	5.34749	1.87e-44	2e-43	protein_coding
ENSG00000155099	phosphatidylinositol-4,5-bisphosphate 4-phosphatase 2	PIP4P2	2.50859	5.59802	7.32e-117	3.23e-115	protein_coding
ENSG00000109670	F-box and WD repeat domain containing 7	FBXW7	2.50804	6.884	1.47e-109	5.62e-108	protein_coding
ENSG00000156298	tetraspanin 7	TSPAN7	2.50802	8.21056	3.01e-187	3.02e-185	protein_coding
ENSG00000149926	TLC domain containing 3B	TLCD3B	2.5007	7.60745	2.49e-77	5.62e-76	protein_coding
ENSG00000108370	regulator of G protein signaling 9	RGS9	2.50054	2.00165	2.14e-21	1.02e-20	protein_coding
ENSG00000155897	adenylate cyclase 8	ADCY8	2.49975	5.3698	6.61e-61	1.07e-59	protein_coding
ENSG00000113763	unc-5 netrin receptor A	UNC5A	2.49972	4.47227	2.74e-39	2.5e-38	protein_coding
ENSG00000171798	kinase non-catalytic C-lobe domain containing 1	KNDC1	2.49541	4.56879	2.47e-84	6.36e-83	protein_coding
ENSG00000142961	MOB kinase activator 3C	MOB3C	2.49086	1.97658	1.17e-25	6.74e-25	protein_coding
ENSG00000158234	Fas apoptotic inhibitory molecule	FAIM	2.48968	2.53753	3.61e-26	2.12e-25	protein_coding
ENSG00000118596	solute carrier family 16 member 7	SLC16A7	2.48893	2.94989	4.42e-25	2.48e-24	protein_coding
ENSG00000130561	S-antigen visual arrestin	SAG	2.48853	0.897922	9.46e-09	2.35e-08	protein_coding
ENSG00000163686	abhydrolase domain containing 6, acylglycerol lipase	ABHD6	2.48813	4.19151	2.45e-82	6.08e-81	protein_coding
ENSG00000214140	photoreceptor disc component	PRCD	2.4877	0.654884	6.82e-10	1.82e-09	protein_coding
ENSG00000142875	protein kinase cAMP-activated catalytic subunit beta	PRKACB	2.48458	7.50678	7.18e-247	1.39e-244	protein_coding
ENSG00000118407	filamin A interacting protein 1	FILIP1	2.48315	4.19566	7.84e-12	2.35e-11	protein_coding
ENSG00000154645	chondrolectin	CHODL	2.48125	4.67839	4.86e-50	6.03e-49	protein_coding
ENSG00000086717	protein phosphatase with EF-hand domain 1	PPEF1	2.4804	2.58798	7.83e-12	2.34e-11	protein_coding
ENSG00000183036	Purkinje cell protein 4	PCP4	2.47945	3.64583	2.45e-13	7.97e-13	protein_coding
ENSG00000164076	CaM kinase like vesicle associated	CAMKV	2.47704	6.33907	6.02e-36	4.9e-35	protein_coding
ENSG00000136997	MYC proto-oncogene, bHLH transcription factor	MYC	2.47594	4.35307	1.23e-20	5.71e-20	protein_coding
ENSG00000146285	Scm polycomb group protein like 4	SCML4	2.47581	2.77796	3.81e-22	1.88e-21	protein_coding
ENSG00000188766	sprouty related EVH1 domain containing 3	SPRED3	2.47543	5.81929	2.05e-115	8.7e-114	protein_coding
ENSG00000076554	tumor protein D52	TPD52	2.47402	5.91815	4.62e-158	3.49e-156	protein_coding
ENSG00000111912	nuclear receptor coactivator 7	NCOA7	2.47327	4.86812	1.67e-50	2.1e-49	protein_coding
ENSG00000132749	testis expressed metallothionein like protein	TESMIN	2.46958	1.24471	4.22e-11	1.21e-10	protein_coding
ENSG00000092051	junctophilin 4	JPH4	2.46708	7.05909	1.29e-232	2.03e-230	protein_coding
ENSG00000188573	fibrillarin like 1	FBLL1	2.46607	5.412	2.47e-58	3.76e-57	protein_coding
ENSG00000162188	G protein subunit gamma 3	GNG3	2.46478	6.85563	1.02e-51	1.32e-50	protein_coding
ENSG00000160588	myelin protein zero like 3	MPZL3	2.46073	1.84381	4.09e-15	1.46e-14	protein_coding
ENSG00000125510	opioid related nociceptin receptor 1	OPRL1	2.45855	3.76457	1.5e-28	9.63e-28	protein_coding
ENSG00000163328	G protein-coupled receptor 155	GPR155	2.45747	4.80074	5.39e-112	2.16e-110	protein_coding
ENSG00000223756	tumor suppressing subtransferable candidate 2 (pseudogene)	TSSC2	2.45572	2.3076	1.87e-16	7.17e-16	transcribed_unprocessed_pseudogene
ENSG00000226850			2.45508	5.02682	6.56e-38	5.71e-37	protein_coding
ENSG00000183092	brain enriched guanylate kinase associated	BEGAIN	2.44946	4.53289	1.27e-28	8.22e-28	protein_coding
ENSG00000122971	acyl-CoA dehydrogenase short chain	ACADS	2.44706	0.792937	7.79e-11	2.2e-10	protein_coding
ENSG00000144355	distal-less homeobox 1	DLX1	2.44536	1.55576	0.0132954	0.0191926	protein_coding
ENSG00000144290	solute carrier family 4 member 10	SLC4A10	2.44473	3.34585	6.33e-37	5.33e-36	protein_coding
ENSG00000275365			2.44418	2.57973	0.0750339	0.0968667	protein_coding
ENSG00000184489	protein tyrosine phosphatase 4A3	PTP4A3	2.44405	4.42241	7.72e-31	5.4e-30	protein_coding
ENSG00000162630	beta-1,3-galactosyltransferase 2	B3GALT2	2.44317	4.61654	2.67e-37	2.28e-36	protein_coding
ENSG00000133121	StAR related lipid transfer domain containing 13	STARD13	2.44314	3.44843	5.81e-13	1.86e-12	protein_coding
ENSG00000177181	ribosomal modification protein rimK like family member A	RIMKLA	2.44222	5.12457	1.85e-70	3.63e-69	protein_coding
ENSG00000111110	protein phosphatase, Mg2+/Mn2+ dependent 1H	PPM1H	2.44154	5.88688	7.03e-51	8.93e-50	protein_coding
ENSG00000243444			2.43809	4.15985	3.55e-39	3.23e-38	NA
ENSG00000043143	jade family PHD finger 2	JADE2	2.4376	2.18028	3.45e-14	1.18e-13	protein_coding
ENSG00000171435	kinase suppressor of ras 2	KSR2	2.4369	3.34639	8.9e-29	5.78e-28	protein_coding
ENSG00000166974	microtubule associated protein RP/EB family member 2	MAPRE2	2.43417	8.06472	5.18e-151	3.56e-149	protein_coding
ENSG00000003096	kelch like family member 13	KLHL13	2.43125	7.19301	1.04e-141	6.22e-140	protein_coding
ENSG00000118160	solute carrier family 8 member A2	SLC8A2	2.42952	5.76252	4.44e-64	7.74e-63	protein_coding
ENSG00000184492	forkhead box D4 like 1	FOXD4L1	2.42416	1.59153	3.88e-21	1.84e-20	protein_coding
ENSG00000184524	cell cycle exit and neuronal differentiation 1	CEND1	2.42368	5.63697	1.6e-80	3.85e-79	protein_coding
ENSG00000198216	calcium voltage-gated channel subunit alpha1 E	CACNA1E	2.42232	5.35872	1.06e-69	2.06e-68	protein_coding
ENSG00000187266	erythropoietin receptor	EPOR	2.42008	2.5898	1.14e-08	2.81e-08	protein_coding
ENSG00000134072	calcium/calmodulin dependent protein kinase I	CAMK1	2.41848	4.24665	5.39e-54	7.37e-53	protein_coding
ENSG00000116017	AT-rich interaction domain 3A	ARID3A	2.4177	5.98113	2.43e-104	8.75e-103	protein_coding
ENSG00000089163	sirtuin 4	SIRT4	2.41545	1.73262	4.28e-21	2.02e-20	protein_coding
ENSG00000124406	ATPase phospholipid transporting 8A1	ATP8A1	2.40945	7.54875	1.44e-178	1.29e-176	protein_coding
ENSG00000177283	frizzled class receptor 8	FZD8	2.40897	3.54477	4.88e-16	1.84e-15	protein_coding
ENSG00000134594	RAB33A, member RAS oncogene family	RAB33A	2.40282	4.89333	2.41e-120	1.11e-118	protein_coding
ENSG00000185187	single Ig and TIR domain containing	SIGIRR	2.40213	1.76016	1.82e-08	4.43e-08	protein_coding
ENSG00000119946	cyclin and CBS domain divalent metal cation transport mediator 1	CNNM1	2.40017	2.34541	3.1e-22	1.53e-21	protein_coding
ENSG00000119227	phosphatidylinositol glycan anchor biosynthesis class Z	PIGZ	2.39639	3.15472	2.65e-39	2.42e-38	protein_coding
ENSG00000149054	zinc finger protein 215	ZNF215	2.39544	2.07092	2.72e-13	8.81e-13	protein_coding
ENSG00000242419	protocadherin gamma subfamily C, 4	PCDHGC4	2.39536	5.11322	4.33e-116	1.87e-114	protein_coding
ENSG00000186310	nucleosome assembly protein 1 like 3	NAP1L3	2.39473	8.27247	2.26e-119	1.03e-117	protein_coding
ENSG00000129355	cyclin dependent kinase inhibitor 2D	CDKN2D	2.3939	5.82098	1.91e-47	2.22e-46	protein_coding
ENSG00000111490	TBC1 domain family member 30	TBC1D30	2.39251	4.41699	2.3e-43	2.38e-42	protein_coding
ENSG00000205670	small integral membrane protein 11A	SMIM11A	2.3917	2.63264	0.00687847	0.0103074	protein_coding
ENSG00000126950	transmembrane protein 35A	TMEM35A	2.38818	6.88904	7.84e-248	1.53e-245	protein_coding
ENSG00000109738	glycine receptor beta	GLRB	2.38574	3.95234	8.4e-34	6.45e-33	protein_coding
ENSG00000135472	Fas apoptotic inhibitory molecule 2	FAIM2	2.38181	6.57645	2.3e-93	7.03e-92	protein_coding
ENSG00000184305	coiled-coil serine rich protein 1	CCSER1	2.38074	3.12829	3.45e-30	2.36e-29	protein_coding
ENSG00000104435	stathmin 2	STMN2	2.38048	10.4744	1.74e-115	7.44e-114	protein_coding
ENSG00000047932	golgi associated PDZ and coiled-coil motif containing	GOPC	2.38035	5.19902	2.7e-95	8.45e-94	protein_coding
ENSG00000140280	LysM domain containing 2	LYSMD2	2.37794	2.27579	1.88e-21	9.04e-21	protein_coding
ENSG00000181773	G protein-coupled receptor 3	GPR3	2.37688	2.24805	4.67e-24	2.49e-23	protein_coding
ENSG00000173068	basonuclin 2	BNC2	2.37666	4.24221	3.68e-71	7.32e-70	protein_coding
ENSG00000173705	sushi domain containing 5	SUSD5	2.37432	2.21823	6.87e-17	2.69e-16	protein_coding
ENSG00000117266	cyclin dependent kinase 18	CDK18	2.36567	2.68422	6.56e-18	2.7e-17	protein_coding
ENSG00000156113	potassium calcium-activated channel subfamily M alpha 1	KCNMA1	2.36483	4.35142	3.07e-13	9.91e-13	protein_coding
ENSG00000197943	phospholipase C gamma 2	PLCG2	2.36379	2.50156	2.32e-12	7.17e-12	protein_coding
ENSG00000116544	DLG associated protein 3	DLGAP3	2.35292	5.09921	6.46e-96	2.05e-94	protein_coding
ENSG00000101160	cathepsin Z	CTSZ	2.34937	2.29544	2.45e-11	7.14e-11	protein_coding
ENSG00000015592	stathmin 4	STMN4	2.34868	7.99482	2.5e-202	2.89e-200	protein_coding
ENSG00000135828	ribonuclease L	RNASEL	2.34745	1.92321	5.09e-13	1.63e-12	protein_coding
ENSG00000144645	oxysterol binding protein like 10	OSBPL10	2.34715	3.11723	2.32e-24	1.25e-23	protein_coding
ENSG00000204531	POU class 5 homeobox 1	POU5F1	2.34668	2.27911	4.28e-19	1.85e-18	protein_coding
ENSG00000164465	discoidin, CUB and LCCL domain containing 1	DCBLD1	2.34476	4.41654	9.9e-28	6.18e-27	protein_coding
ENSG00000147465	steroidogenic acute regulatory protein	STAR	2.34354	1.83186	9.61e-21	4.48e-20	protein_coding
ENSG00000177875	coiled-coil domain containing 184	CCDC184	2.34323	7.14262	6.84e-145	4.29e-143	protein_coding
ENSG00000181790	adhesion G protein-coupled receptor B1	ADGRB1	2.34275	4.29319	9.79e-71	1.94e-69	protein_coding
ENSG00000185519	family with sequence similarity 131 member C	FAM131C	2.33975	2.80793	1.02e-15	3.77e-15	protein_coding
ENSG00000110660	solute carrier family 35 member F2	SLC35F2	2.33564	1.80801	3.11e-19	1.35e-18	protein_coding
ENSG00000119632	interferon alpha inducible protein 27 like 2	IFI27L2	2.33467	3.58761	1.13e-37	9.78e-37	protein_coding
ENSG00000171570	RAB4B-EGLN2 readthrough (NMD candidate)	RAB4B-EGLN2	2.33318	0.860085	0.000117	0.000211	protein_coding
ENSG00000164038	solute carrier family 9 member B2	SLC9B2	2.33107	4.54053	2.44e-45	2.67e-44	protein_coding
ENSG00000101605	myomesin 1	MYOM1	2.32899	2.33123	1.93e-20	8.84e-20	protein_coding
ENSG00000198879	Scm like with four mbt domains 2	SFMBT2	2.32874	4.11289	2.2e-24	1.19e-23	protein_coding
ENSG00000107295	SH3 domain containing GRB2 like 2, endophilin A1	SH3GL2	2.32827	4.43971	2.3e-38	2.03e-37	protein_coding
ENSG00000153253	sodium voltage-gated channel alpha subunit 3	SCN3A	2.32706	6.69318	1e-26	6.03e-26	protein_coding
ENSG00000184709	leucine rich repeat containing 26	LRRC26	2.3264	2.40215	1.06e-13	3.52e-13	protein_coding
ENSG00000232662	lactate dehydrogenase B pseudogene 1	LDHBP1	2.32354	0.627143	1.34e-09	3.54e-09	processed_pseudogene
ENSG00000132932	ATPase phospholipid transporting 8A2	ATP8A2	2.32107	6.06876	2.62e-49	3.18e-48	protein_coding
ENSG00000184922	formin like 1	FMNL1	2.32053	2.24615	7.46e-17	2.92e-16	protein_coding
ENSG00000164626	potassium two pore domain channel subfamily K member 5	KCNK5	2.31945	2.02828	1.4e-07	3.21e-07	protein_coding
ENSG00000115129	tumor protein p53 inducible protein 3	TP53I3	2.3194	5.05673	7.04e-31	4.93e-30	protein_coding
ENSG00000172889	EGF like domain multiple 7	EGFL7	2.31873	2.23212	1.79e-21	8.59e-21	protein_coding
ENSG00000130590	sterile alpha motif domain containing 10	SAMD10	2.31596	4.20931	3.04e-40	2.87e-39	protein_coding
ENSG00000162775	RNA binding motif protein 15	RBM15	2.31502	1.49228	0.0915029	0.116395	protein_coding
ENSG00000197705	kelch like family member 14	KLHL14	2.30965	2.6529	3.77e-27	2.31e-26	protein_coding
ENSG00000132359	RAP1 GTPase activating protein 2	RAP1GAP2	2.30726	4.33641	1.86e-56	2.7e-55	protein_coding
ENSG00000132329	receptor activity modifying protein 1	RAMP1	2.30578	0.911925	1.56e-10	4.33e-10	protein_coding
ENSG00000178882	refilin A	RFLNA	2.30478	2.33753	6.71e-20	3e-19	protein_coding
ENSG00000137860	solute carrier family 28 member 2	SLC28A2	2.30446	0.654961	3.04e-09	7.8e-09	protein_coding
ENSG00000121769	fatty acid binding protein 3	FABP3	2.30386	2.98715	1.19e-07	2.75e-07	protein_coding
ENSG00000078328	RNA binding fox-1 homolog 1	RBFOX1	2.3027	6.09897	1.13e-29	7.62e-29	protein_coding
ENSG00000172058	small EDRK-rich factor 1A	SERF1A	2.3026	2.53409	1.54e-11	4.53e-11	protein_coding
ENSG00000067177	phosphorylase kinase regulatory subunit alpha 1	PHKA1	2.3024	3.32117	2.24e-20	1.02e-19	protein_coding
ENSG00000149218	endonuclease domain containing 1	ENDOD1	2.30197	4.70757	4.63e-63	7.88e-62	protein_coding
ENSG00000273645			2.30032	5.69157	0.0162294	0.0231546	protein_coding
ENSG00000204175	G protein regulated inducer of neurite outgrowth 2	GPRIN2	2.29986	1.79978	3.04e-15	1.1e-14	protein_coding
ENSG00000157388	calcium voltage-gated channel subunit alpha1 D	CACNA1D	2.29968	3.10402	2.74e-11	7.97e-11	protein_coding
ENSG00000282171			2.29936	0.937481	2.2e-05	4.23e-05	transcribed_unprocessed_pseudogene
ENSG00000164176	EGF like repeats and discoidin domains 3	EDIL3	2.29669	6.6054	5.28e-97	1.71e-95	protein_coding
ENSG00000131242	RAB11 family interacting protein 4	RAB11FIP4	2.29384	6.49721	6.72e-187	6.71e-185	protein_coding
ENSG00000178947	small integral membrane protein 10 like 2A	SMIM10L2A	2.29372	6.01081	2.58e-118	1.15e-116	protein_coding
ENSG00000146090	RasGEF domain family member 1C	RASGEF1C	2.2909	2.38794	4.01e-19	1.74e-18	protein_coding
ENSG00000187134	aldo-keto reductase family 1 member C1	AKR1C1	2.28986	5.77774	9.45e-98	3.13e-96	protein_coding
ENSG00000185808	phosphatidylinositol glycan anchor biosynthesis class P	PIGP	2.2882	3.73156	5.11e-30	3.47e-29	protein_coding
ENSG00000151729	solute carrier family 25 member 4	SLC25A4	2.28645	6.52221	6.52e-113	2.65e-111	protein_coding
ENSG00000162545	calcium/calmodulin dependent protein kinase II inhibitor 1	CAMK2N1	2.28058	7.42213	1.21e-66	2.22e-65	protein_coding
ENSG00000223591	centromere protein V like 1	CENPVL1	2.27874	1.24568	3.64e-09	9.3e-09	protein_coding
ENSG00000148408	calcium voltage-gated channel subunit alpha1 B	CACNA1B	2.27861	6.10329	7.21e-97	2.33e-95	protein_coding
ENSG00000170011	myosin VIIA and Rab interacting protein	MYRIP	2.27665	1.46261	5.98e-16	2.25e-15	protein_coding
ENSG00000005020	src kinase associated phosphoprotein 2	SKAP2	2.27203	4.24599	5.1e-45	5.53e-44	protein_coding
ENSG00000136052	solute carrier family 41 member 2	SLC41A2	2.27166	3.55095	1.36e-28	8.77e-28	protein_coding
ENSG00000174279	even-skipped homeobox 2	EVX2	2.2659	1.40725	1.64e-05	3.18e-05	protein_coding
ENSG00000189227	chromosome 15 open reading frame 61	C15orf61	2.26572	3.03393	6.06e-20	2.72e-19	protein_coding
ENSG00000119865	cannabinoid receptor interacting protein 1	CNRIP1	2.26482	5.52977	2.29e-98	7.64e-97	protein_coding
ENSG00000176978	dipeptidyl peptidase 7	DPP7	2.26437	3.4473	5.84e-39	5.27e-38	protein_coding
ENSG00000185070	fibronectin leucine rich transmembrane protein 2	FLRT2	2.26231	5.35606	1.42e-45	1.56e-44	protein_coding
ENSG00000065609	synaptosome associated protein 91	SNAP91	2.26204	7.08878	1.01e-234	1.66e-232	protein_coding
ENSG00000158156	XK related 8	XKR8	2.26158	2.87277	8.23e-34	6.33e-33	protein_coding
ENSG00000163995	actin binding LIM protein family member 2	ABLIM2	2.26046	3.57807	8.59e-22	4.19e-21	protein_coding
ENSG00000021355	serpin family B member 1	SERPINB1	2.26032	1.15495	3.01e-07	6.71e-07	protein_coding
ENSG00000105143	solute carrier family 1 member 6	SLC1A6	2.25793	5.01376	1.08e-68	2.07e-67	protein_coding
ENSG00000143333	regulator of G protein signaling 16	RGS16	2.25549	6.34001	1.08e-10	3.04e-10	protein_coding
ENSG00000277147	long intergenic non-protein coding RNA 869	LINC00869	2.25494	4.37821	2.05e-65	3.65e-64	transcribed_unprocessed_pseudogene
ENSG00000198794	secretory carrier membrane protein 5	SCAMP5	2.25192	7.84593	1.9e-115	8.08e-114	protein_coding
ENSG00000172348	regulator of calcineurin 2	RCAN2	2.25044	6.3769	1.14e-104	4.13e-103	protein_coding
ENSG00000211451	gonadotropin releasing hormone receptor 2 (pseudogene)	GNRHR2	2.24926	2.02577	1.82e-12	5.63e-12	transcribed_unitary_pseudogene
ENSG00000175344	cholinergic receptor nicotinic alpha 7 subunit	CHRNA7	2.24889	4.50288	1.24e-40	1.18e-39	protein_coding
ENSG00000158458	neuregulin 2	NRG2	2.24814	1.94801	9.04e-13	2.86e-12	protein_coding
ENSG00000008056	synapsin I	SYN1	2.24757	6.31015	3.62e-90	1.05e-88	protein_coding
ENSG00000270276	H4 clustered histone 15	H4C15	2.24692	2.55707	0.0101227	0.0148238	protein_coding
ENSG00000105737	glutamate ionotropic receptor kainate type subunit 5	GRIK5	2.24485	6.28101	3.23e-126	1.63e-124	protein_coding
ENSG00000134297	pleckstrin homology domain containing A8 pseudogene 1	PLEKHA8P1	2.23621	2.39516	7.69e-20	3.43e-19	transcribed_processed_pseudogene
ENSG00000171813	PWWP domain containing 2B	PWWP2B	2.235	4.34225	4.08e-38	3.58e-37	protein_coding
ENSG00000163071	spermatogenesis associated 18	SPATA18	2.22859	3.18539	0.000302	0.000524	protein_coding
ENSG00000269313	MAGI family member, X-linked	MAGIX	2.22826	1.01549	3.66e-08	8.73e-08	protein_coding
ENSG00000128271	adenosine A2a receptor	ADORA2A	2.22816	3.17594	2.49e-10	6.81e-10	protein_coding
ENSG00000073464	chloride voltage-gated channel 4	CLCN4	2.22711	7.48466	3.44e-222	4.7e-220	protein_coding
ENSG00000185615	protein disulfide isomerase family A member 2	PDIA2	2.22475	1.30922	1.18e-13	3.9e-13	protein_coding
ENSG00000205592	mucin 19, oligomeric	MUC19	2.22436	1.07127	2.44e-06	5.06e-06	protein_coding
ENSG00000164620	RELT like 2	RELL2	2.22241	4.71254	2.33e-51	2.99e-50	protein_coding
ENSG00000101417	peroxisomal membrane protein 4	PXMP4	2.21964	3.29636	1.03e-20	4.81e-20	protein_coding
ENSG00000137218	fibroblast growth factor receptor substrate 3	FRS3	2.21873	4.64203	7.11e-60	1.12e-58	protein_coding
ENSG00000005884	integrin subunit alpha 3	ITGA3	2.21695	5.0108	4.01e-43	4.11e-42	protein_coding
ENSG00000105711	sodium voltage-gated channel beta subunit 1	SCN1B	2.21638	1.14988	2.8e-05	5.33e-05	protein_coding
ENSG00000145526	cadherin 18	CDH18	2.21607	3.35969	2.72e-37	2.32e-36	protein_coding
ENSG00000129946	SHC adaptor protein 2	SHC2	2.2155	5.75937	5.94e-80	1.4e-78	protein_coding
ENSG00000206466			2.21419	6.41251	1.18e-38	1.05e-37	protein_coding
ENSG00000175040	carbohydrate sulfotransferase 2	CHST2	2.21381	5.38201	1.22e-38	1.09e-37	protein_coding
ENSG00000160050	coiled-coil domain containing 28B	CCDC28B	2.21278	5.11137	4.07e-73	8.48e-72	protein_coding
ENSG00000003987	myotubularin related protein 7	MTMR7	2.2106	5.10136	1.56e-109	5.97e-108	protein_coding
ENSG00000130513	growth differentiation factor 15	GDF15	2.21008	2.93496	0.00207603	0.00331496	protein_coding
ENSG00000198673	TAFA chemokine like family member 2	TAFA2	2.2062	3.78243	1.46e-29	9.76e-29	protein_coding
ENSG00000153250	RNA binding motif single stranded interacting protein 1	RBMS1	2.20418	6.19566	3.63e-95	1.13e-93	protein_coding
ENSG00000109472	carboxypeptidase E	CPE	2.20333	8.79491	2.7e-55	3.79e-54	protein_coding
ENSG00000140323	dispatched RND transporter family member 2	DISP2	2.20188	6.31932	1.02e-101	3.56e-100	protein_coding
ENSG00000140488	CUGBP Elav-like family member 6	CELF6	2.19696	4.60647	6.04e-49	7.28e-48	protein_coding
ENSG00000096092	transmembrane protein 14A	TMEM14A	2.19454	5.25644	2.3e-80	5.49e-79	protein_coding
ENSG00000260837			2.1927	3.16957	1.64e-29	1.1e-28	NA
ENSG00000232040	zinc finger BED-type containing 9	ZBED9	2.18924	3.31059	4.58e-34	3.54e-33	protein_coding
ENSG00000001617	semaphorin 3F	SEMA3F	2.18837	4.14411	5.59e-21	2.63e-20	protein_coding
ENSG00000151773	coiled-coil domain containing 122	CCDC122	2.18813	1.80707	2.45e-13	7.96e-13	protein_coding
ENSG00000170396	zinc finger protein 804A	ZNF804A	2.18572	4.23252	1.03e-39	9.47e-39	protein_coding
ENSG00000111262	potassium voltage-gated channel subfamily A member 1	KCNA1	2.18261	1.41481	0.00141828	0.0023025	protein_coding
ENSG00000164683	hes related family bHLH transcription factor with YRPW motif 1	HEY1	2.18014	3.78457	3.13e-32	2.3e-31	protein_coding
ENSG00000151093	3-oxoacyl-ACP synthase, mitochondrial	OXSM	2.17922	2.58709	2.26e-16	8.67e-16	protein_coding
ENSG00000154079	succinate dehydrogenase complex assembly factor 4	SDHAF4	2.17769	3.88925	8.91e-32	6.47e-31	protein_coding
ENSG00000160190	solute carrier family 37 member 1	SLC37A1	2.17753	5.0107	5.29e-46	5.9e-45	protein_coding
ENSG00000158747	NBL1, DAN family BMP antagonist	NBL1	2.17714	4.13488	4.59e-19	1.98e-18	protein_coding
ENSG00000142405	NLR family pyrin domain containing 12	NLRP12	2.17576	1.27462	1.05e-08	2.59e-08	protein_coding
ENSG00000117602	RCAN family member 3	RCAN3	2.17342	5.25283	5.59e-86	1.49e-84	protein_coding
ENSG00000154080	carbohydrate sulfotransferase 9	CHST9	2.16941	2.61763	1.75e-20	8.04e-20	protein_coding
ENSG00000185133	inositol polyphosphate-5-phosphatase J	INPP5J	2.16815	3.7147	4.71e-45	5.11e-44	protein_coding
ENSG00000143590	ephrin A3	EFNA3	2.16777	4.63922	4.36e-31	3.08e-30	protein_coding
ENSG00000176697	brain derived neurotrophic factor	BDNF	2.16589	3.55399	8.18e-25	4.52e-24	protein_coding
ENSG00000164099	serine protease 12	PRSS12	2.16379	3.98568	1.78e-41	1.73e-40	protein_coding
ENSG00000132692	brevican	BCAN	2.16328	1.7388	3.47e-08	8.29e-08	protein_coding
ENSG00000116771	agmatinase	AGMAT	2.16208	0.709676	5.99e-09	1.51e-08	protein_coding
ENSG00000282019			2.16187	1.48613	0.000327	0.000565	protein_coding
ENSG00000180481	GLIPR1 like 2	GLIPR1L2	2.16184	0.971604	1.36e-06	2.88e-06	protein_coding
ENSG00000188522	family with sequence similarity 83 member G	FAM83G	2.15602	1.05533	9.86e-06	1.95e-05	protein_coding
ENSG00000166448	transmembrane protein 130	TMEM130	2.1513	5.15408	4.63e-43	4.73e-42	protein_coding
ENSG00000183018	sphingolipid transporter 2	SPNS2	2.15027	5.07329	1.81e-51	2.34e-50	protein_coding
ENSG00000144369	family with sequence similarity 171 member B	FAM171B	2.14888	7.22237	1.18e-89	3.37e-88	protein_coding
ENSG00000175197	DNA damage inducible transcript 3	DDIT3	2.14727	3.14263	2.33e-22	1.16e-21	protein_coding
ENSG00000142408	calcium voltage-gated channel auxiliary subunit gamma 8	CACNG8	2.14706	5.9798	1.43e-34	1.12e-33	protein_coding
ENSG00000188730	von Willebrand factor C domain containing 2	VWC2	2.14496	3.22344	5.82e-30	3.94e-29	protein_coding
ENSG00000070961	ATPase plasma membrane Ca2+ transporting 1	ATP2B1	2.14376	8.1478	5.09e-55	7.08e-54	protein_coding
ENSG00000260643	novel protein		2.14189	1.43501	1.92e-06	4.03e-06	protein_coding
ENSG00000137843	p21 (RAC1) activated kinase 6	PAK6	2.14124	2.21845	3.79e-10	1.03e-09	protein_coding
ENSG00000120833	suppressor of cytokine signaling 2	SOCS2	2.13871	4.55602	1.95e-67	3.63e-66	protein_coding
ENSG00000171303	potassium two pore domain channel subfamily K member 3	KCNK3	2.13857	5.10846	6.81e-36	5.53e-35	protein_coding
ENSG00000108309	RUN domain containing 3A	RUNDC3A	2.13671	6.6822	3.2e-103	1.14e-101	protein_coding
ENSG00000244405	ETS variant transcription factor 5	ETV5	2.13671	5.63066	3.28e-111	1.29e-109	protein_coding
ENSG00000175048	zinc finger DHHC-type palmitoyltransferase 14	ZDHHC14	2.13474	4.56486	1.32e-21	6.38e-21	protein_coding
ENSG00000104814	mitogen-activated protein kinase kinase kinase kinase 1	MAP4K1	2.13461	0.794766	4.15e-10	1.12e-09	protein_coding
ENSG00000116329	opioid receptor delta 1	OPRD1	2.13391	1.1959	1.42e-06	3e-06	protein_coding
ENSG00000084710	EFR3 homolog B	EFR3B	2.13341	7.4316	8.01e-65	1.41e-63	protein_coding
ENSG00000059915	pleckstrin and Sec7 domain containing	PSD	2.12598	6.21356	5.78e-133	3.25e-131	protein_coding
ENSG00000180953	suppressor of tumorigenicity 20	ST20	2.124	2.36999	1.19e-16	4.6e-16	lncRNA
ENSG00000137460	FH2 domain containing 1	FHDC1	2.12225	3.61274	2.41e-38	2.12e-37	protein_coding
ENSG00000135838	N-acetylneuraminate pyruvate lyase	NPL	2.12202	1.13786	6.92e-11	1.96e-10	protein_coding
ENSG00000139998	RAB15, member RAS oncogene family	RAB15	2.12045	6.43529	7.57e-90	2.17e-88	protein_coding
ENSG00000106617	protein kinase AMP-activated non-catalytic subunit gamma 2	PRKAG2	2.11957	4.25358	1.91e-45	2.1e-44	protein_coding
ENSG00000204442	family with sequence similarity 155 member A	FAM155A	2.11616	5.39155	1.34e-65	2.4e-64	protein_coding
ENSG00000175701	mitoregulin	MTLN	2.11536	1.61283	2.29e-10	6.29e-10	protein_coding
ENSG00000111321	lymphotoxin beta receptor	LTBR	2.11482	1.6326	6.16e-08	1.45e-07	protein_coding
ENSG00000177511	ST8 alpha-N-acetyl-neuraminide alpha-2,8-sialyltransferase 3	ST8SIA3	2.11426	5.83969	1.97e-60	3.14e-59	protein_coding
ENSG00000171246	neuronal pentraxin 1	NPTX1	2.11379	4.25821	2.9e-33	2.19e-32	protein_coding
ENSG00000090376	interleukin 1 receptor associated kinase 3	IRAK3	2.11371	1.5376	1.51e-10	4.19e-10	protein_coding
ENSG00000173559	nucleic acid binding protein 1	NABP1	2.11332	2.96642	3.01e-34	2.34e-33	protein_coding
ENSG00000197444	oxoglutarate dehydrogenase L	OGDHL	2.11328	4.3467	1.73e-35	1.39e-34	protein_coding
ENSG00000134330	isoamyl acetate hydrolyzing esterase 1 (putative)	IAH1	2.11204	3.9105	1.72e-27	1.06e-26	protein_coding
ENSG00000184216	interleukin 1 receptor associated kinase 1	IRAK1	2.1119	3.37437	5.31e-14	1.79e-13	protein_coding
ENSG00000164796	CUB and Sushi multiple domains 3	CSMD3	2.11011	3.12868	1.68e-31	1.2e-30	protein_coding
ENSG00000223804	Poly [ADP-ribose] polymerase 8 (PARP8) pseudogene		2.10751	1.69805	1.22e-16	4.74e-16	transcribed_unprocessed_pseudogene
ENSG00000250479	coiled-coil-helix-coiled-coil-helix domain containing 10	CHCHD10	2.10625	3.94373	1.99e-18	8.36e-18	protein_coding
ENSG00000103034	NDRG family member 4	NDRG4	2.10409	8.4059	6.65e-167	5.54e-165	protein_coding
ENSG00000162458	filamin binding LIM protein 1	FBLIM1	2.10359	4.75957	7.56e-76	1.66e-74	protein_coding
ENSG00000120820	glycosyltransferase 8 domain containing 2	GLT8D2	2.10299	2.14172	2.34e-17	9.35e-17	protein_coding
ENSG00000105649	RAB3A, member RAS oncogene family	RAB3A	2.10089	7.01625	3.7e-83	9.39e-82	protein_coding
ENSG00000005249	protein kinase cAMP-dependent type II regulatory subunit beta	PRKAR2B	2.09925	7.29813	1.93e-122	9e-121	protein_coding
ENSG00000072657	thyrotropin releasing hormone degrading enzyme	TRHDE	2.09639	2.50718	1.43e-22	7.19e-22	protein_coding
ENSG00000174482	leucine rich repeat and Ig domain containing 2	LINGO2	2.09526	2.25847	2.04e-15	7.43e-15	protein_coding
ENSG00000148798	internexin neuronal intermediate filament protein alpha	INA	2.09499	9.94455	1.82e-112	7.36e-111	protein_coding
ENSG00000198932	G protein-coupled receptor associated sorting protein 1	GPRASP1	2.09416	4.12988	4.46e-25	2.5e-24	protein_coding
ENSG00000117598	phospholipid phosphatase related 5	PLPPR5	2.09342	4.91901	5.29e-40	4.93e-39	protein_coding
ENSG00000253598	solute carrier family 10 member 5	SLC10A5	2.09309	0.664506	1.18e-09	3.11e-09	protein_coding
ENSG00000273793			2.09303	5.86906	2.35e-22	1.17e-21	protein_coding
ENSG00000165434	phosphoglucomutase 2 like 1	PGM2L1	2.09275	8.3431	1.01e-240	1.78e-238	protein_coding
ENSG00000125775	syndecan binding protein 2	SDCBP2	2.09207	1.28766	2.04e-12	6.31e-12	protein_coding
ENSG00000169213	RAB3B, member RAS oncogene family	RAB3B	2.09139	7.76862	9.19e-131	4.97e-129	protein_coding
ENSG00000197859	ADAMTS like 2	ADAMTSL2	2.0905	1.21811	6.7e-06	1.34e-05	protein_coding
ENSG00000205832	chromosome 16 open reading frame 96	C16orf96	2.08901	0.511997	2.99e-07	6.68e-07	protein_coding
ENSG00000169627	bolA family member 2B	BOLA2B	2.08744	1.21133	1.16e-05	2.28e-05	protein_coding
ENSG00000165152	post-GPI attachment to proteins GalNAc transferase 4	PGAP4	2.08741	6.01665	1.69e-75	3.66e-74	protein_coding
ENSG00000166562	SEC11 homolog C, signal peptidase complex subunit	SEC11C	2.0874	5.83825	1.64e-58	2.52e-57	protein_coding
ENSG00000271519	CDC42 binding protein kinase beta (DMPK-like) (CDC42BPB) pseudogene		2.08726	2.10515	6.12e-13	1.95e-12	processed_pseudogene
ENSG00000182575	neurexophilin 3	NXPH3	2.08338	1.87643	8.66e-13	2.74e-12	protein_coding
ENSG00000029534	ankyrin 1	ANK1	2.08063	4.70689	8.95e-53	1.19e-51	protein_coding
ENSG00000129158	secretion regulating guanine nucleotide exchange factor	SERGEF	2.0804	4.11034	2.09e-19	9.17e-19	protein_coding
ENSG00000065989	phosphodiesterase 4A	PDE4A	2.07877	3.151	1.69e-16	6.52e-16	protein_coding
ENSG00000186567	CEA cell adhesion molecule 19	CEACAM19	2.07783	2.45425	2.85e-14	9.77e-14	protein_coding
ENSG00000140961	oxidative stress induced growth inhibitor 1	OSGIN1	2.07709	1.15791	2.71e-11	7.87e-11	protein_coding
ENSG00000112186	cyclase associated actin cytoskeleton regulatory protein 2	CAP2	2.07702	6.54474	4.24e-160	3.3e-158	protein_coding
ENSG00000158373	H2B clustered histone 5	H2BC5	2.07582	3.44874	1.8e-06	3.79e-06	protein_coding
ENSG00000103154	N-terminal EF-hand calcium binding protein 2	NECAB2	2.07566	5.74713	6.23e-32	4.54e-31	protein_coding
ENSG00000225967			2.07487	2.20873	1.02e-05	2.02e-05	protein_coding
ENSG00000042781	usherin	USH2A	2.07411	0.819337	1.03e-08	2.55e-08	protein_coding
ENSG00000248383	protocadherin alpha subfamily C, 1	PCDHAC1	2.07106	2.7658	1.49e-12	4.64e-12	protein_coding
ENSG00000146005	pleckstrin and Sec7 domain containing 2	PSD2	2.07015	6.03792	3.73e-95	1.16e-93	protein_coding
ENSG00000227449	fibroblast growth factor 7 pseudogene 6	FGF7P6	2.06985	3.18114	5.74e-26	3.35e-25	transcribed_unprocessed_pseudogene
ENSG00000111452	adhesion G protein-coupled receptor D1	ADGRD1	2.06975	0.994643	2.55e-12	7.84e-12	protein_coding
ENSG00000172020	growth associated protein 43	GAP43	2.06788	9.32987	2.76e-74	5.85e-73	protein_coding
ENSG00000155980	kinesin family member 5A	KIF5A	2.06676	8.31857	8.95e-132	4.89e-130	protein_coding
ENSG00000073670	ADAM metallopeptidase domain 11	ADAM11	2.06228	5.67613	1.31e-48	1.57e-47	protein_coding
ENSG00000076706	melanoma cell adhesion molecule	MCAM	2.05979	5.03887	3.68e-52	4.84e-51	protein_coding
ENSG00000118473	SH3GL interacting endocytic adaptor 1	SGIP1	2.05932	5.89695	4.04e-59	6.27e-58	protein_coding
ENSG00000157734	sorting nexin 22	SNX22	2.05909	2.15961	1.52e-09	3.98e-09	protein_coding
ENSG00000114480	1,4-alpha-glucan branching enzyme 1	GBE1	2.05843	4.32958	6.41e-18	2.64e-17	protein_coding
ENSG00000272636	double C2 domain beta	DOC2B	2.0584	5.04194	0.000678	0.00113687	protein_coding
ENSG00000148483	transmembrane protein 236	TMEM236	2.05687	0.491888	2.73e-08	6.57e-08	protein_coding
ENSG00000182916	transcription elongation factor A like 7	TCEAL7	2.05637	7.35241	1.19e-89	3.41e-88	protein_coding
ENSG00000112378	p53 apoptosis effector related to PMP22	PERP	2.05604	4.70606	1.87e-54	2.57e-53	protein_coding
ENSG00000127954	STEAP4 metalloreductase	STEAP4	2.05558	0.709427	9.16e-07	1.96e-06	protein_coding
ENSG00000256618	MT-RNR2 like 1	MTRNR2L1	2.05495	9.44714	2.63e-26	1.55e-25	NA
ENSG00000154265	ATP binding cassette subfamily A member 5	ABCA5	2.05347	4.63291	5.45e-55	7.56e-54	protein_coding
ENSG00000272993			2.05278	4.24982	3.24e-05	6.12e-05	NA
ENSG00000227587			2.05149	4.97305	2.16e-34	1.69e-33	protein_coding
ENSG00000186479	regulator of G protein signaling 7 binding protein	RGS7BP	2.04945	2.29379	2.66e-06	5.52e-06	protein_coding
ENSG00000176927	EF-hand calcium binding domain 5	EFCAB5	2.04944	0.834657	4.27e-06	8.7e-06	protein_coding
ENSG00000198513	atlastin GTPase 1	ATL1	2.04345	6.05361	2.48e-127	1.28e-125	protein_coding
ENSG00000198873	G protein-coupled receptor kinase 5	GRK5	2.04094	5.26134	2.16e-57	3.21e-56	protein_coding
ENSG00000198680	tumor suppressor candidate 1	TUSC1	2.03914	3.84205	1.41e-41	1.38e-40	protein_coding
ENSG00000152953	serine/threonine kinase 32B	STK32B	2.03905	4.53327	3.08e-53	4.12e-52	protein_coding
ENSG00000133597	aarF domain containing kinase 2	ADCK2	2.03833	3.92283	4.36e-27	2.65e-26	protein_coding
ENSG00000277531	PNMA family member 8C	PNMA8C	2.03664	4.83819	1.95e-51	2.52e-50	protein_coding
ENSG00000174007	centrosomal protein 19	CEP19	2.03548	4.29302	4.18e-62	6.97e-61	protein_coding
ENSG00000276463			2.02588	2.37633	3.61e-11	1.04e-10	protein_coding
ENSG00000119782	FKBP prolyl isomerase 1B	FKBP1B	2.02536	4.82433	6.09e-40	5.67e-39	protein_coding
ENSG00000177706	FAM20C golgi associated secretory pathway kinase	FAM20C	2.02082	5.58072	1.35e-62	2.27e-61	protein_coding
ENSG00000185115	NSE3 homolog, SMC5-SMC6 complex component	NSMCE3	2.02009	2.04366	1.62e-08	3.96e-08	protein_coding
ENSG00000278220			2.01924	5.33251	2.78e-65	4.94e-64	protein_coding
ENSG00000148925	BTB domain containing 10	BTBD10	2.01708	6.14515	3.03e-99	1.03e-97	protein_coding
ENSG00000162852	consortin, connexin sorting protein	CNST	2.0161	5.65017	2.23e-39	2.04e-38	protein_coding
ENSG00000172366	MAPK regulated corepressor interacting protein 2	MCRIP2	2.01537	3.42901	2.13e-33	1.62e-32	protein_coding
ENSG00000130312	mitochondrial ribosomal protein L34	MRPL34	2.01453	4.70511	2.73e-60	4.34e-59	protein_coding
ENSG00000127585	F-box and leucine rich repeat protein 16	FBXL16	2.01356	6.26034	9.43e-117	4.11e-115	protein_coding
ENSG00000136783	nipsnap homolog 3A	NIPSNAP3A	2.01326	4.86048	3.01e-37	2.57e-36	protein_coding
ENSG00000100346	calcium voltage-gated channel subunit alpha1 I	CACNA1I	2.01315	2.54342	9.23e-14	3.07e-13	protein_coding
ENSG00000041353	RAB27B, member RAS oncogene family	RAB27B	2.0117	3.68693	1.58e-37	1.36e-36	protein_coding
ENSG00000126562	WNK lysine deficient protein kinase 4	WNK4	2.01077	0.682143	0.0002	0.000352	protein_coding
ENSG00000154822	phospholipase C like 2	PLCL2	2.00868	5.2873	3.86e-29	2.54e-28	protein_coding
ENSG00000132872	synaptotagmin 4	SYT4	2.00659	8.80827	5.57e-93	1.68e-91	protein_coding
ENSG00000158008	exostosin like glycosyltransferase 1	EXTL1	2.00546	1.72862	1.18e-11	3.49e-11	protein_coding
ENSG00000164265	secretoglobin family 3A member 2	SCGB3A2	2.00533	0.571795	4.44e-09	1.13e-08	protein_coding
ENSG00000116663	F-box protein 6	FBXO6	2.0047	0.835571	5.86e-11	1.67e-10	protein_coding
ENSG00000153558	F-box and leucine rich repeat protein 2	FBXL2	2.00352	5.07013	2.28e-44	2.42e-43	protein_coding
ENSG00000177182	clavesin 1	CLVS1	2.00315	4.4052	2.26e-28	1.45e-27	protein_coding
ENSG00000125650	persephin	PSPN	2.00307	2.47016	1.12e-15	4.14e-15	protein_coding
ENSG00000153982	glycerophosphodiester phosphodiesterase domain containing 1	GDPD1	2.00186	5.4096	2.08e-56	3e-55	protein_coding
ENSG00000130477	unc-13 homolog A	UNC13A	2.00022	6.91668	2.46e-89	6.98e-88	protein_coding
ENSG00000114573	ATPase H+ transporting V1 subunit A	ATP6V1A	1.99992	8.0524	1.24e-85	3.27e-84	protein_coding
ENSG00000171451	dermatan sulfate epimerase like	DSEL	1.99715	5.21672	1.09e-81	2.68e-80	protein_coding
ENSG00000171621	splA/ryanodine receptor domain and SOCS box containing 1	SPSB1	1.9955	3.09082	2.91e-22	1.44e-21	protein_coding
ENSG00000131037	EPS8 like 1	EPS8L1	1.99517	3.4731	1.83e-19	8.03e-19	protein_coding
ENSG00000166619	BLCAP apoptosis inducing factor	BLCAP	1.99454	8.35782	1.6e-98	5.38e-97	protein_coding
ENSG00000175161	cell adhesion molecule 2	CADM2	1.9938	6.03138	5.67e-77	1.27e-75	protein_coding
ENSG00000068366	acyl-CoA synthetase long chain family member 4	ACSL4	1.99332	8.13909	1.07e-245	2.03e-243	protein_coding
ENSG00000176723	zinc finger protein 843	ZNF843	1.99052	2.52744	4.44e-25	2.49e-24	protein_coding
ENSG00000060709	RIMS binding protein 2	RIMBP2	1.98874	3.5437	1.77e-17	7.14e-17	protein_coding
ENSG00000135127	BICD family like cargo adaptor 1	BICDL1	1.98708	4.58906	5.6e-41	5.38e-40	protein_coding
ENSG00000116983	hippocalcin like 4	HPCAL4	1.98685	5.24634	4.15e-18	1.72e-17	protein_coding
ENSG00000122873	CDGSH iron sulfur domain 1	CISD1	1.98564	4.99862	3.84e-42	3.84e-41	protein_coding
ENSG00000100678	solute carrier family 8 member A3	SLC8A3	1.98309	4.36992	1.45e-38	1.29e-37	protein_coding
ENSG00000167613	leukocyte associated immunoglobulin like receptor 1	LAIR1	1.9797	1.09262	5.02e-09	1.27e-08	protein_coding
ENSG00000212864	ring finger protein 208	RNF208	1.97875	3.70446	3.28e-36	2.69e-35	protein_coding
ENSG00000123545	NADH:ubiquinone oxidoreductase complex assembly factor 4	NDUFAF4	1.97755	5.19255	9.05e-46	1e-44	protein_coding
ENSG00000047579	dystrobrevin binding protein 1	DTNBP1	1.97671	4.44775	1.19e-39	1.1e-38	protein_coding
ENSG00000164778	engrailed homeobox 2	EN2	1.97631	2.85063	0.0342758	0.0466917	protein_coding
ENSG00000088367	erythrocyte membrane protein band 4.1 like 1	EPB41L1	1.97544	7.8887	6.52e-140	3.87e-138	protein_coding
ENSG00000282269			1.97452	2.02543	1.64e-09	4.28e-09	protein_coding
ENSG00000171094	ALK receptor tyrosine kinase	ALK	1.97441	4.13869	1.17e-17	4.75e-17	protein_coding
ENSG00000103253	hydroxyacylglutathione hydrolase like	HAGHL	1.97375	3.17199	1.22e-22	6.17e-22	protein_coding
ENSG00000171867	prion protein	PRNP	1.97031	6.80625	4.99e-139	2.94e-137	protein_coding
ENSG00000090975	phosphatidylinositol transfer protein membrane associated 2	PITPNM2	1.9688	4.86486	5.4e-29	3.54e-28	protein_coding
ENSG00000094841	uracil phosphoribosyltransferase homolog	UPRT	1.96876	4.56491	9.52e-37	7.97e-36	protein_coding
ENSG00000074370	ATPase sarcoplasmic/endoplasmic reticulum Ca2+ transporting 3	ATP2A3	1.96817	1.85827	2.29e-06	4.78e-06	protein_coding
ENSG00000157680	diacylglycerol kinase iota	DGKI	1.96687	6.24194	1.29e-97	4.26e-96	protein_coding
ENSG00000137941	tubulin tyrosine ligase like 7	TTLL7	1.96394	6.28391	2.76e-75	5.96e-74	protein_coding
ENSG00000131044	tubulin tyrosine ligase like 9	TTLL9	1.96361	1.49047	1.15e-11	3.41e-11	protein_coding
ENSG00000136854	syntaxin binding protein 1	STXBP1	1.96273	7.95483	6.49e-75	1.39e-73	protein_coding
ENSG00000165028	nipsnap homolog 3B	NIPSNAP3B	1.9585	1.66339	2.63e-12	8.1e-12	protein_coding
ENSG00000108231	leucine rich glioma inactivated 1	LGI1	1.95836	3.7811	1.85e-14	6.42e-14	protein_coding
ENSG00000168824	neuronal vesicle trafficking associated 1	NSG1	1.95777	8.26697	1e-69	1.95e-68	protein_coding
ENSG00000167363	fructosamine 3 kinase	FN3K	1.9575	5.19379	3.51e-52	4.62e-51	protein_coding
ENSG00000204856	family with sequence similarity 216 member A	FAM216A	1.95681	4.36397	7.51e-43	7.6e-42	protein_coding
ENSG00000184451	C-C motif chemokine receptor 10	CCR10	1.95653	1.50469	5.99e-12	1.81e-11	protein_coding
ENSG00000157514	TSC22 domain family member 3	TSC22D3	1.956	6.97048	1.95e-84	5.02e-83	protein_coding
ENSG00000176485	phospholipase A and acyltransferase 3	PLAAT3	1.95459	3.07484	1.23e-11	3.64e-11	protein_coding
ENSG00000172000	zinc finger protein 556	ZNF556	1.95156	1.62532	4.49e-13	1.44e-12	protein_coding
ENSG00000147255	immunoglobulin superfamily member 1	IGSF1	1.94939	4.34834	6.6e-46	7.34e-45	protein_coding
ENSG00000174132	family with sequence similarity 174 member A	FAM174A	1.94765	3.4728	6.02e-28	3.79e-27	protein_coding
ENSG00000159387	iroquois homeobox 6	IRX6	1.94516	1.65582	3.57e-08	8.53e-08	protein_coding
ENSG00000196562	sulfatase 2	SULF2	1.94396	6.69777	8.08e-80	1.89e-78	protein_coding
ENSG00000163170	bolA family member 3	BOLA3	1.9431	3.41721	3.71e-29	2.45e-28	protein_coding
ENSG00000126947	armadillo repeat containing X-linked 1	ARMCX1	1.94275	5.96145	1.45e-147	9.39e-146	protein_coding
ENSG00000257122	RRN3 pseudogene 3	RRN3P3	1.94019	1.90794	3.88e-09	9.88e-09	transcribed_unprocessed_pseudogene
ENSG00000274768			1.93949	1.93475	3.19e-09	8.19e-09	protein_coding
ENSG00000197956	S100 calcium binding protein A6	S100A6	1.93864	2.79078	9.38e-15	3.3e-14	protein_coding
ENSG00000161082	CUGBP Elav-like family member 5	CELF5	1.93861	7.33649	1.2e-152	8.48e-151	protein_coding
ENSG00000198331	HYLS1 centriolar and ciliogenesis associated	HYLS1	1.93501	2.74222	2.34e-18	9.81e-18	protein_coding
ENSG00000112486	C-C motif chemokine receptor 6	CCR6	1.93449	0.665033	1.21e-06	2.58e-06	protein_coding
ENSG00000073849	ST6 beta-galactoside alpha-2,6-sialyltransferase 1	ST6GAL1	1.92864	6.27501	9.23e-117	4.04e-115	protein_coding
ENSG00000198626	ryanodine receptor 2	RYR2	1.92796	2.29649	2.01e-13	6.56e-13	protein_coding
ENSG00000074416	monoglyceride lipase	MGLL	1.92699	2.40751	1e-15	3.73e-15	protein_coding
ENSG00000182674	potassium voltage-gated channel subfamily B member 2	KCNB2	1.9262	2.70414	5.8e-15	2.06e-14	protein_coding
ENSG00000182749	progestin and adipoQ receptor family member 7	PAQR7	1.92411	4.07915	1.24e-20	5.73e-20	protein_coding
ENSG00000126249	programmed cell death 2 like	PDCD2L	1.92049	3.58773	8.08e-18	3.32e-17	protein_coding
ENSG00000185666	synapsin III	SYN3	1.9202	3.70274	1.19e-16	4.6e-16	protein_coding
ENSG00000278788			1.91949	3.3706	0.00295857	0.0046383	protein_coding
ENSG00000213265	testis specific 13	TSGA13	1.91925	1.17166	1.52e-10	4.24e-10	protein_coding
ENSG00000065923	solute carrier family 9 member A7	SLC9A7	1.91718	6.58721	3.71e-70	7.26e-69	protein_coding
ENSG00000170091	neuronal vesicle trafficking associated 2	NSG2	1.91702	8.39285	8.47e-157	6.32e-155	protein_coding
ENSG00000255823	MT-RNR2 like 8	MTRNR2L8	1.916	10.6358	2.99e-32	2.2e-31	NA
ENSG00000162670	BMP/retinoic acid inducible neural specific 3	BRINP3	1.91414	3.39705	1.36e-21	6.59e-21	protein_coding
ENSG00000138311	zinc finger protein 365	ZNF365	1.91267	1.69758	7.01e-12	2.11e-11	protein_coding
ENSG00000155542	SET domain containing 9	SETD9	1.9114	2.59605	6.29e-23	3.21e-22	protein_coding
ENSG00000228903	RAS p21 protein activator 4C, pseudogene	RASA4CP	1.91082	2.19816	2.14e-14	7.39e-14	transcribed_unprocessed_pseudogene
ENSG00000250510	G protein-coupled receptor 162	GPR162	1.90764	6.12934	2.69e-50	3.37e-49	protein_coding
ENSG00000134996	osteoclast stimulating factor 1	OSTF1	1.90692	2.54125	2e-13	6.53e-13	protein_coding
ENSG00000143127	integrin subunit alpha 10	ITGA10	1.90686	0.802292	8.99e-07	1.93e-06	protein_coding
ENSG00000070182	spectrin beta, erythrocytic	SPTB	1.90558	3.8564	2.12e-27	1.31e-26	protein_coding
ENSG00000258986	transmembrane protein 179	TMEM179	1.9031	4.34795	9.83e-26	5.66e-25	protein_coding
ENSG00000172803	sorting nexin 32	SNX32	1.89656	2.7392	4.18e-11	1.2e-10	protein_coding
ENSG00000148541	family with sequence similarity 13 member C	FAM13C	1.89589	5.00102	4.66e-67	8.62e-66	protein_coding
ENSG00000133169	brain expressed X-linked 1	BEX1	1.89577	7.34093	4.54e-87	1.24e-85	protein_coding
ENSG00000146856	ATP/GTP binding protein like 3	AGBL3	1.89417	1.40629	2.26e-11	6.61e-11	protein_coding
ENSG00000107954	neuralized E3 ubiquitin protein ligase 1	NEURL1	1.89344	4.19683	1.3e-20	6.02e-20	protein_coding
ENSG00000065054	SLC9A3 regulator 2	SLC9A3R2	1.89326	3.52502	1.53e-16	5.9e-16	protein_coding
ENSG00000155858	LSM11, U7 small nuclear RNA associated	LSM11	1.89218	6.11718	2.92e-34	2.27e-33	protein_coding
ENSG00000138623	semaphorin 7A (John Milton Hagen blood group)	SEMA7A	1.89053	4.83092	6.45e-38	5.62e-37	protein_coding
ENSG00000182050	MGAT4 family member C	MGAT4C	1.88992	4.94511	4.82e-38	4.22e-37	protein_coding
ENSG00000155886	solute carrier family 24 member 2	SLC24A2	1.88921	0.761202	2.24e-07	5.05e-07	protein_coding
ENSG00000140939	nucleolar protein 3	NOL3	1.88907	2.58934	4.58e-14	1.55e-13	protein_coding
ENSG00000132879	F-box protein 44	FBXO44	1.8885	5.5724	5.85e-81	1.42e-79	protein_coding
ENSG00000223573	TINCR ubiquitin domain containing	TINCR	1.88747	1.80478	0.0021525	0.0034299	protein_coding
ENSG00000102452	sodium leak channel, non-selective	NALCN	1.88647	3.90858	9.65e-48	1.13e-46	protein_coding
ENSG00000135447	protein phosphatase 1 regulatory inhibitor subunit 1A	PPP1R1A	1.88529	6.82356	1.09e-103	3.89e-102	protein_coding
ENSG00000091972	CD200 molecule	CD200	1.88401	7.04592	4.9e-132	2.69e-130	protein_coding
ENSG00000072182	acid sensing ion channel subunit family member 4	ASIC4	1.88296	5.67098	2.91e-13	9.42e-13	protein_coding
ENSG00000106633	glucokinase	GCK	1.88287	2.00197	1.86e-09	4.84e-09	protein_coding
ENSG00000073150	pannexin 2	PANX2	1.88275	3.67664	4.76e-41	4.58e-40	protein_coding
ENSG00000128342	LIF interleukin 6 family cytokine	LIF	1.8783	1.75636	0.0874486	0.11162	protein_coding
ENSG00000179361	AT-rich interaction domain 3B	ARID3B	1.87449	6.45939	1.74e-92	5.26e-91	protein_coding
ENSG00000171160	MORN repeat containing 4	MORN4	1.87252	5.55282	5.82e-29	3.8e-28	protein_coding
ENSG00000179979			1.8722	1.5369	0.00633843	0.00954156	NA
ENSG00000173221	glutaredoxin	GLRX	1.87162	4.29574	7.51e-54	1.02e-52	protein_coding
ENSG00000110455	1-aminocyclopropane-1-carboxylate synthase homolog (inactive)	ACCS	1.87161	1.51981	1.38e-11	4.06e-11	protein_coding
ENSG00000263310			1.87125	0.99619	0.000148	0.000264	protein_coding
ENSG00000185477	GPRIN family member 3	GPRIN3	1.87112	5.92135	8.45e-75	1.81e-73	protein_coding
ENSG00000274779			1.87059	3.43332	7.19e-05	0.000132	protein_coding
ENSG00000165462	paired like homeobox 2A	PHOX2A	1.86857	3.30091	9.74e-12	2.9e-11	protein_coding
ENSG00000159164	synaptic vesicle glycoprotein 2A	SV2A	1.86592	8.0417	2.84e-80	6.74e-79	protein_coding
ENSG00000186487	myelin transcription factor 1 like	MYT1L	1.86435	4.13757	0.000476	0.00081	protein_coding
ENSG00000160753	RUN and SH3 domain containing 1	RUSC1	1.8626	6.58454	2.51e-80	5.98e-79	protein_coding
ENSG00000204851	PNMA family member 8B	PNMA8B	1.8598	4.57378	1.16e-46	1.32e-45	protein_coding
ENSG00000170837	G protein-coupled receptor 27	GPR27	1.85935	5.06407	1.88e-32	1.39e-31	protein_coding
ENSG00000198420	TRPM8 channel associated factor 1	TCAF1	1.85872	8.60017	2.43e-127	1.26e-125	protein_coding
ENSG00000206557	tripartite motif containing 71	TRIM71	1.85845	6.36999	1.04e-75	2.28e-74	protein_coding
ENSG00000270136	MICOS10-NBL1 readthrough	MICOS10-NBL1	1.85809	0.770194	0.020172	0.0283949	protein_coding
ENSG00000228252	collagen type VI alpha 4 pseudogene 2	COL6A4P2	1.85744	0.964215	1.59e-05	3.09e-05	transcribed_unitary_pseudogene
ENSG00000167861	HID1 domain containing	HID1	1.85704	5.78245	3.21e-86	8.59e-85	protein_coding
ENSG00000132854	KN motif and ankyrin repeat domains 4	KANK4	1.85695	0.827627	1.61e-06	3.39e-06	protein_coding
ENSG00000239389	protocadherin alpha 13	PCDHA13	1.85629	0.581242	0.00406471	0.00625998	protein_coding
ENSG00000196972	small integral membrane protein 10 like 2B	SMIM10L2B	1.85435	4.57834	1.9e-29	1.27e-28	protein_coding
ENSG00000169241	solute carrier family 50 member 1	SLC50A1	1.85261	2.80394	3.11e-13	1e-12	protein_coding
ENSG00000173452	transmembrane protein 196	TMEM196	1.85227	4.13444	8.12e-17	3.18e-16	protein_coding
ENSG00000145920	complexin 2	CPLX2	1.85217	7.37232	9.92e-27	5.98e-26	protein_coding
ENSG00000196352	CD55 molecule (Cromer blood group)	CD55	1.85205	2.28695	0.000452	0.000772	protein_coding
ENSG00000234651			1.85162	0.881102	0.076143	0.0981323	protein_coding
ENSG00000142675	connector enhancer of kinase suppressor of Ras 1	CNKSR1	1.85122	1.50584	3.87e-08	9.21e-08	protein_coding
ENSG00000136237	Rap guanine nucleotide exchange factor 5	RAPGEF5	1.85054	5.12379	3.49e-45	3.8e-44	protein_coding
ENSG00000168071	coiled-coil domain containing 88B	CCDC88B	1.85028	1.05767	9.82e-09	2.44e-08	protein_coding
ENSG00000069424	potassium voltage-gated channel subfamily A regulatory beta subunit 2	KCNAB2	1.84957	3.19277	4.25e-06	8.65e-06	protein_coding
ENSG00000197380	dishevelled binding antagonist of beta catenin 3	DACT3	1.84718	6.13349	1.76e-46	1.99e-45	protein_coding
ENSG00000101327	prodynorphin	PDYN	1.84656	2.18786	3.59e-10	9.74e-10	protein_coding
ENSG00000135824	regulator of G protein signaling 8	RGS8	1.84648	6.26414	9.13e-15	3.21e-14	protein_coding
ENSG00000221866	plexin A4	PLXNA4	1.84614	7.36459	3.67e-21	1.74e-20	protein_coding
ENSG00000220205	vesicle associated membrane protein 2	VAMP2	1.84608	8.02388	1.93e-71	3.88e-70	protein_coding
ENSG00000149927	double C2 domain alpha	DOC2A	1.84583	3.31476	2.75e-26	1.62e-25	protein_coding
ENSG00000262473			1.8454	2.04946	1.73e-05	3.35e-05	protein_coding
ENSG00000228582			1.84482	1.80234	0.0111232	0.0162168	protein_coding
ENSG00000154153	reticulophagy regulator 1	RETREG1	1.84399	4.39661	3.16e-36	2.6e-35	protein_coding
ENSG00000158301	G protein-coupled receptor associated sorting protein 2	GPRASP2	1.84345	6.06083	4.19e-74	8.86e-73	protein_coding
ENSG00000166707	zinc finger CCHC-type containing 18	ZCCHC18	1.84155	4.8929	0.000163	0.000289	protein_coding
ENSG00000125170	docking protein 4	DOK4	1.83994	6.17287	4.37e-103	1.56e-101	protein_coding
ENSG00000165868	heat shock protein family A (Hsp70) member 12A	HSPA12A	1.83976	6.93006	3.88e-75	8.35e-74	protein_coding
ENSG00000167371	proline rich transmembrane protein 2	PRRT2	1.83925	6.29427	6.52e-48	7.66e-47	protein_coding
ENSG00000171365	chloride voltage-gated channel 5	CLCN5	1.83867	5.93351	2.28e-41	2.22e-40	protein_coding
ENSG00000181444	zinc finger protein 467	ZNF467	1.83765	4.19851	2.8e-33	2.12e-32	protein_coding
ENSG00000186106	ankyrin repeat domain 46	ANKRD46	1.83637	6.7594	1.4e-77	3.18e-76	protein_coding
ENSG00000150594	adrenoceptor alpha 2A	ADRA2A	1.83565	3.21526	1.23e-14	4.31e-14	protein_coding
ENSG00000134056	mitochondrial ribosomal protein S36	MRPS36	1.83526	3.98642	4.57e-19	1.98e-18	protein_coding
ENSG00000185352	heparan sulfate 6-O-sulfotransferase 3	HS6ST3	1.83399	4.95863	2.61e-21	1.24e-20	protein_coding
ENSG00000179542	SLIT and NTRK like family member 4	SLITRK4	1.83343	3.29608	2.29e-26	1.35e-25	protein_coding
ENSG00000163947	Rho guanine nucleotide exchange factor 3	ARHGEF3	1.82996	4.1933	1.29e-27	8.06e-27	protein_coding
ENSG00000118971	cyclin D2	CCND2	1.82994	7.60212	3.12e-55	4.36e-54	protein_coding
ENSG00000198835	gap junction protein gamma 2	GJC2	1.82905	1.40084	4.42e-08	1.05e-07	protein_coding
ENSG00000128654	metaxin 2	MTX2	1.82895	5.90234	2.02e-95	6.36e-94	protein_coding
ENSG00000179909	zinc finger protein 154	ZNF154	1.82894	4.87045	1.35e-48	1.62e-47	protein_coding
ENSG00000126217	MCF.2 cell line derived transforming sequence like	MCF2L	1.82881	6.63046	1.22e-79	2.85e-78	protein_coding
ENSG00000180884	zinc finger protein 792	ZNF792	1.8287	2.51374	8.26e-14	2.75e-13	protein_coding
ENSG00000166405	RIC3 acetylcholine receptor chaperone	RIC3	1.82692	4.84886	1.77e-71	3.56e-70	protein_coding
ENSG00000111860	centrosomal protein 85 like	CEP85L	1.82559	5.19471	1.14e-55	1.62e-54	protein_coding
ENSG00000102109	proprotein convertase subtilisin/kexin type 1 inhibitor	PCSK1N	1.82542	7.71549	4.79e-40	4.48e-39	protein_coding
ENSG00000157045	N-terminal asparagine amidase	NTAN1	1.82389	2.30706	0.0729495	0.0943861	protein_coding
ENSG00000156475	protein phosphatase 2 regulatory subunit Bbeta	PPP2R2B	1.8218	6.23166	3.99e-40	3.75e-39	protein_coding
ENSG00000099337	potassium two pore domain channel subfamily K member 6	KCNK6	1.82146	1.80044	4.54e-10	1.22e-09	protein_coding
ENSG00000154783	FYVE, RhoGEF and PH domain containing 5	FGD5	1.82085	3.51505	2.71e-09	6.97e-09	protein_coding
ENSG00000196890	H2B.U histone 1	H2BU1	1.8192	1.33843	6.73e-07	1.46e-06	protein_coding
ENSG00000186642	phosphodiesterase 2A	PDE2A	1.81866	4.9841	3.73e-63	6.36e-62	protein_coding
ENSG00000108960	monocyte to macrophage differentiation associated	MMD	1.81766	6.70753	1.64e-76	3.65e-75	protein_coding
ENSG00000135116	harakiri, BCL2 interacting protein	HRK	1.81762	4.15478	2.8e-27	1.72e-26	protein_coding
ENSG00000169783	leucine rich repeat and Ig domain containing 1	LINGO1	1.81692	7.5115	4.6e-75	9.86e-74	protein_coding
ENSG00000180720	cholinergic receptor muscarinic 4	CHRM4	1.81684	0.802675	7.56e-05	0.000139	protein_coding
ENSG00000205704	long intergenic non-protein coding RNA 634	LINC00634	1.81646	2.37091	1.12e-07	2.58e-07	protein_coding
ENSG00000132164	solute carrier family 6 member 11	SLC6A11	1.81611	1.85093	1.15e-09	3.03e-09	protein_coding
ENSG00000178026	leucine rich repeat containing 75B	LRRC75B	1.81528	3.78661	8.65e-28	5.42e-27	protein_coding
ENSG00000135747	ZNF670-ZNF695 readthrough (NMD candidate)	ZNF670-ZNF695	1.81375	1.19124	3.27e-09	8.37e-09	protein_coding
ENSG00000141524	transmembrane channel like 6	TMC6	1.81069	2.60935	9.41e-18	3.85e-17	protein_coding
ENSG00000101977	MCF.2 cell line derived transforming sequence	MCF2	1.81041	2.09655	3.19e-15	1.15e-14	protein_coding
ENSG00000206579	XK related 4	XKR4	1.81023	6.07834	1.23e-118	5.52e-117	protein_coding
ENSG00000232593	KDM5C adjacent transcript	KANTR	1.80902	3.38563	8.5e-17	3.32e-16	protein_coding
ENSG00000135002	riboflavin kinase	RFK	1.80817	6.15299	9.57e-38	8.29e-37	protein_coding
ENSG00000198910	L1 cell adhesion molecule	L1CAM	1.80587	8.81632	3.12e-144	1.94e-142	protein_coding
ENSG00000206052	docking protein 6	DOK6	1.80562	6.33985	1.01e-33	7.78e-33	protein_coding
ENSG00000230992	family with sequence similarity 201 member B	FAM201B	1.80415	1.78861	7.4e-10	1.97e-09	processed_pseudogene
ENSG00000276565			1.8038	2.46263	3.66e-10	9.91e-10	protein_coding
ENSG00000170629	DPY19L2 pseudogene 2	DPY19L2P2	1.80351	4.37054	2.7e-38	2.38e-37	transcribed_unprocessed_pseudogene
ENSG00000171551	endothelin converting enzyme like 1	ECEL1	1.80299	5.8381	1.25e-25	7.16e-25	protein_coding
ENSG00000166823	mesoderm posterior bHLH transcription factor 1	MESP1	1.80255	0.481381	3.1e-05	5.89e-05	protein_coding
ENSG00000136425	calcium and integrin binding family member 2	CIB2	1.80238	5.38525	1.14e-85	3.02e-84	protein_coding
ENSG00000174028	family with sequence similarity 3 member C2, pseudogene	FAM3C2P	1.79988	2.44149	0.00299266	0.00468616	processed_pseudogene
ENSG00000187486	potassium inwardly rectifying channel subfamily J member 11	KCNJ11	1.79906	3.38734	5.76e-14	1.94e-13	protein_coding
ENSG00000176055	metallo-beta-lactamase domain containing 2	MBLAC2	1.79888	4.23491	2.21e-34	1.73e-33	protein_coding
ENSG00000064225	ST3 beta-galactoside alpha-2,3-sialyltransferase 6	ST3GAL6	1.79669	2.50911	1.95e-13	6.39e-13	protein_coding
ENSG00000185924	reticulon 4 receptor like 1	RTN4RL1	1.79655	4.04382	1.13e-33	8.65e-33	protein_coding
ENSG00000180425	chromosome 11 open reading frame 71	C11orf71	1.79549	3.91105	2.47e-40	2.33e-39	protein_coding
ENSG00000123178	SPRY domain containing 7	SPRYD7	1.79482	4.49894	3.79e-56	5.47e-55	protein_coding
ENSG00000138744	N-acylethanolamine acid amidase	NAAA	1.79419	0.921971	1.77e-08	4.33e-08	protein_coding
ENSG00000271503	C-C motif chemokine ligand 5	CCL5	1.79324	2.74156	5.99e-18	2.47e-17	protein_coding
ENSG00000166173	La ribonucleoprotein 6, translational regulator	LARP6	1.79065	4.72857	6.62e-44	6.95e-43	protein_coding
ENSG00000080493	solute carrier family 4 member 4	SLC4A4	1.7895	3.23958	3.62e-07	8.04e-07	protein_coding
ENSG00000282283			1.78774	2.8811	0.0412104	0.055486	protein_coding
ENSG00000130783	coiled-coil domain containing 62	CCDC62	1.78773	0.727182	1.01e-07	2.34e-07	protein_coding
ENSG00000174307	pleckstrin homology like domain family A member 3	PHLDA3	1.78735	5.54979	0.000223	0.000392	protein_coding
ENSG00000178449	cytochrome c oxidase assembly factor COX14	COX14	1.78613	3.69	1.52e-23	7.95e-23	protein_coding
ENSG00000164074	abhydrolase domain containing 18	ABHD18	1.7856	3.30814	2.15e-07	4.84e-07	protein_coding
ENSG00000169758	transmembrane protein 266	TMEM266	1.78558	1.68952	5.42e-12	1.64e-11	protein_coding
ENSG00000145354	CDGSH iron sulfur domain 2	CISD2	1.78553	4.60154	1.14e-26	6.87e-26	protein_coding
ENSG00000143507	dual specificity phosphatase 10	DUSP10	1.78377	3.24186	3.26e-15	1.17e-14	protein_coding
ENSG00000175416	clathrin light chain B	CLTB	1.78143	6.27025	2.34e-102	8.26e-101	protein_coding
ENSG00000169964	transmembrane protein 42	TMEM42	1.78137	3.21959	1.97e-20	9e-20	protein_coding
ENSG00000267640	novel zinc finger protein pseudogene		1.78116	2.43731	3.53e-12	1.08e-11	transcribed_unprocessed_pseudogene
ENSG00000080561	midline 2	MID2	1.77867	3.24852	6.7e-13	2.13e-12	protein_coding
ENSG00000182013	PNMA family member 8A	PNMA8A	1.77808	7.14036	4.29e-86	1.14e-84	protein_coding
ENSG00000251664	protocadherin alpha 12	PCDHA12	1.77611	5.50108	2.87e-54	3.93e-53	protein_coding
ENSG00000263874	long intergenic non-protein coding RNA 672	LINC00672	1.77596	3.58682	1.09e-19	4.84e-19	protein_coding
ENSG00000056972	TRAF3 interacting protein 2	TRAF3IP2	1.77572	1.42161	2.09e-08	5.07e-08	protein_coding
ENSG00000185880	tripartite motif containing 69	TRIM69	1.77415	4.70061	7.88e-13	2.5e-12	protein_coding
ENSG00000107560	RAB11 family interacting protein 2	RAB11FIP2	1.77379	5.98748	9.68e-118	4.32e-116	protein_coding
ENSG00000157445	calcium voltage-gated channel auxiliary subunit alpha2delta 3	CACNA2D3	1.77305	3.96131	2.02e-09	5.24e-09	protein_coding
ENSG00000204954	chromosome 12 open reading frame 73	C12orf73	1.77284	4.17526	2.4e-37	2.06e-36	protein_coding
ENSG00000075945	kinesin associated protein 3	KIFAP3	1.77255	7.37907	7.95e-101	2.76e-99	protein_coding
ENSG00000105520	phospholipid phosphatase related 2	PLPPR2	1.77239	7.23096	9.06e-114	3.73e-112	protein_coding
ENSG00000103415	heme oxygenase 2	HMOX2	1.77226	5.30862	2.66e-60	4.22e-59	protein_coding
ENSG00000081087	osteoclastogenesis associated transmembrane protein 1	OSTM1	1.77066	5.52752	9.27e-82	2.28e-80	protein_coding
ENSG00000157613	cAMP responsive element binding protein 3 like 1	CREB3L1	1.76918	2.42119	2.8e-13	9.06e-13	protein_coding
ENSG00000276262			1.76803	7.34305	1.05e-84	2.73e-83	protein_coding
ENSG00000213949	integrin subunit alpha 1	ITGA1	1.76796	1.5539	5.61e-08	1.32e-07	protein_coding
ENSG00000140600	SH3 domain containing GRB2 like 3, endophilin A3	SH3GL3	1.76785	3.51571	1.06e-18	4.52e-18	protein_coding
ENSG00000095539	semaphorin 4G	SEMA4G	1.76706	4.3756	1.31e-38	1.17e-37	protein_coding
ENSG00000283236	novel zinc finger protein pseudogene		1.76592	2.29829	3.22e-10	8.78e-10	transcribed_unprocessed_pseudogene
ENSG00000099250	neuropilin 1	NRP1	1.76588	6.97335	2.16e-59	3.38e-58	protein_coding
ENSG00000268173	novel protein, readthrough between PIK3R2 and IFI30		1.76432	1.84936	0.0529384	0.0701868	protein_coding
ENSG00000158406	H4 clustered histone 8	H4C8	1.76329	1.09658	0.0005	0.000849	protein_coding
ENSG00000204308	ring finger protein 5	RNF5	1.76228	5.9396	1.44e-89	4.1e-88	protein_coding
ENSG00000148848	ADAM metallopeptidase domain 12	ADAM12	1.76087	5.14541	3.65e-16	1.38e-15	protein_coding
ENSG00000100505	tripartite motif containing 9	TRIM9	1.76011	5.6037	7.1e-34	5.47e-33	protein_coding
ENSG00000204271	spindlin family member 3	SPIN3	1.76011	4.08299	0.00373389	0.00577382	protein_coding
ENSG00000107130	neuronal calcium sensor 1	NCS1	1.75991	7.95923	3.74e-39	3.4e-38	protein_coding
ENSG00000183570	poly(rC) binding protein 3	PCBP3	1.75847	3.22922	2.94e-15	1.06e-14	protein_coding
ENSG00000224081	SLC44A3 antisense RNA 1	SLC44A3-AS1	1.7584	1.62609	1.47e-10	4.1e-10	transcribed_processed_pseudogene
ENSG00000144278	polypeptide N-acetylgalactosaminyltransferase 13	GALNT13	1.7556	4.18167	1.08e-25	6.21e-25	protein_coding
ENSG00000198113	torsin family 4 member A	TOR4A	1.75477	1.31596	7.45e-08	1.74e-07	protein_coding
ENSG00000152056	adaptor related protein complex 1 subunit sigma 3	AP1S3	1.75392	2.58684	8.2e-18	3.37e-17	protein_coding
ENSG00000151743	antagonist of mitotic exit network 1 homolog	AMN1	1.75388	4.32711	5.91e-34	4.57e-33	protein_coding
ENSG00000113966	ADP ribosylation factor like GTPase 6	ARL6	1.75368	4.46658	1.98e-27	1.23e-26	protein_coding
ENSG00000138495	cytochrome c oxidase copper chaperone COX17	COX17	1.75282	4.10747	8.33e-35	6.59e-34	protein_coding
ENSG00000282017			1.75277	7.97938	1.81e-22	9.05e-22	protein_coding
ENSG00000102796	dehydrogenase/reductase 12	DHRS12	1.75232	1.78322	7.75e-09	1.94e-08	protein_coding
ENSG00000196459	trafficking protein particle complex 2	TRAPPC2	1.75121	5.73372	2.65e-59	4.13e-58	protein_coding
ENSG00000106993	cell division cycle 37 like 1	CDC37L1	1.75027	4.78918	3.34e-28	2.12e-27	protein_coding
ENSG00000177374	HIC ZBTB transcriptional repressor 1	HIC1	1.74974	1.96259	1.88e-08	4.57e-08	protein_coding
ENSG00000116299	endosome-lysosome associated apoptosis and autophagy regulator 1	ELAPOR1	1.74924	4.41086	3.54e-23	1.83e-22	protein_coding
ENSG00000270672	MT-RNR2 like 6	MTRNR2L6	1.74914	7.97574	1.51e-22	7.6e-22	NA
ENSG00000179915	neurexin 1	NRXN1	1.74904	5.97488	7.88e-72	1.6e-70	protein_coding
ENSG00000249853	heparan sulfate-glucosamine 3-sulfotransferase 5	HS3ST5	1.74878	2.76156	1.04e-10	2.92e-10	protein_coding
ENSG00000134333	lactate dehydrogenase A	LDHA	1.74833	6.65177	2e-51	2.58e-50	protein_coding
ENSG00000119986	arginine vasopressin induced 1	AVPI1	1.74572	1.47128	6.11e-07	1.33e-06	protein_coding
ENSG00000100321	synaptogyrin 1	SYNGR1	1.74523	6.48964	5.07e-114	2.12e-112	protein_coding
ENSG00000224940	proline rich transmembrane protein 4	PRRT4	1.74385	3.74424	5.92e-23	3.02e-22	protein_coding
ENSG00000259332	ST20-MTHFS readthrough	ST20-MTHFS	1.74134	1.38059	5.46e-08	1.29e-07	protein_coding
ENSG00000061918	guanylate cyclase 1 soluble subunit beta 1	GUCY1B1	1.73783	4.61172	5.33e-14	1.8e-13	protein_coding
ENSG00000072954	transmembrane protein 38A	TMEM38A	1.73765	3.42698	2.88e-18	1.2e-17	protein_coding
ENSG00000186472	piccolo presynaptic cytomatrix protein	PCLO	1.73685	5.83753	2.12e-40	2.01e-39	protein_coding
ENSG00000152092	astrotactin 1	ASTN1	1.73594	6.59691	6.13e-88	1.7e-86	protein_coding
ENSG00000010310	gastric inhibitory polypeptide receptor	GIPR	1.73452	2.31578	2.15e-08	5.21e-08	protein_coding
ENSG00000170634	acylphosphatase 2	ACYP2	1.7343	3.50171	1.8e-23	9.42e-23	protein_coding
ENSG00000170921	tetratricopeptide repeat, ankyrin repeat and coiled-coil containing 2	TANC2	1.73269	6.7932	3.08e-44	3.27e-43	protein_coding
ENSG00000176884	glutamate ionotropic receptor NMDA type subunit 1	GRIN1	1.72993	3.37196	1.03e-08	2.55e-08	protein_coding
ENSG00000102466	fibroblast growth factor 14	FGF14	1.72967	4.31993	3.54e-21	1.68e-20	protein_coding
ENSG00000156170	NADH:ubiquinone oxidoreductase complex assembly factor 6	NDUFAF6	1.7293	3.95898	2.15e-27	1.33e-26	protein_coding
ENSG00000164181	ELOVL fatty acid elongase 7	ELOVL7	1.72825	0.691235	7.13e-05	0.000131	protein_coding
ENSG00000171130	ATPase H+ transporting V0 subunit e2	ATP6V0E2	1.72661	7.56819	4.15e-83	1.05e-81	protein_coding
ENSG00000271757			1.7266	4.07306	2.12e-25	1.2e-24	NA
ENSG00000156453	protocadherin 1	PCDH1	1.72655	5.80297	2.1e-78	4.81e-77	protein_coding
ENSG00000186231	kelch like family member 32	KLHL32	1.72566	2.62322	2.86e-08	6.87e-08	protein_coding
ENSG00000145681	hyaluronan and proteoglycan link protein 1	HAPLN1	1.72393	1.21698	6.98e-08	1.63e-07	protein_coding
ENSG00000227582	adhesion G protein-coupled receptor F5 pseudogene 1	ADGRF5P1	1.72264	0.744432	1.17e-06	2.49e-06	transcribed_processed_pseudogene
ENSG00000182379	neurexophilin 4	NXPH4	1.7206	4.93783	3.79e-11	1.09e-10	protein_coding
ENSG00000170579	DLG associated protein 1	DLGAP1	1.72028	3.941	4.2e-21	1.99e-20	protein_coding
ENSG00000186469	G protein subunit gamma 2	GNG2	1.71948	8.72923	5.03e-124	2.42e-122	protein_coding
ENSG00000169129	actin filament associated protein 1 like 2	AFAP1L2	1.71903	3.87782	5.57e-39	5.03e-38	protein_coding
ENSG00000178104	phosphodiesterase 4D interacting protein	PDE4DIP	1.71895	7.76557	4.87e-154	3.49e-152	protein_coding
ENSG00000129993	CBFA2/RUNX1 partner transcriptional co-repressor 3	CBFA2T3	1.71826	4.67881	6.44e-67	1.19e-65	protein_coding
ENSG00000167971	CASK interacting protein 1	CASKIN1	1.71803	6.10248	4.65e-61	7.51e-60	protein_coding
ENSG00000276429			1.71766	3.45753	7.72e-05	0.000142	protein_coding
ENSG00000126368	nuclear receptor subfamily 1 group D member 1	NR1D1	1.71746	1.58617	2.89e-05	5.49e-05	protein_coding
ENSG00000232434	apical junction component 1 homolog	AJM1	1.71689	4.90276	9.21e-22	4.49e-21	protein_coding
ENSG00000116014	KISS1 receptor	KISS1R	1.71687	0.655185	7.84e-05	0.000144	protein_coding
ENSG00000188687	solute carrier family 4 member 5	SLC4A5	1.71548	2.52151	5.15e-09	1.3e-08	protein_coding
ENSG00000071073	alpha-1,3-mannosyl-glycoprotein 4-beta-N-acetylglucosaminyltransferase A	MGAT4A	1.71533	5.62391	1.32e-61	2.16e-60	protein_coding
ENSG00000084731	kinesin family member 3C	KIF3C	1.71506	8.44269	1.15e-123	5.48e-122	protein_coding
ENSG00000115419	glutaminase	GLS	1.7143	6.6105	5.76e-46	6.42e-45	protein_coding
ENSG00000147010	SH3 domain containing kinase binding protein 1	SH3KBP1	1.71249	6.84118	1.09e-46	1.25e-45	protein_coding
ENSG00000214309	metallo-beta-lactamase domain containing 1	MBLAC1	1.71223	1.84939	3.25e-10	8.86e-10	protein_coding
ENSG00000165568	aldo-keto reductase family 1 member E2	AKR1E2	1.71066	0.844194	1.62e-07	3.69e-07	protein_coding
ENSG00000102409	brain expressed X-linked 4	BEX4	1.70991	7.89498	1.14e-70	2.26e-69	protein_coding
ENSG00000127329	protein tyrosine phosphatase receptor type B	PTPRB	1.70922	1.3234	6.4e-06	1.29e-05	protein_coding
ENSG00000196151	WD repeat, sterile alpha motif and U-box domain containing 1	WDSUB1	1.70752	2.71284	2.54e-11	7.39e-11	protein_coding
ENSG00000128011	leucine rich repeat and fibronectin type III domain containing 1	LRFN1	1.70689	5.11363	3.09e-24	1.66e-23	protein_coding
ENSG00000172247	C1q and TNF related 4	C1QTNF4	1.70667	4.14759	4.7e-09	1.19e-08	protein_coding
ENSG00000116957			1.70594	2.9525	0.00665042	0.00998529	NA
ENSG00000135074	ADAM metallopeptidase domain 19	ADAM19	1.70547	6.04931	9.05e-68	1.7e-66	protein_coding
ENSG00000173918	C1q and TNF related 1	C1QTNF1	1.70542	1.90928	6.6e-05	0.000122	protein_coding
ENSG00000122574	WAS/WASL interacting protein family member 3	WIPF3	1.70539	2.46485	1.58e-15	5.77e-15	protein_coding
ENSG00000102078	solute carrier family 25 member 14	SLC25A14	1.70463	5.53632	5.54e-48	6.53e-47	protein_coding
ENSG00000166888	signal transducer and activator of transcription 6	STAT6	1.70359	4.30955	9.59e-17	3.74e-16	protein_coding
ENSG00000145569	OTU deubiquitinase with linear linkage specificity like	OTULINL	1.70158	4.25862	2.92e-10	7.98e-10	protein_coding
ENSG00000269388	putative ATP-binding domain-containing protein 3-like protein (ABP3L) pseudogene		1.70133	1.29979	6.02e-07	1.31e-06	transcribed_processed_pseudogene
ENSG00000153130	short coiled-coil protein	SCOC	1.70038	7.49175	2.89e-51	3.71e-50	protein_coding
ENSG00000152128	transmembrane protein 163	TMEM163	1.70021	5.23857	4.92e-20	2.22e-19	protein_coding
ENSG00000101489	CUGBP Elav-like family member 4	CELF4	1.69976	6.17704	1.3e-45	1.43e-44	protein_coding
ENSG00000181016	leucine rich single-pass membrane protein 1	LSMEM1	1.6997	1.03135	1.1e-06	2.35e-06	protein_coding
ENSG00000185090	mannosidase endo-alpha like	MANEAL	1.69946	6.34111	2.11e-46	2.39e-45	protein_coding
ENSG00000171033	cAMP-dependent protein kinase inhibitor alpha	PKIA	1.69887	8.38362	3.99e-83	1.01e-81	protein_coding
ENSG00000171608	phosphatidylinositol-4,5-bisphosphate 3-kinase catalytic subunit delta	PIK3CD	1.69632	4.442	1.77e-45	1.94e-44	protein_coding
ENSG00000272899	ATP6V1F neighbor	ATP6V1FNB	1.6949	2.6164	3.84e-12	1.17e-11	protein_coding
ENSG00000084764	microtubule associated protein RP/EB family member 3	MAPRE3	1.6947	6.67332	3.27e-78	7.48e-77	protein_coding
ENSG00000256045	MT-RNR2 like 10	MTRNR2L10	1.69302	4.87875	3.52e-16	1.34e-15	NA
ENSG00000159445	thioesterase superfamily member 4	THEM4	1.69237	4.47313	5.25e-41	5.05e-40	protein_coding
ENSG00000146376	Rho GTPase activating protein 18	ARHGAP18	1.69191	4.51765	1e-20	4.67e-20	protein_coding
ENSG00000081189	myocyte enhancer factor 2C	MEF2C	1.69131	2.59918	1.39e-15	5.09e-15	protein_coding
ENSG00000188822	cannabinoid receptor 2	CNR2	1.68865	1.40096	3.04e-09	7.8e-09	protein_coding
ENSG00000152578	glutamate ionotropic receptor AMPA type subunit 4	GRIA4	1.6878	5.89633	9.94e-23	5.04e-22	protein_coding
ENSG00000161647	membrane palmitoylated protein 3	MPP3	1.68625	4.48512	1.05e-23	5.54e-23	protein_coding
ENSG00000099365	syntaxin 1B	STX1B	1.68601	6.10748	3.66e-60	5.79e-59	protein_coding
ENSG00000086159	aquaporin 6	AQP6	1.68571	0.664879	5.94e-06	1.2e-05	protein_coding
ENSG00000225449	RAB6C antisense RNA 1	RAB6C-AS1	1.68568	1.25226	9.69e-06	1.92e-05	transcribed_unprocessed_pseudogene
ENSG00000167994	RAB3A interacting protein like 1	RAB3IL1	1.68525	2.53291	7.67e-12	2.3e-11	protein_coding
ENSG00000083814	zinc finger protein 671	ZNF671	1.68434	3.6936	4.6e-20	2.08e-19	protein_coding
ENSG00000162426	solute carrier family 45 member 1	SLC45A1	1.68432	3.5791	3.24e-18	1.35e-17	protein_coding
ENSG00000176381	proline rich 18	PRR18	1.68355	0.719471	6.64e-05	0.000122	protein_coding
ENSG00000132109	tripartite motif containing 21	TRIM21	1.68326	3.14298	2.87e-21	1.37e-20	protein_coding
ENSG00000133878	dual specificity phosphatase 26	DUSP26	1.68318	4.89703	5.58e-36	4.55e-35	protein_coding
ENSG00000254402	leucine rich repeat containing 24	LRRC24	1.68243	4.00897	2.47e-20	1.13e-19	protein_coding
ENSG00000176125	UFM1 specific peptidase 1 (inactive)	UFSP1	1.68218	0.827226	0.00012	0.000216	protein_coding
ENSG00000106089	syntaxin 1A	STX1A	1.68079	4.8215	4.25e-39	3.85e-38	protein_coding
ENSG00000105472	C-type lectin domain containing 11A	CLEC11A	1.68069	3.69834	1.56e-16	6.04e-16	protein_coding
ENSG00000173208	ATP binding cassette subfamily D member 2	ABCD2	1.67869	1.96386	2.66e-07	5.97e-07	protein_coding
ENSG00000119640	acylphosphatase 1	ACYP1	1.6786	3.61753	2.69e-16	1.03e-15	protein_coding
ENSG00000226789	WBP11 pseudogene 2	WBP11P2	1.67848	1.12689	4.07e-09	1.03e-08	processed_pseudogene
ENSG00000091844	regulator of G protein signaling 17	RGS17	1.67791	4.93631	1.93e-49	2.36e-48	protein_coding
ENSG00000227600			1.67777	0.571623	0.00655833	0.00985518	protein_coding
ENSG00000240563	LINE1 type transposase domain containing 1	L1TD1	1.67686	1.7051	6.73e-09	1.69e-08	protein_coding
ENSG00000169684	cholinergic receptor nicotinic alpha 5 subunit	CHRNA5	1.67672	5.29771	1.08e-45	1.2e-44	protein_coding
ENSG00000151876	F-box protein 4	FBXO4	1.67639	0.922886	1.12e-05	2.2e-05	protein_coding
ENSG00000081148	interphotoreceptor matrix proteoglycan 2	IMPG2	1.675	2.63393	4.49e-08	1.07e-07	protein_coding
ENSG00000111897	serine incorporator 1	SERINC1	1.67478	9.21719	6.83e-101	2.38e-99	protein_coding
ENSG00000163703	cysteine rich with EGF like domains 1	CRELD1	1.67314	5.2468	5.37e-48	6.33e-47	protein_coding
ENSG00000123106	coiled-coil domain containing 91	CCDC91	1.6727	4.1337	4.4e-12	1.34e-11	protein_coding
ENSG00000204967	protocadherin alpha 4	PCDHA4	1.67108	7.27088	1.51e-53	2.03e-52	protein_coding
ENSG00000088899	leucine zipper tumor suppressor family member 3	LZTS3	1.66882	6.31966	1.98e-60	3.15e-59	protein_coding
ENSG00000198208	ribosomal protein S6 kinase like 1	RPS6KL1	1.66562	5.7682	1.9e-64	3.34e-63	protein_coding
ENSG00000184792	oxysterol binding protein 2	OSBP2	1.66399	4.07969	5.37e-21	2.53e-20	protein_coding
ENSG00000168661	zinc finger protein 30	ZNF30	1.66335	3.35948	1.24e-25	7.13e-25	protein_coding
ENSG00000132825	protein phosphatase 1 regulatory subunit 3D	PPP1R3D	1.66282	3.1905	6.64e-25	3.68e-24	protein_coding
ENSG00000139200	PILR alpha associated neural protein	PIANP	1.6628	5.94635	2.12e-80	5.07e-79	protein_coding
ENSG00000009694	teneurin transmembrane protein 1	TENM1	1.66272	4.19007	3.87e-34	3e-33	protein_coding
ENSG00000114279	fibroblast growth factor 12	FGF12	1.66195	4.59264	7.13e-37	5.99e-36	protein_coding
ENSG00000177576	chromosome 18 open reading frame 32	C18orf32	1.66174	6.39263	5.91e-96	1.88e-94	protein_coding
ENSG00000139344	amidohydrolase domain containing 1	AMDHD1	1.6613	0.787316	0.00282445	0.00444052	protein_coding
ENSG00000144285	sodium voltage-gated channel alpha subunit 1	SCN1A	1.66096	3.50514	9.61e-19	4.1e-18	protein_coding
ENSG00000134539	killer cell lectin like receptor D1	KLRD1	1.65949	1.82868	2.45e-09	6.32e-09	protein_coding
ENSG00000164398	acyl-CoA synthetase long chain family member 6	ACSL6	1.65913	3.34327	2.85e-16	1.08e-15	protein_coding
ENSG00000162706	cell adhesion molecule 3	CADM3	1.65876	7.78458	4.92e-92	1.47e-90	protein_coding
ENSG00000178401	DnaJ heat shock protein family (Hsp40) member C22	DNAJC22	1.65852	2.22978	0.00762584	0.0113568	protein_coding
ENSG00000248496			1.6583	0.812022	0.000556	0.000941	protein_coding
ENSG00000145990	glucose-fructose oxidoreductase domain containing 1	GFOD1	1.65814	4.26436	2.16e-26	1.28e-25	protein_coding
ENSG00000137393	ring finger protein 144B	RNF144B	1.65738	1.25564	0.000266	0.000464	protein_coding
ENSG00000110318	centrosomal protein 126	CEP126	1.65339	4.22822	2.84e-24	1.53e-23	protein_coding
ENSG00000148834	glutathione S-transferase omega 1	GSTO1	1.65255	4.54436	3.53e-23	1.82e-22	protein_coding
ENSG00000182600	secondary ossification center associated regulator of chondrocyte maturation	SNORC	1.65207	1.41205	7.91e-10	2.1e-09	protein_coding
ENSG00000185437	SH3 domain binding glutamate rich protein	SH3BGR	1.65148	1.21396	0.0122405	0.0177476	protein_coding
ENSG00000126432	peroxiredoxin 5	PRDX5	1.65101	7.70793	1.17e-60	1.88e-59	protein_coding
ENSG00000146094	docking protein 3	DOK3	1.65014	2.86597	1.1e-13	3.63e-13	protein_coding
ENSG00000169330	membrane integral NOTCH2 associated receptor 1	MINAR1	1.65003	4.11459	3.24e-06	6.66e-06	protein_coding
ENSG00000085365	secretory carrier membrane protein 1	SCAMP1	1.64995	7.14442	1.44e-117	6.39e-116	protein_coding
ENSG00000107957	SH3 and PX domains 2A	SH3PXD2A	1.64819	6.16251	2.48e-28	1.58e-27	protein_coding
ENSG00000184156	potassium voltage-gated channel subfamily Q member 3	KCNQ3	1.64818	4.81075	5.75e-39	5.19e-38	protein_coding
ENSG00000136104	ribonuclease H2 subunit B	RNASEH2B	1.64801	2.70123	8.79e-08	2.04e-07	protein_coding
ENSG00000048540	LIM domain only 3	LMO3	1.6479	5.23251	1.88e-29	1.26e-28	protein_coding
ENSG00000172995	cAMP regulated phosphoprotein 21	ARPP21	1.64744	2.46872	1.81e-10	5.02e-10	protein_coding
ENSG00000131174	cytochrome c oxidase subunit 7B	COX7B	1.64561	3.76033	4.55e-08	1.08e-07	protein_coding
ENSG00000172007	RAB33B, member RAS oncogene family	RAB33B	1.6454	2.4338	2.61e-11	7.6e-11	protein_coding
ENSG00000248503	chromosome 4 open reading frame 46 (C4orf46) pseudogene		1.64519	0.951853	2.11e-07	4.78e-07	transcribed_processed_pseudogene
ENSG00000217801	protein tyrosine phosphatase family pseudogene		1.64509	0.905435	0.000159	0.000283	transcribed_unprocessed_pseudogene
ENSG00000088808	protein phosphatase 1 regulatory subunit 13B	PPP1R13B	1.64494	4.63818	3.27e-22	1.62e-21	protein_coding
ENSG00000173175	adenylate cyclase 5	ADCY5	1.64481	5.14231	1.91e-46	2.16e-45	protein_coding
ENSG00000106733	nicotinamide riboside kinase 1	NMRK1	1.64414	2.26505	8.2e-13	2.6e-12	protein_coding
ENSG00000183186	C2 calcium dependent domain containing 4C	C2CD4C	1.64237	4.92984	1.33e-78	3.05e-77	protein_coding
ENSG00000133731	inositol monophosphatase 1	IMPA1	1.64197	5.48074	1.08e-60	1.73e-59	protein_coding
ENSG00000240370	ribosomal protein L13 pseudogene 5	RPL13P5	1.64147	1.86649	8.1e-11	2.29e-10	transcribed_processed_pseudogene
ENSG00000131437	kinesin family member 3A	KIF3A	1.63984	7.34488	1.19e-122	5.58e-121	protein_coding
ENSG00000160716	cholinergic receptor nicotinic beta 2 subunit	CHRNB2	1.63955	6.05813	9.77e-63	1.65e-61	protein_coding
ENSG00000151025	G protein-coupled receptor 158	GPR158	1.63953	2.55805	0.000196	0.000345	protein_coding
ENSG00000272887	chondroitin sulfate proteoglycan 4 pseudogene 5	CSPG4P5	1.63902	1.20392	0.00277842	0.00437386	transcribed_unprocessed_pseudogene
ENSG00000126005	MMP24 opposite strand	MMP24OS	1.63825	4.10737	3.77e-30	2.58e-29	protein_coding
ENSG00000068971	protein phosphatase 2 regulatory subunit B'beta	PPP2R5B	1.63777	6.15135	2.84e-100	9.78e-99	protein_coding
ENSG00000186787	spindlin family member 2B	SPIN2B	1.63692	3.77076	4.04e-14	1.37e-13	protein_coding
ENSG00000120675	DnaJ heat shock protein family (Hsp40) member C15	DNAJC15	1.63553	4.92128	1.05e-25	6.03e-25	protein_coding
ENSG00000123243	inter-alpha-trypsin inhibitor heavy chain 5	ITIH5	1.635	1.82686	7.77e-05	0.000142	protein_coding
ENSG00000105552	branched chain amino acid transaminase 2	BCAT2	1.63444	4.64393	3.82e-25	2.14e-24	protein_coding
ENSG00000101746	nucleolar protein 4	NOL4	1.63247	4.74772	1.75e-45	1.92e-44	protein_coding
ENSG00000104324	carboxypeptidase Q	CPQ	1.63011	1.83462	8.41e-11	2.37e-10	protein_coding
ENSG00000101187	solute carrier organic anion transporter family member 4A1	SLCO4A1	1.62892	1.60347	1.82e-07	4.13e-07	protein_coding
ENSG00000176720	BCL2 family apoptosis regulator BOK	BOK	1.62831	4.36384	1.26e-14	4.41e-14	protein_coding
ENSG00000101098	regulating synaptic membrane exocytosis 4	RIMS4	1.62778	7.30086	1.45e-43	1.5e-42	protein_coding
ENSG00000176454	lysophosphatidylcholine acyltransferase 4	LPCAT4	1.62769	5.5057	3.01e-62	5.03e-61	protein_coding
ENSG00000171714	anoctamin 5	ANO5	1.62705	5.36747	1.8e-36	1.5e-35	protein_coding
ENSG00000139112	GABA type A receptor associated protein like 1	GABARAPL1	1.6262	6.83552	2.07e-134	1.17e-132	protein_coding
ENSG00000186094	ATP/GTP binding protein like 4	AGBL4	1.6227	3.34124	5.09e-13	1.63e-12	protein_coding
ENSG00000115896	phospholipase C like 1 (inactive)	PLCL1	1.6226	5.21183	1.01e-61	1.67e-60	protein_coding
ENSG00000113552	glucosamine-6-phosphate deaminase 1	GNPDA1	1.62235	5.08468	4.87e-57	7.15e-56	protein_coding
ENSG00000107562	C-X-C motif chemokine ligand 12	CXCL12	1.62073	1.22639	0.0121778	0.017669	protein_coding
ENSG00000119862	galectin like	LGALSL	1.6179	5.64049	1.18e-52	1.56e-51	protein_coding
ENSG00000173928	SWIM-type zinc finger 7 associated protein 1	SWSAP1	1.61686	1.97997	9.36e-07	2e-06	protein_coding
ENSG00000141854	MISP family member 3	MISP3	1.61672	1.86297	1.31e-10	3.65e-10	protein_coding
ENSG00000113163	ceramide transporter 1	CERT1	1.61664	4.81049	1.86e-31	1.34e-30	protein_coding
ENSG00000153823	phosphotyrosine interaction domain containing 1	PID1	1.61577	4.14614	4.48e-11	1.28e-10	protein_coding
ENSG00000002746	HECT, C2 and WW domain containing E3 ubiquitin protein ligase 1	HECW1	1.61523	5.40627	5.82e-38	5.09e-37	protein_coding
ENSG00000189077	transmembrane protein 120A	TMEM120A	1.61453	4.56834	6.64e-35	5.27e-34	protein_coding
ENSG00000164241	chromosome 5 open reading frame 63	C5orf63	1.61377	3.28037	2.85e-05	5.42e-05	protein_coding
ENSG00000070808	calcium/calmodulin dependent protein kinase II alpha	CAMK2A	1.61202	4.07421	1.46e-22	7.36e-22	protein_coding
ENSG00000163817	solute carrier family 6 member 20	SLC6A20	1.61187	1.31746	7.15e-08	1.67e-07	protein_coding
ENSG00000148450	methionine sulfoxide reductase B2	MSRB2	1.61149	4.88829	5.93e-42	5.91e-41	protein_coding
ENSG00000162755	kelch domain containing 9	KLHDC9	1.6109	3.19506	2.29e-16	8.77e-16	protein_coding
ENSG00000258989	novel protein		1.61089	2.05372	6.58e-11	1.87e-10	protein_coding
ENSG00000165966	PDZ domain containing ring finger 4	PDZRN4	1.6105	3.43484	2.94e-10	8.03e-10	protein_coding
ENSG00000147231	RPA1 related single stranded DNA binding protein, X-linked	RADX	1.60923	6.17341	1.08e-42	1.09e-41	protein_coding
ENSG00000198853	RUN and SH3 domain containing 2	RUSC2	1.60915	7.27077	1.85e-65	3.3e-64	protein_coding
ENSG00000183208	GDP-D-glucose phosphorylase 1	GDPGP1	1.60826	2.31466	1.02e-09	2.7e-09	protein_coding
ENSG00000148943	lin-7 homolog C, crumbs cell polarity complex component	LIN7C	1.60802	6.34572	1.06e-112	4.3e-111	protein_coding
ENSG00000089250	nitric oxide synthase 1	NOS1	1.60795	1.25985	5.13e-05	9.55e-05	protein_coding
ENSG00000139187	killer cell lectin like receptor G1	KLRG1	1.60753	1.38456	1.42e-09	3.72e-09	protein_coding
ENSG00000187764	semaphorin 4D	SEMA4D	1.60711	5.76665	6.4e-67	1.18e-65	protein_coding
ENSG00000184611	potassium voltage-gated channel subfamily H member 7	KCNH7	1.60657	2.48934	1.63e-10	4.53e-10	protein_coding
ENSG00000205078	synaptonemal complex central element protein 1 like	SYCE1L	1.606	2.34879	4.88e-11	1.4e-10	protein_coding
ENSG00000139190	vesicle associated membrane protein 1	VAMP1	1.60553	3.7925	2.47e-16	9.45e-16	protein_coding
ENSG00000135363	LIM domain only 2	LMO2	1.60543	2.27635	1.81e-07	4.11e-07	protein_coding
ENSG00000002587	heparan sulfate-glucosamine 3-sulfotransferase 1	HS3ST1	1.60519	3.30783	1.35e-16	5.23e-16	protein_coding
ENSG00000164182	NADH:ubiquinone oxidoreductase complex assembly factor 2	NDUFAF2	1.60483	3.4191	1.15e-14	4.04e-14	protein_coding
ENSG00000235692			1.60431	0.674216	0.0570426	0.075243	protein_coding
ENSG00000137571	solute carrier organic anion transporter family member 5A1	SLCO5A1	1.60196	5.45985	3.9e-59	6.05e-58	protein_coding
ENSG00000113522	RAD50 double strand break repair protein	RAD50	1.6	5.44634	0.00492725	0.00750695	protein_coding
ENSG00000090238	yippee like 3	YPEL3	1.59981	4.67169	8.83e-13	2.79e-12	protein_coding
ENSG00000102879	coronin 1A	CORO1A	1.5996	5.20833	5.67e-43	5.76e-42	protein_coding
ENSG00000170571	embigin	EMB	1.59937	4.71634	9.76e-17	3.8e-16	protein_coding
ENSG00000117410	ATPase H+ transporting V0 subunit b	ATP6V0B	1.59914	6.86717	8.06e-84	2.06e-82	protein_coding
ENSG00000041880	poly(ADP-ribose) polymerase family member 3	PARP3	1.59894	2.02511	3.96e-08	9.42e-08	protein_coding
ENSG00000196358	netrin G2	NTNG2	1.59755	5.20219	1.58e-44	1.68e-43	protein_coding
ENSG00000083799	CYLD lysine 63 deubiquitinase	CYLD	1.59595	5.99081	7.28e-43	7.37e-42	protein_coding
ENSG00000143450	ornithine decarboxylase antizyme 3	OAZ3	1.59508	0.58135	0.000202	0.000356	protein_coding
ENSG00000189332	SLC25A51 pseudogene 4	SLC25A51P4	1.59465	3.17523	7.16e-11	2.03e-10	transcribed_unprocessed_pseudogene
ENSG00000217930	presequence translocase associated motor 16	PAM16	1.59408	3.06837	1.89e-14	6.54e-14	protein_coding
ENSG00000256053	cytochrome c oxidase assembly factor 8	COA8	1.59254	4.58141	1.04e-28	6.72e-28	protein_coding
ENSG00000131370	SH3 domain binding protein 5	SH3BP5	1.59236	5.69737	3.27e-89	9.25e-88	protein_coding
ENSG00000120910	protein phosphatase 3 catalytic subunit gamma	PPP3CC	1.59229	4.08479	3.49e-37	2.96e-36	protein_coding
ENSG00000173406	DAB adaptor protein 1	DAB1	1.59164	5.03627	1.98e-35	1.59e-34	protein_coding
ENSG00000155367	protein phosphatase, Mg2+/Mn2+ dependent 1J	PPM1J	1.59151	1.78494	3.05e-12	9.34e-12	protein_coding
ENSG00000196371	fucosyltransferase 4	FUT4	1.5905	2.46304	1.19e-11	3.52e-11	protein_coding
ENSG00000132334	protein tyrosine phosphatase receptor type E	PTPRE	1.58995	2.89893	1.59e-12	4.97e-12	protein_coding
ENSG00000112038	opioid receptor mu 1	OPRM1	1.58918	2.6417	2.78e-13	9.01e-13	protein_coding
ENSG00000101844	autophagy related 4A cysteine peptidase	ATG4A	1.58807	3.96937	1.08e-13	3.59e-13	protein_coding
ENSG00000236539	heterogeneous nuclear ribonucleoprotein A1 pseudogene 54	HNRNPA1P54	1.58789	1.13272	1.29e-06	2.74e-06	processed_pseudogene
ENSG00000064300	nerve growth factor receptor	NGFR	1.58688	6.42204	2.58e-43	2.66e-42	protein_coding
ENSG00000161267	3-hydroxybutyrate dehydrogenase 1	BDH1	1.5846	2.13927	5.82e-07	1.27e-06	protein_coding
ENSG00000154917	RAB6B, member RAS oncogene family	RAB6B	1.58412	8.40185	1.12e-138	6.52e-137	protein_coding
ENSG00000186577	small integral membrane protein 29	SMIM29	1.58214	4.35711	2.78e-32	2.05e-31	protein_coding
ENSG00000138399	FAST kinase domains 1	FASTKD1	1.58189	4.85838	2.26e-50	2.84e-49	protein_coding
ENSG00000104154	solute carrier family 30 member 4	SLC30A4	1.58153	3.51499	3.93e-11	1.13e-10	protein_coding
ENSG00000124243	breast carcinoma amplified sequence 4	BCAS4	1.58115	4.62956	6.04e-25	3.35e-24	protein_coding
ENSG00000237550	ribosomal protein L9 pseudogene 9		1.58051	2.71141	1.81e-10	5.02e-10	transcribed_processed_pseudogene
ENSG00000166839	ankyrin repeat and death domain containing 1A	ANKDD1A	1.57801	3.15422	2.37e-15	8.6e-15	protein_coding
ENSG00000173272	mitotic spindle organizing protein 2A	MZT2A	1.57786	4.7029	9.79e-22	4.76e-21	protein_coding
ENSG00000099715	protocadherin 11 Y-linked	PCDH11Y	1.57738	1.44849	4.14e-06	8.44e-06	protein_coding
ENSG00000184702	septin 5	SEPTIN5	1.57723	6.66903	1.64e-45	1.8e-44	protein_coding
ENSG00000079950	syntaxin 7	STX7	1.57544	7.39491	1.04e-82	2.6e-81	protein_coding
ENSG00000133401	PDZ domain containing 2	PDZD2	1.5744	2.40371	1.3e-06	2.76e-06	protein_coding
ENSG00000197776	kelch domain containing 1	KLHDC1	1.57359	1.29411	2.12e-05	4.07e-05	protein_coding
ENSG00000146221	t-complex-associated-testis-expressed 1	TCTE1	1.5732	1.47833	4.97e-05	9.26e-05	protein_coding
ENSG00000139182	calsyntenin 3	CLSTN3	1.57302	7.61828	7.23e-95	2.22e-93	protein_coding
ENSG00000105339	DENN domain containing 3	DENND3	1.57282	3.13104	1.87e-09	4.87e-09	protein_coding
ENSG00000130584	zinc finger and BTB domain containing 46	ZBTB46	1.57017	5.65954	5.94e-60	9.37e-59	protein_coding
ENSG00000137857	dual oxidase 1	DUOX1	1.56738	0.882319	0.000109	0.000197	protein_coding
ENSG00000130958	solute carrier family 35 member D2	SLC35D2	1.56507	2.92912	7.19e-11	2.04e-10	protein_coding
ENSG00000078487	zinc finger CW-type and PWWP domain containing 1	ZCWPW1	1.56491	1.05827	8.34e-06	1.66e-05	protein_coding
ENSG00000253368	TMF1 regulated nuclear protein 1	TRNP1	1.56458	4.61522	8.32e-15	2.93e-14	protein_coding
ENSG00000168918	inositol polyphosphate-5-phosphatase D	INPP5D	1.56435	2.50429	0.0297963	0.0409865	protein_coding
ENSG00000237651	chromosome 2 open reading frame 74	C2orf74	1.56396	3.03303	1.49e-20	6.89e-20	protein_coding
ENSG00000101298	syntaphilin	SNPH	1.5631	5.67172	3.02e-47	3.51e-46	protein_coding
ENSG00000182400	trafficking protein particle complex 6B	TRAPPC6B	1.56157	5.81024	1.05e-74	2.24e-73	protein_coding
ENSG00000160326	solute carrier family 2 member 6	SLC2A6	1.56071	4.69179	8.65e-35	6.84e-34	protein_coding
ENSG00000275395	Fc fragment of IgG binding protein	FCGBP	1.56047	0.727909	6.1e-05	0.000113	protein_coding
ENSG00000005513	SRY-box transcription factor 8	SOX8	1.5599	2.54336	7.37e-09	1.84e-08	protein_coding
ENSG00000104361	NIPA like domain containing 2	NIPAL2	1.55919	2.65696	9.73e-12	2.9e-11	protein_coding
ENSG00000102290	protocadherin 11 X-linked	PCDH11X	1.55908	4.97014	4.79e-40	4.48e-39	protein_coding
ENSG00000203667	cytochrome c oxidase assembly factor COX20	COX20	1.55814	6.42925	3.57e-53	4.76e-52	protein_coding
ENSG00000154511	divergent protein kinase domain 1A	DIPK1A	1.55664	3.53298	6.76e-17	2.65e-16	protein_coding
ENSG00000167995	bestrophin 1	BEST1	1.55483	1.96389	7.27e-07	1.57e-06	protein_coding
ENSG00000240024	long intergenic non-protein coding RNA 888	LINC00888	1.55264	4.48363	2.22e-41	2.16e-40	transcribed_unprocessed_pseudogene
ENSG00000278451			1.55209	5.94202	1.15e-38	1.03e-37	NA
ENSG00000173915	ATP synthase membrane subunit k	ATP5MK	1.54961	6.14479	2.83e-95	8.84e-94	protein_coding
ENSG00000156471	phosphatidylserine synthase 1	PTDSS1	1.54937	6.38103	1.29e-36	1.08e-35	protein_coding
ENSG00000188130	mitogen-activated protein kinase 12	MAPK12	1.5493	4.56743	2.38e-34	1.85e-33	protein_coding
ENSG00000125744	reticulon 2	RTN2	1.54898	6.21427	2.28e-54	3.13e-53	protein_coding
ENSG00000154229	protein kinase C alpha	PRKCA	1.54831	6.18037	2.76e-12	8.47e-12	protein_coding
ENSG00000196511	thiamin pyrophosphokinase 1	TPK1	1.5483	1.29516	3.45e-07	7.67e-07	protein_coding
ENSG00000263620	novel protein		1.54706	3.44128	4.65e-08	1.1e-07	protein_coding
ENSG00000172594	sphingomyelin phosphodiesterase acid like 3A	SMPDL3A	1.54583	2.55638	1.26e-12	3.96e-12	protein_coding
ENSG00000141485	solute carrier family 13 member 5	SLC13A5	1.54554	0.770369	0.000255	0.000445	protein_coding
ENSG00000119729	ras homolog family member Q	RHOQ	1.54551	6.72055	1.77e-57	2.63e-56	protein_coding
ENSG00000278839			1.54506	4.96252	1.08e-14	3.8e-14	protein_coding
ENSG00000011009	lysophospholipase 2	LYPLA2	1.54347	6.70307	3.01e-57	4.45e-56	protein_coding
ENSG00000221890	neuronal pentraxin receptor	NPTXR	1.54264	5.63943	1.04e-36	8.67e-36	protein_coding
ENSG00000157326	dehydrogenase/reductase 4	DHRS4	1.54146	3.60981	6.49e-16	2.44e-15	protein_coding
ENSG00000164125	golgi associated kinase 1B	GASK1B	1.54114	3.17609	0.027493	0.0379769	protein_coding
ENSG00000241973	phosphatidylinositol 4-kinase alpha	PI4KA	1.54034	7.29108	1.88e-98	6.29e-97	protein_coding
ENSG00000136048	DNA damage regulated autophagy modulator 1	DRAM1	1.53932	3.45843	0.0192411	0.0271452	protein_coding
ENSG00000274750	H3 clustered histone 6	H3C6	1.53919	2.87924	2.57e-07	5.78e-07	protein_coding
ENSG00000163888	calcium/calmodulin dependent protein kinase II inhibitor 2	CAMK2N2	1.53802	5.38907	2.22e-15	8.05e-15	protein_coding
ENSG00000164414	solute carrier family 35 member A1	SLC35A1	1.5379	4.76157	9.42e-43	9.52e-42	protein_coding
ENSG00000067955	core-binding factor subunit beta	CBFB	1.53788	5.62448	1.1e-17	4.49e-17	protein_coding
ENSG00000041515	myosin XVI	MYO16	1.5333	4.13344	6.04e-10	1.62e-09	protein_coding
ENSG00000214226	chromosome 17 open reading frame 67	C17orf67	1.53085	0.761689	0.00165004	0.00266086	protein_coding
ENSG00000112695	cytochrome c oxidase subunit 7A2	COX7A2	1.52943	6.85696	7.86e-64	1.37e-62	protein_coding
ENSG00000049769	protein phosphatase 1 regulatory subunit 3F	PPP1R3F	1.52921	4.39509	4.48e-23	2.3e-22	protein_coding
ENSG00000163618	calcium dependent secretion activator	CADPS	1.52916	7.4853	7.36e-50	9.1e-49	protein_coding
ENSG00000001461	NIPA like domain containing 3	NIPAL3	1.52867	4.35358	1.24e-25	7.09e-25	protein_coding
ENSG00000203618	glycoprotein Ib platelet subunit beta	GP1BB	1.52699	4.11691	0.039951	0.0538805	protein_coding
ENSG00000205309	5',3'-nucleotidase, mitochondrial	NT5M	1.52641	3.37592	1.6e-17	6.45e-17	protein_coding
ENSG00000130813	shiftless antiviral inhibitor of ribosomal frameshifting	SHFL	1.52571	2.75413	7.68e-16	2.87e-15	protein_coding
ENSG00000131080	ectodysplasin A2 receptor	EDA2R	1.52514	4.50106	0.026985	0.0373321	protein_coding
ENSG00000085465	oviductal glycoprotein 1	OVGP1	1.52496	1.20965	1.04e-08	2.58e-08	protein_coding
ENSG00000164741	DLC1 Rho GTPase activating protein	DLC1	1.52363	1.67908	0.00138245	0.00224684	protein_coding
ENSG00000139946	pellino E3 ubiquitin protein ligase family member 2	PELI2	1.52104	6.19661	3.2e-72	6.53e-71	protein_coding
ENSG00000173805	huntingtin associated protein 1	HAP1	1.52023	3.56769	2.06e-08	4.99e-08	protein_coding
ENSG00000187815	ZFP69 zinc finger protein	ZFP69	1.51978	2.69899	3.51e-14	1.2e-13	protein_coding
ENSG00000124762	cyclin dependent kinase inhibitor 1A	CDKN1A	1.51794	6.69418	0.0509844	0.0677641	protein_coding
ENSG00000065413	ankyrin repeat domain 44	ANKRD44	1.51776	0.852037	2.38e-06	4.95e-06	protein_coding
ENSG00000159733	zinc finger FYVE-type containing 28	ZFYVE28	1.51594	1.72298	0.000291	0.000507	protein_coding
ENSG00000134326	cytidine/uridine monophosphate kinase 2	CMPK2	1.51513	1.97173	2.8e-09	7.2e-09	protein_coding
ENSG00000078804	tumor protein p53 inducible nuclear protein 2	TP53INP2	1.51249	6.94188	6.25e-46	6.95e-45	protein_coding
ENSG00000063854	hydroxyacylglutathione hydrolase	HAGH	1.51097	5.74557	6.7e-63	1.14e-61	protein_coding
ENSG00000130489			1.51065	3.10553	5.52e-13	1.77e-12	NA
ENSG00000215481	BCR pseudogene 3	BCRP3	1.5089	1.06538	2.09e-05	4.03e-05	lncRNA
ENSG00000099957	purinergic receptor P2X 6	P2RX6	1.50881	1.20141	0.00026	0.000455	protein_coding
ENSG00000103642	lactamase beta	LACTB	1.50828	3.81272	5.1e-14	1.72e-13	protein_coding
ENSG00000198843	selenoprotein T	SELENOT	1.50822	6.58774	8.22e-79	1.9e-77	protein_coding
ENSG00000248632			1.50795	2.00972	1.25e-06	2.66e-06	NA
ENSG00000181754	adhesion molecule with Ig like domain 1	AMIGO1	1.50702	4.92078	1.83e-43	1.9e-42	protein_coding
ENSG00000212916	microtubule associated protein 10	MAP10	1.50506	2.55965	2.2e-10	6.05e-10	protein_coding
ENSG00000155097	ATPase H+ transporting V1 subunit C1	ATP6V1C1	1.50503	6.29476	9.92e-46	1.1e-44	protein_coding
ENSG00000103502	CDP-diacylglycerol--inositol 3-phosphatidyltransferase	CDIPT	1.50492	6.18657	5.93e-51	7.55e-50	protein_coding
ENSG00000157833	GRB2 associated regulator of MAPK1 subtype 2	GAREM2	1.50429	6.43848	5.24e-47	6.05e-46	protein_coding
ENSG00000205363	inhibitory synaptic factor 1	INSYN1	1.50414	5.02746	2.19e-36	1.81e-35	protein_coding
ENSG00000135549	cAMP-dependent protein kinase inhibitor beta	PKIB	1.5022	5.93732	1.23e-38	1.1e-37	protein_coding
ENSG00000278558	transmembrane protein 191B	TMEM191B	1.50211	3.13918	3.87e-08	9.21e-08	protein_coding
ENSG00000125845	bone morphogenetic protein 2	BMP2	1.50135	2.11742	3.95e-07	8.74e-07	protein_coding
ENSG00000169856	one cut homeobox 1	ONECUT1	1.50105	4.15596	2.35e-10	6.45e-10	protein_coding
ENSG00000261716	H2B clustered histone 20, pseudogene	H2BC20P	1.50078	4.5707	0.000633	0.0010646	transcribed_unprocessed_pseudogene
ENSG00000163171	CDC42 effector protein 3	CDC42EP3	1.50076	5.91275	8.6e-61	1.38e-59	protein_coding
ENSG00000204052	leucine rich repeat containing 73	LRRC73	1.49932	2.38873	1.01e-06	2.15e-06	protein_coding
ENSG00000224837	glycine cleavage system protein H pseudogene 5	GCSHP5	1.49549	2.40937	0.000239	0.000419	processed_pseudogene
ENSG00000022267	four and a half LIM domains 1	FHL1	1.49497	7.2076	2.86e-23	1.48e-22	protein_coding
ENSG00000174473	polypeptide N-acetylgalactosaminyltransferase like 6	GALNTL6	1.49388	1.64564	4.49e-09	1.14e-08	protein_coding
ENSG00000197208	solute carrier family 22 member 4	SLC22A4	1.49317	0.883565	7.58e-07	1.64e-06	protein_coding
ENSG00000138606	Src homology 2 domain containing F	SHF	1.49047	6.2131	2.46e-50	3.08e-49	protein_coding
ENSG00000187187	zinc finger protein 546	ZNF546	1.49006	2.11049	0.000252	0.000441	protein_coding
ENSG00000107984	dickkopf WNT signaling pathway inhibitor 1	DKK1	1.48929	0.711249	0.000117	0.00021	protein_coding
ENSG00000067221	stomatin like 1	STOML1	1.48882	4.77752	4.4e-45	4.78e-44	protein_coding
ENSG00000233948			1.48844	3.46993	2.05e-05	3.95e-05	protein_coding
ENSG00000166793	yippee like 4	YPEL4	1.48832	2.24957	0.00134145	0.00218462	protein_coding
ENSG00000118785	secreted phosphoprotein 1	SPP1	1.48818	2.06104	0.000902	0.0014955	protein_coding
ENSG00000153291	solute carrier family 25 member 27	SLC25A27	1.48716	3.67	3.47e-14	1.18e-13	protein_coding
ENSG00000091513	transferrin	TF	1.48637	3.1383	4.47e-14	1.52e-13	protein_coding
ENSG00000004478	FKBP prolyl isomerase 4	FKBP4	1.48494	6.98154	5.29e-58	7.95e-57	protein_coding
ENSG00000115756	hippocalcin like 1	HPCAL1	1.48491	5.8801	1.27e-11	3.76e-11	protein_coding
ENSG00000105639	Janus kinase 3	JAK3	1.48443	1.40677	3.2e-08	7.68e-08	protein_coding
ENSG00000156050	FAM161 centrosomal protein B	FAM161B	1.48412	3.16976	8.76e-05	0.00016	protein_coding
ENSG00000142549	IgLON family member 5	IGLON5	1.48408	7.19802	1.33e-63	2.29e-62	protein_coding
ENSG00000214530	StAR related lipid transfer domain containing 10	STARD10	1.48388	3.7629	8.71e-13	2.76e-12	protein_coding
ENSG00000177098	sodium voltage-gated channel beta subunit 4	SCN4B	1.48347	3.26949	0.00019	0.000335	protein_coding
ENSG00000138138	ATPase family AAA domain containing 1	ATAD1	1.47934	7.11379	3.21e-69	6.18e-68	protein_coding
ENSG00000186648	capping protein regulator and myosin 1 linker 3	CARMIL3	1.47924	5.11848	4.66e-50	5.78e-49	protein_coding
ENSG00000183605	sideroflexin 4	SFXN4	1.47908	3.57638	1.62e-16	6.24e-16	protein_coding
ENSG00000254806	SYS1-DBNDD2 readthrough (NMD candidate)	SYS1-DBNDD2	1.47823	2.44606	6.71e-06	1.34e-05	protein_coding
ENSG00000150787	6-pyruvoyltetrahydropterin synthase	PTS	1.47782	4.61256	5.79e-30	3.92e-29	protein_coding
ENSG00000079156	oxysterol binding protein like 6	OSBPL6	1.47778	5.2384	2.04e-24	1.11e-23	protein_coding
ENSG00000067606	protein kinase C zeta	PRKCZ	1.47743	5.58133	2.33e-24	1.25e-23	protein_coding
ENSG00000102349	Kruppel like factor 8	KLF8	1.47712	3.44344	1.21e-12	3.81e-12	protein_coding
ENSG00000104643	myotubularin related protein 9	MTMR9	1.47645	7.06816	5.66e-81	1.38e-79	protein_coding
ENSG00000112763	butyrophilin subfamily 2 member A1	BTN2A1	1.47611	5.82717	2.42e-68	4.57e-67	protein_coding
ENSG00000123240	optineurin	OPTN	1.47589	6.52739	9.05e-117	3.97e-115	protein_coding
ENSG00000134376	crumbs cell polarity complex component 1	CRB1	1.47502	3.3848	3e-05	5.7e-05	protein_coding
ENSG00000164172	molybdenum cofactor synthesis 2	MOCS2	1.47472	5.12668	4.82e-25	2.69e-24	protein_coding
ENSG00000164591	myozenin 3	MYOZ3	1.47316	0.938303	0.000417	0.000714	protein_coding
ENSG00000107758	protein phosphatase 3 catalytic subunit beta	PPP3CB	1.47299	7.24765	7.05e-56	1.01e-54	protein_coding
ENSG00000148344	prostaglandin E synthase	PTGES	1.47219	1.30326	0.000467	0.000797	protein_coding
ENSG00000174456	chromosome 12 open reading frame 76	C12orf76	1.47208	5.50747	2.43e-59	3.79e-58	protein_coding
ENSG00000214960	CDP-L-ribitol pyrophosphorylase A	CRPPA	1.4712	2.02795	3.07e-09	7.88e-09	protein_coding
ENSG00000260903	XK related 7	XKR7	1.46765	6.26456	4.97e-58	7.47e-57	protein_coding
ENSG00000156711	mitogen-activated protein kinase 13	MAPK13	1.46728	3.00242	1.92e-12	5.95e-12	protein_coding
ENSG00000143158	mitochondrial pyruvate carrier 2	MPC2	1.46695	5.32975	4.08e-43	4.17e-42	protein_coding
ENSG00000112293	glycosylphosphatidylinositol specific phospholipase D1	GPLD1	1.46678	3.53692	1.55e-19	6.83e-19	protein_coding
ENSG00000113070	heparin binding EGF like growth factor	HBEGF	1.46677	3.03795	1.15e-17	4.66e-17	protein_coding
ENSG00000183648	NADH:ubiquinone oxidoreductase subunit B1	NDUFB1	1.46665	5.15891	2.62e-58	3.98e-57	protein_coding
ENSG00000128245	tyrosine 3-monooxygenase/tryptophan 5-monooxygenase activation protein eta	YWHAH	1.46665	8.136	1.31e-49	1.61e-48	protein_coding
ENSG00000067191	calcium voltage-gated channel auxiliary subunit beta 1	CACNB1	1.46456	6.0896	2.2e-43	2.28e-42	protein_coding
ENSG00000111269	cAMP responsive element binding protein like 2	CREBL2	1.46387	5.64234	1.09e-54	1.51e-53	protein_coding
ENSG00000143320	cellular retinoic acid binding protein 2	CRABP2	1.46332	6.95115	1.11e-17	4.5e-17	protein_coding
ENSG00000169220	regulator of G protein signaling 14	RGS14	1.46325	2.92539	1e-15	3.72e-15	protein_coding
ENSG00000206140	transmembrane protein 191C	TMEM191C	1.46247	3.26384	8.85e-15	3.12e-14	protein_coding
ENSG00000268738	heat shock transcription factor family, X-linked 2	HSFX2	1.46148	1.63794	1.01e-05	2e-05	protein_coding
ENSG00000143786	cornichon family AMPA receptor auxiliary protein 3	CNIH3	1.46038	2.23864	8.28e-08	1.93e-07	protein_coding
ENSG00000188997	potassium channel tetramerization domain containing 21	KCTD21	1.46037	4.09902	9.3e-25	5.12e-24	protein_coding
ENSG00000155961	RAB39B, member RAS oncogene family	RAB39B	1.45939	5.20792	2.04e-36	1.69e-35	protein_coding
ENSG00000277429			1.45937	5.29377	1.17e-13	3.86e-13	protein_coding
ENSG00000099338	cation channel sperm associated auxiliary subunit gamma	CATSPERG	1.4582	2.42688	5.9e-07	1.29e-06	protein_coding
ENSG00000235194	protein phosphatase 1 regulatory subunit 3E	PPP1R3E	1.45782	4.1116	4.01e-16	1.52e-15	protein_coding
ENSG00000132535	discs large MAGUK scaffold protein 4	DLG4	1.45761	7.24481	7.18e-17	2.81e-16	protein_coding
ENSG00000187672	ELKS/RAB6-interacting/CAST family member 2	ERC2	1.45761	5.05093	5.6e-17	2.2e-16	protein_coding
ENSG00000106591	mitochondrial ribosomal protein L32	MRPL32	1.45719	5.46403	8.2e-36	6.63e-35	protein_coding
ENSG00000136717	bridging integrator 1	BIN1	1.45712	7.18844	2.12e-49	2.58e-48	protein_coding
ENSG00000119965	chromosome 10 open reading frame 88	C10orf88	1.45702	4.46198	1.61e-16	6.21e-16	protein_coding
ENSG00000128917	delta like canonical Notch ligand 4	DLL4	1.4567	0.972917	0.000176	0.000312	protein_coding
ENSG00000102032	renin binding protein	RENBP	1.45629	2.60627	2.8e-05	5.32e-05	protein_coding
ENSG00000129226	CD68 molecule	CD68	1.45541	0.950853	6.97e-05	0.000128	protein_coding
ENSG00000168118	RAB4A, member RAS oncogene family	RAB4A	1.45523	5.98116	6.34e-54	8.64e-53	protein_coding
ENSG00000112208	BAG cochaperone 2	BAG2	1.45471	2.60461	4.73e-07	1.04e-06	protein_coding
ENSG00000165046	leucine zipper and EF-hand containing transmembrane protein 2	LETM2	1.45456	2.93125	1.49e-10	4.15e-10	protein_coding
ENSG00000168546	GDNF family receptor alpha 2	GFRA2	1.45386	4.66688	1.52e-15	5.57e-15	protein_coding
ENSG00000128609	NADH:ubiquinone oxidoreductase subunit A5	NDUFA5	1.45349	6.77831	1.27e-57	1.89e-56	protein_coding
ENSG00000138078	prolyl endopeptidase like	PREPL	1.4533	7.89101	3.63e-84	9.3e-83	protein_coding
ENSG00000171368	tubulin polymerization promoting protein	TPPP	1.45212	6.11722	2.41e-53	3.23e-52	protein_coding
ENSG00000165156	zinc fingers and homeoboxes 1	ZHX1	1.45209	6.09709	3.35e-40	3.15e-39	protein_coding
ENSG00000146267	failed axon connections homolog, metaxin like GST domain containing	FAXC	1.45109	6.08663	2.23e-68	4.23e-67	protein_coding
ENSG00000141441	GRB2 associated regulator of MAPK1 subtype 1	GAREM1	1.45092	4.01616	1.48e-22	7.43e-22	protein_coding
ENSG00000243449	chromosome 4 open reading frame 48	C4orf48	1.44974	5.76044	2.2e-07	4.97e-07	protein_coding
ENSG00000203435	E2F transcription factor 3 pseudogene 2	E2F3P2	1.44966	1.56418	2.13e-06	4.44e-06	processed_pseudogene
ENSG00000129636	integrin alpha FG-GAP repeat containing 1	ITFG1	1.4493	6.84447	2.66e-66	4.81e-65	protein_coding
ENSG00000181409	apoptosis associated tyrosine kinase	AATK	1.44924	4.10608	1.66e-17	6.71e-17	protein_coding
ENSG00000114923	solute carrier family 4 member 3	SLC4A3	1.44843	5.70663	9.04e-42	8.97e-41	protein_coding
ENSG00000082397	erythrocyte membrane protein band 4.1 like 3	EPB41L3	1.44825	6.99676	1.25e-18	5.29e-18	protein_coding
ENSG00000272047	general transcription factor IIH subunit 5	GTF2H5	1.4466	5.41233	5.78e-44	6.08e-43	protein_coding
ENSG00000108551	ras related dexamethasone induced 1	RASD1	1.44645	1.80531	2.71e-07	6.08e-07	protein_coding
ENSG00000176428	VPS37D subunit of ESCRT-I	VPS37D	1.44381	4.73471	2.04e-37	1.75e-36	protein_coding
ENSG00000255804	olfactory receptor family 6 subfamily J member 1	OR6J1	1.44209	0.710394	4.23e-05	7.93e-05	protein_coding
ENSG00000159899	natriuretic peptide receptor 2	NPR2	1.44209	4.16945	9.16e-13	2.89e-12	protein_coding
ENSG00000157110	RNA binding protein, mRNA processing factor	RBPMS	1.44148	4.49582	2.59e-20	1.18e-19	protein_coding
ENSG00000148175	stomatin	STOM	1.44119	3.59027	1.19e-26	7.15e-26	protein_coding
ENSG00000065154	ornithine aminotransferase	OAT	1.44053	6.31688	8.09e-61	1.3e-59	protein_coding
ENSG00000152348	autophagy related 10	ATG10	1.44052	3.15613	6.01e-19	2.58e-18	protein_coding
ENSG00000165113	G kinase anchoring protein 1	GKAP1	1.43988	4.26473	4.75e-23	2.44e-22	protein_coding
ENSG00000109794	family with sequence similarity 149 member A	FAM149A	1.43779	2.98395	1.38e-16	5.33e-16	protein_coding
ENSG00000118939	ubiquitin C-terminal hydrolase L3	UCHL3	1.43774	3.82332	4.82e-25	2.69e-24	protein_coding
ENSG00000118515	serum/glucocorticoid regulated kinase 1	SGK1	1.43718	2.53119	6.94e-10	1.85e-09	protein_coding
ENSG00000111670	N-acetylglucosamine-1-phosphate transferase subunits alpha and beta	GNPTAB	1.43718	6.31326	2.51e-25	1.42e-24	protein_coding
ENSG00000185022	MAF bZIP transcription factor F	MAFF	1.43557	3.35053	8.62e-18	3.54e-17	protein_coding
ENSG00000092068	solute carrier family 7 member 8	SLC7A8	1.43505	3.12512	1.85e-08	4.5e-08	protein_coding
ENSG00000145911	NEDD4 binding protein 3	N4BP3	1.43465	4.50226	2.81e-28	1.79e-27	protein_coding
ENSG00000273841	TATA-box binding protein associated factor 9	TAF9	1.43395	5.41527	9.11e-12	2.72e-11	protein_coding
ENSG00000270885	RAS like family 10 member B	RASL10B	1.43258	5.59027	4.04e-46	4.52e-45	protein_coding
ENSG00000142178	salt inducible kinase 1	SIK1	1.43241	2.48495	0.0150231	0.0215378	protein_coding
ENSG00000107282	amyloid beta precursor protein binding family A member 1	APBA1	1.43179	5.72543	1.6e-14	5.55e-14	protein_coding
ENSG00000102543	cytidine and dCMP deaminase domain containing 1	CDADC1	1.43159	3.29921	7.14e-17	2.8e-16	protein_coding
ENSG00000250565	ATPase H+ transporting V1 subunit E2	ATP6V1E2	1.43132	2.90539	6.87e-12	2.06e-11	protein_coding
ENSG00000148090	AU RNA binding methylglutaconyl-CoA hydratase	AUH	1.43012	3.84427	6.91e-21	3.24e-20	protein_coding
ENSG00000151917	BEN domain containing 6	BEND6	1.42652	2.66617	1.38e-09	3.62e-09	protein_coding
ENSG00000114786	ABHD14A-ACY1 readthrough	ABHD14A-ACY1	1.42547	1.81352	0.00855371	0.0126554	protein_coding
ENSG00000090266	NADH:ubiquinone oxidoreductase subunit B2	NDUFB2	1.42519	5.73597	1.29e-43	1.35e-42	protein_coding
ENSG00000205090	transmembrane protein 240	TMEM240	1.42518	3.15556	7.68e-15	2.71e-14	protein_coding
ENSG00000173212	mab-21 like 3	MAB21L3	1.42427	1.83794	1.76e-08	4.29e-08	protein_coding
ENSG00000214756	citrate synthase lysine methyltransferase	CSKMT	1.42267	2.04811	6.38e-09	1.6e-08	protein_coding
ENSG00000160284	spermatogenesis and centriole associated 1 like	SPATC1L	1.42238	3.29736	1.13e-16	4.4e-16	protein_coding
ENSG00000100591	activator of HSP90 ATPase activity 1	AHSA1	1.42045	6.38066	2.67e-50	3.34e-49	protein_coding
ENSG00000069667	RAR related orphan receptor A	RORA	1.42031	4.79062	1.02e-37	8.82e-37	protein_coding
ENSG00000087258	G protein subunit alpha o1	GNAO1	1.42022	7.35297	1.59e-49	1.94e-48	protein_coding
ENSG00000165521	EMAP like 5	EML5	1.41963	3.39587	1.67e-07	3.81e-07	protein_coding
ENSG00000070610	glucosylceramidase beta 2	GBA2	1.41917	6.86937	4.29e-95	1.32e-93	protein_coding
ENSG00000196072	biogenesis of lysosomal organelles complex 1 subunit 2	BLOC1S2	1.4188	6.1074	2.74e-21	1.31e-20	protein_coding
ENSG00000018510	alkylglycerone phosphate synthase	AGPS	1.41862	6.05445	2.14e-46	2.42e-45	protein_coding
ENSG00000145022	T cell leukemia translocation altered	TCTA	1.41785	4.68225	5.56e-33	4.18e-32	protein_coding
ENSG00000173486	FKBP prolyl isomerase 2	FKBP2	1.41751	4.55514	5.05e-15	1.8e-14	protein_coding
ENSG00000140386	S-phase cyclin A associated protein in the ER	SCAPER	1.4167	5.39538	8.43e-27	5.09e-26	protein_coding
ENSG00000184867	armadillo repeat containing X-linked 2	ARMCX2	1.41615	6.12306	4.4e-50	5.47e-49	protein_coding
ENSG00000117480	fatty acid amide hydrolase	FAAH	1.41582	3.47582	9.21e-15	3.24e-14	protein_coding
ENSG00000278760			1.41483	1.51446	0.0656634	0.0857168	protein_coding
ENSG00000171219	CDC42 binding protein kinase gamma	CDC42BPG	1.41456	1.92176	9.64e-05	0.000175	protein_coding
ENSG00000164116	guanylate cyclase 1 soluble subunit alpha 1	GUCY1A1	1.41439	1.90843	0.000147	0.000262	protein_coding
ENSG00000167700	major facilitator superfamily domain containing 3	MFSD3	1.41218	4.063	1.73e-15	6.33e-15	protein_coding
ENSG00000144460	neuronal tyrosine-phosphorylated phosphoinositide-3-kinase adaptor 2	NYAP2	1.41197	2.08087	4e-09	1.02e-08	protein_coding
ENSG00000154277	ubiquitin C-terminal hydrolase L1	UCHL1	1.4113	9.2777	8.6e-62	1.43e-60	protein_coding
ENSG00000198156	nuclear pore complex interacting protein family member B6	NPIPB6	1.41058	1.34645	0.00169892	0.00273664	protein_coding
ENSG00000139405	RBPJ interacting and tubulin associated 1	RITA1	1.41046	4.42607	4.71e-29	3.09e-28	protein_coding
ENSG00000070501	DNA polymerase beta	POLB	1.41021	5.1864	5.43e-28	3.42e-27	protein_coding
ENSG00000129159	potassium voltage-gated channel subfamily C member 1	KCNC1	1.40994	5.52165	8.39e-56	1.19e-54	protein_coding
ENSG00000164056	sprouty RTK signaling antagonist 1	SPRY1	1.40983	3.11164	0.0197651	0.0278546	protein_coding
ENSG00000011638	transmembrane protein 159	TMEM159	1.40972	4.70992	1.03e-36	8.62e-36	protein_coding
ENSG00000083720	3-oxoacid CoA-transferase 1	OXCT1	1.40949	6.11015	5.27e-25	2.94e-24	protein_coding
ENSG00000105088	olfactomedin 2	OLFM2	1.40938	6.92464	1.04e-45	1.15e-44	protein_coding
ENSG00000160539	phospholipid phosphatase 7 (inactive)	PLPP7	1.40932	2.86947	8.93e-11	2.51e-10	protein_coding
ENSG00000187630	dehydrogenase/reductase 4 like 2	DHRS4L2	1.40871	1.56638	1.04e-06	2.22e-06	protein_coding
ENSG00000185305	ADP ribosylation factor like GTPase 15	ARL15	1.40866	4.96771	1.3e-31	9.37e-31	protein_coding
ENSG00000182256	gamma-aminobutyric acid type A receptor subunit gamma3	GABRG3	1.40542	3.71649	7.46e-14	2.5e-13	protein_coding
ENSG00000149313	aminoadipate-semialdehyde dehydrogenase-phosphopantetheinyl transferase	AASDHPPT	1.40535	7.69403	6.44e-66	1.16e-64	protein_coding
ENSG00000111726	cytidine monophosphate N-acetylneuraminic acid synthetase	CMAS	1.40502	6.1708	2.59e-45	2.83e-44	protein_coding
ENSG00000148219	astrotactin 2	ASTN2	1.40454	5.71426	1.7e-26	1.02e-25	protein_coding
ENSG00000186765	fascin actin-bundling protein 2, retinal	FSCN2	1.40336	1.24469	0.00148383	0.0024046	protein_coding
ENSG00000123570	RAB9B, member RAS oncogene family	RAB9B	1.40298	5.78479	8.25e-46	9.14e-45	protein_coding
ENSG00000130758	mitogen-activated protein kinase kinase kinase 10	MAP3K10	1.40014	6.29282	1.03e-45	1.14e-44	protein_coding
ENSG00000144229	thrombospondin type 1 domain containing 7B	THSD7B	1.39782	4.00248	1.7e-17	6.86e-17	protein_coding
ENSG00000169750	Rac family small GTPase 3	RAC3	1.39736	5.43829	9.76e-16	3.63e-15	protein_coding
ENSG00000067601	PMS1 homolog 2, mismatch repair system component pseudogene 4	PMS2P4	1.39633	1.97145	0.000153	0.000273	transcribed_unprocessed_pseudogene
ENSG00000033627	ATPase H+ transporting V0 subunit a1	ATP6V0A1	1.3958	7.70946	4.41e-75	9.47e-74	protein_coding
ENSG00000184545	dual specificity phosphatase 8	DUSP8	1.39533	5.59129	0.000984	0.00162489	protein_coding
ENSG00000179387	ELMO domain containing 2	ELMOD2	1.39498	6.14082	1.27e-37	1.09e-36	protein_coding
ENSG00000250644	novel protein		1.39289	3.25855	6.92e-08	1.62e-07	protein_coding
ENSG00000188747	NADPH oxidase activator 1	NOXA1	1.39068	1.30402	0.00201404	0.00321989	protein_coding
ENSG00000244617	aspartic peptidase retroviral like 1	ASPRV1	1.38919	1.47065	5.12e-06	1.04e-05	protein_coding
ENSG00000112697	transmembrane protein 30A	TMEM30A	1.38905	7.97513	2.11e-45	2.31e-44	protein_coding
ENSG00000047249	ATPase H+ transporting V1 subunit H	ATP6V1H	1.3886	6.42461	1.44e-67	2.7e-66	protein_coding
ENSG00000133985	tetratricopeptide repeat domain 9	TTC9	1.38745	5.6687	1.38e-36	1.15e-35	protein_coding
ENSG00000258644	SYNJ2BP-COX16 readthrough	SYNJ2BP-COX16	1.38733	1.93412	0.00122643	0.00200769	protein_coding
ENSG00000101850	G protein-coupled receptor 143	GPR143	1.38727	0.99462	0.0215189	0.0301531	protein_coding
ENSG00000272514	cilia and flagella associated protein 206	CFAP206	1.38671	2.63484	1.26e-12	3.96e-12	protein_coding
ENSG00000150636	coiled-coil domain containing 102B	CCDC102B	1.38632	2.94173	2.11e-10	5.83e-10	protein_coding
ENSG00000156976	eukaryotic translation initiation factor 4A2	EIF4A2	1.38611	9.23615	4.27e-80	1.01e-78	protein_coding
ENSG00000198934	MAGE family member E1	MAGEE1	1.38574	5.43747	5.33e-19	2.3e-18	protein_coding
ENSG00000162377	cytochrome c oxidase assembly factor 7	COA7	1.3857	5.00887	5.59e-23	2.86e-22	protein_coding
ENSG00000259295	chondroitin sulfate proteoglycan 4 pseudogene 12	CSPG4P12	1.38547	3.48265	3.66e-05	6.89e-05	transcribed_unprocessed_pseudogene
ENSG00000144596	glutamate receptor interacting protein 2	GRIP2	1.38533	3.00238	7.89e-06	1.57e-05	protein_coding
ENSG00000188611	N-acylsphingosine amidohydrolase 2	ASAH2	1.38457	2.44082	1.17e-09	3.09e-09	protein_coding
ENSG00000116514	ring finger protein 19B	RNF19B	1.38331	5.24068	7.89e-39	7.1e-38	protein_coding
ENSG00000095203	erythrocyte membrane protein band 4.1 like 4B	EPB41L4B	1.38312	3.58395	4.59e-11	1.31e-10	protein_coding
ENSG00000092096	solute carrier family 22 member 17	SLC22A17	1.38235	7.74333	2.12e-27	1.31e-26	protein_coding
ENSG00000121851	RNA polymerase III subunit GL	POLR3GL	1.38213	4.427	1.94e-13	6.35e-13	protein_coding
ENSG00000134830	complement component 5a receptor 2	C5AR2	1.38008	1.34494	0.0018596	0.00298568	protein_coding
ENSG00000163293	NIPA like domain containing 1	NIPAL1	1.37876	2.06059	3.23e-08	7.75e-08	protein_coding
ENSG00000186162	cell death inducing DFFA like effector c pseudogene 1	CIDECP1	1.3772	3.27314	1.16e-13	3.84e-13	transcribed_unprocessed_pseudogene
ENSG00000143067	zinc finger protein 697	ZNF697	1.37637	6.04067	6.58e-47	7.59e-46	protein_coding
ENSG00000156515	hexokinase 1	HK1	1.37596	7.97719	5.15e-44	5.42e-43	protein_coding
ENSG00000184786	dynein light chain Tctex-type 2	DYNLT2	1.37477	1.72626	1.68e-05	3.26e-05	protein_coding
ENSG00000149654	cadherin 22	CDH22	1.37411	3.27125	1.39e-11	4.09e-11	protein_coding
ENSG00000139266	membrane associated ring-CH-type finger 9	MARCHF9	1.37307	5.42685	4.55e-43	4.65e-42	protein_coding
ENSG00000068354	TBC1 domain family member 25	TBC1D25	1.373	4.7398	1.24e-34	9.75e-34	protein_coding
ENSG00000138018	selenoprotein I	SELENOI	1.37276	6.83628	8.7e-42	8.64e-41	protein_coding
ENSG00000168517	HEXIM P-TEFb complex subunit 2	HEXIM2	1.37245	2.52607	4.79e-09	1.21e-08	protein_coding
ENSG00000183150	G protein-coupled receptor 19	GPR19	1.37243	3.82205	1.65e-17	6.68e-17	protein_coding
ENSG00000125637	pleckstrin and Sec7 domain containing 4	PSD4	1.37208	1.33988	5.16e-07	1.13e-06	protein_coding
ENSG00000080546	sestrin 1	SESN1	1.37175	5.69197	0.000653	0.00109614	protein_coding
ENSG00000101842	V-set and immunoglobulin domain containing 1	VSIG1	1.36995	1.78141	6.36e-05	0.000117	protein_coding
ENSG00000166913	tyrosine 3-monooxygenase/tryptophan 5-monooxygenase activation protein beta	YWHAB	1.36955	9.12523	5.43e-82	1.34e-80	protein_coding
ENSG00000083750	Ras related GTP binding B	RRAGB	1.3684	5.6208	3.62e-49	4.38e-48	protein_coding
ENSG00000120251	glutamate ionotropic receptor AMPA type subunit 2	GRIA2	1.36786	5.59123	9.1e-42	9.02e-41	protein_coding
ENSG00000065717	TLE family member 2, transcriptional corepressor	TLE2	1.36685	2.51737	0.00403409	0.00621745	protein_coding
ENSG00000178381	zinc finger AN1-type containing 2A	ZFAND2A	1.36553	3.27825	2.05e-11	6.01e-11	protein_coding
ENSG00000170175	cholinergic receptor nicotinic beta 1 subunit	CHRNB1	1.36499	3.41823	1.29e-12	4.06e-12	protein_coding
ENSG00000148154	UDP-glucose ceramide glucosyltransferase	UGCG	1.36484	5.71384	2.74e-46	3.08e-45	protein_coding
ENSG00000152147	gem nuclear organelle associated protein 6	GEMIN6	1.36449	3.96395	1.51e-22	7.59e-22	protein_coding
ENSG00000100077	G protein-coupled receptor kinase 3	GRK3	1.36436	6.21545	2.21e-82	5.5e-81	protein_coding
ENSG00000157005	somatostatin	SST	1.36409	3.93054	1.35e-06	2.87e-06	protein_coding
ENSG00000169599	NFU1 iron-sulfur cluster scaffold	NFU1	1.36261	5.03331	7.03e-51	8.93e-50	protein_coding
ENSG00000111911	histidine triad nucleotide binding protein 3	HINT3	1.36255	6.1611	1.09e-53	1.48e-52	protein_coding
ENSG00000197245	family with sequence similarity 110 member D	FAM110D	1.36198	1.23519	0.000758	0.00126675	protein_coding
ENSG00000107872	F-box and leucine rich repeat protein 15	FBXL15	1.36181	4.14751	4.79e-11	1.37e-10	protein_coding
ENSG00000166105	galactosidase beta 1 like 3	GLB1L3	1.36124	1.86639	1.25e-08	3.07e-08	protein_coding
ENSG00000151320	A-kinase anchoring protein 6	AKAP6	1.36086	7.61753	2.76e-31	1.97e-30	protein_coding
ENSG00000104723	tumor suppressor candidate 3	TUSC3	1.36042	7.4104	2.13e-57	3.17e-56	protein_coding
ENSG00000228405			1.3601	5.6267	1.24e-41	1.22e-40	protein_coding
ENSG00000196391	zinc finger protein 774	ZNF774	1.3597	3.07387	7.19e-08	1.68e-07	protein_coding
ENSG00000143862	ADP ribosylation factor like GTPase 8A	ARL8A	1.35954	6.73226	3.89e-39	3.53e-38	protein_coding
ENSG00000079150	FKBP prolyl isomerase 7	FKBP7	1.3583	4.11646	3.1e-15	1.12e-14	protein_coding
ENSG00000137806	NADH:ubiquinone oxidoreductase complex assembly factor 1	NDUFAF1	1.35727	4.26495	1.62e-33	1.23e-32	protein_coding
ENSG00000069812	hes family bHLH transcription factor 2	HES2	1.35627	1.28553	0.0175608	0.0249349	protein_coding
ENSG00000169490	TM2 domain containing 2	TM2D2	1.3553	5.36028	2.18e-33	1.66e-32	protein_coding
ENSG00000125827	thioredoxin related transmembrane protein 4	TMX4	1.35521	7.33102	2.87e-30	1.97e-29	protein_coding
ENSG00000156642	neuroplastin	NPTN	1.35389	6.85924	1.05e-59	1.64e-58	protein_coding
ENSG00000100100	phosphoinositide-3-kinase interacting protein 1	PIK3IP1	1.35337	3.15163	2.15e-12	6.65e-12	protein_coding
ENSG00000172900	actin epsilon 1, pseudogene	ACTE1P	1.35315	1.90455	9.16e-08	2.12e-07	transcribed_unitary_pseudogene
ENSG00000132623	ankyrin repeat and EF-hand domain containing 1	ANKEF1	1.35294	3.62078	7.67e-15	2.71e-14	protein_coding
ENSG00000164077	MON1 homolog A, secretory trafficking associated	MON1A	1.3518	4.42658	3.24e-26	1.91e-25	protein_coding
ENSG00000085871	microsomal glutathione S-transferase 2	MGST2	1.3516	2.15547	4.89e-05	9.13e-05	protein_coding
ENSG00000156973	phosphodiesterase 6D	PDE6D	1.35125	5.18744	5.66e-54	7.72e-53	protein_coding
ENSG00000023572	glutaredoxin 2	GLRX2	1.3506	1.69818	0.00104301	0.00171772	protein_coding
ENSG00000152049	potassium voltage-gated channel subfamily E regulatory subunit 4	KCNE4	1.34966	1.24608	0.00156146	0.00252448	protein_coding
ENSG00000135740	solute carrier family 9 member A5	SLC9A5	1.34953	1.64959	2.4e-06	4.99e-06	protein_coding
ENSG00000197948	FCH and double SH3 domains 1	FCHSD1	1.34924	4.40609	1.18e-09	3.1e-09	protein_coding
ENSG00000109466	kelch like family member 2	KLHL2	1.3486	4.99162	1.03e-38	9.21e-38	protein_coding
ENSG00000187867	paralemmin 3	PALM3	1.3486	4.04707	4.23e-10	1.14e-09	protein_coding
ENSG00000174529	transmembrane protein 81	TMEM81	1.34813	2.61749	9.76e-10	2.58e-09	protein_coding
ENSG00000275482			1.34795	3.48035	0.000146	0.00026	protein_coding
ENSG00000130368	MAS1 proto-oncogene, G protein-coupled receptor	MAS1	1.3478	0.753608	5.13e-05	9.55e-05	protein_coding
ENSG00000213626	LBH regulator of WNT signaling pathway	LBH	1.34749	7.41076	4.14e-70	8.08e-69	protein_coding
ENSG00000216937	coiled-coil domain containing 7	CCDC7	1.34714	0.72906	0.000352	0.000607	protein_coding
ENSG00000131398	potassium voltage-gated channel subfamily C member 3	KCNC3	1.34699	4.70387	7.15e-14	2.4e-13	protein_coding
ENSG00000282003			1.34644	2.45436	0.0019634	0.00314482	protein_coding
ENSG00000273608			1.3454	6.18577	0.0175798	0.0249594	protein_coding
ENSG00000164221	coiled-coil domain containing 112	CCDC112	1.3426	5.46948	8.65e-38	7.51e-37	protein_coding
ENSG00000054983	galactosylceramidase	GALC	1.34258	5.29031	4.78e-53	6.35e-52	protein_coding
ENSG00000131966	actin related protein 10	ACTR10	1.34247	6.6418	3.27e-66	5.89e-65	protein_coding
ENSG00000068784	S1 RNA binding domain 1	SRBD1	1.3422	5.462	2.29e-28	1.46e-27	protein_coding
ENSG00000174469	contactin associated protein 2	CNTNAP2	1.34213	7.34634	9.32e-30	6.27e-29	protein_coding
ENSG00000073008	PVR cell adhesion molecule	PVR	1.34145	4.76272	1.69e-38	1.5e-37	protein_coding
ENSG00000173114	leucine rich repeat neuronal 3	LRRN3	1.34068	6.49471	2.31e-14	7.96e-14	protein_coding
ENSG00000101134	docking protein 5	DOK5	1.34022	5.627	2.28e-26	1.35e-25	protein_coding
ENSG00000144550	copine family member 9	CPNE9	1.34013	1.41244	2.71e-05	5.16e-05	protein_coding
ENSG00000151746	BICD cargo adaptor 1	BICD1	1.33992	5.97199	9.09e-13	2.87e-12	protein_coding
ENSG00000153012	leucine rich repeat LGI family member 2	LGI2	1.33943	6.58746	7.21e-67	1.33e-65	protein_coding
ENSG00000130822	pregnancy up-regulated nonubiquitous CaM kinase	PNCK	1.33847	2.92728	1.51e-11	4.46e-11	protein_coding
ENSG00000107518	attractin like 1	ATRNL1	1.3383	5.42691	1.46e-27	9.09e-27	protein_coding
ENSG00000150625	glycoprotein M6A	GPM6A	1.33828	7.73447	1.41e-29	9.43e-29	protein_coding
ENSG00000110881	acid sensing ion channel subunit 1	ASIC1	1.33818	6.9754	3.57e-60	5.66e-59	protein_coding
ENSG00000138069	RAB1A, member RAS oncogene family	RAB1A	1.33621	8.00689	2.67e-43	2.75e-42	protein_coding
ENSG00000144821	myosin heavy chain 15	MYH15	1.33603	2.24997	0.00672559	0.0100908	protein_coding
ENSG00000165507	DEPP1 autophagy regulator	DEPP1	1.33526	1.6794	0.0025396	0.00401842	protein_coding
ENSG00000163462	tripartite motif containing 46	TRIM46	1.33202	5.14804	4.23e-40	3.97e-39	protein_coding
ENSG00000153310	CYFIP related Rac1 interactor B	CYRIB	1.33082	7.12117	1.28e-70	2.52e-69	protein_coding
ENSG00000151552	quinoid dihydropteridine reductase	QDPR	1.33007	5.803	8.03e-31	5.62e-30	protein_coding
ENSG00000147883	cyclin dependent kinase inhibitor 2B	CDKN2B	1.32927	2.14116	3.9e-06	7.97e-06	protein_coding
ENSG00000175077	receptor transporter protein 1	RTP1	1.32836	1.6988	0.000357	0.000615	protein_coding
ENSG00000034713	GABA type A receptor associated protein like 2	GABARAPL2	1.32814	6.86929	5.93e-45	6.42e-44	protein_coding
ENSG00000159167	stanniocalcin 1	STC1	1.32733	3.32698	1.63e-05	3.16e-05	protein_coding
ENSG00000170088	transmembrane protein 192	TMEM192	1.32718	5.19054	1.23e-47	1.44e-46	protein_coding
ENSG00000165548	transmembrane protein 63C	TMEM63C	1.32672	4.80586	3.54e-41	3.42e-40	protein_coding
ENSG00000204962	protocadherin alpha 8	PCDHA8	1.3266	2.32284	0.000985	0.00162523	protein_coding
ENSG00000196683	translocase of outer mitochondrial membrane 7	TOMM7	1.32546	5.55441	1.89e-20	8.66e-20	protein_coding
ENSG00000150275	protocadherin related 15	PCDH15	1.32543	1.58282	0.0115289	0.0167729	protein_coding
ENSG00000158859	ADAM metallopeptidase with thrombospondin type 1 motif 4	ADAMTS4	1.32528	2.05681	1.31e-05	2.56e-05	protein_coding
ENSG00000010404	iduronate 2-sulfatase	IDS	1.32527	8.30017	2.73e-66	4.93e-65	protein_coding
ENSG00000263465	serine and arginine rich splicing factor 8	SRSF8	1.32497	6.40577	7.74e-57	1.13e-55	protein_coding
ENSG00000166206	gamma-aminobutyric acid type A receptor subunit beta3	GABRB3	1.32486	6.95514	3.13e-55	4.37e-54	protein_coding
ENSG00000105392	cone-rod homeobox	CRX	1.3246	1.75531	8.22e-05	0.00015	protein_coding
ENSG00000115520	coenzyme Q10B	COQ10B	1.32444	3.96692	1.75e-17	7.04e-17	protein_coding
ENSG00000204634	TBC1 domain family member 8	TBC1D8	1.32438	2.90327	3.29e-10	8.95e-10	protein_coding
ENSG00000166848	TERF2 interacting protein	TERF2IP	1.32437	8.13275	1e-95	3.18e-94	protein_coding
ENSG00000180730	shisa family member 2	SHISA2	1.32426	2.20656	3.57e-07	7.94e-07	protein_coding
ENSG00000008118	calcium/calmodulin dependent protein kinase IG	CAMK1G	1.32406	2.98496	1.42e-05	2.78e-05	protein_coding
ENSG00000079462	platelet activating factor acetylhydrolase 1b catalytic subunit 3	PAFAH1B3	1.32402	7.20046	8.11e-23	4.12e-22	protein_coding
ENSG00000173545	zinc finger protein 622	ZNF622	1.32386	5.18526	5.45e-23	2.79e-22	protein_coding
ENSG00000257108	NHL repeat containing 4	NHLRC4	1.32334	2.00799	4.25e-05	7.96e-05	protein_coding
ENSG00000269226	thymosin beta 15B	TMSB15B	1.32267	5.2037	4.34e-31	3.06e-30	protein_coding
ENSG00000104343	ubiquitin conjugating enzyme E2 W	UBE2W	1.32267	5.54672	5.76e-13	1.84e-12	protein_coding
ENSG00000183114	family with sequence similarity 43 member B	FAM43B	1.32169	2.04437	2.36e-05	4.52e-05	protein_coding
ENSG00000120306	cysteine rich transmembrane module containing 1	CYSTM1	1.3214	3.47068	4.41e-11	1.27e-10	protein_coding
ENSG00000142765	synaptotagmin like 1	SYTL1	1.3205	1.60735	3.52e-05	6.65e-05	protein_coding
ENSG00000102471	Nedd4 family interacting protein 2	NDFIP2	1.32045	5.5762	1.19e-50	1.51e-49	protein_coding
ENSG00000166946	cyclin D1 binding protein 1	CCNDBP1	1.31991	5.31289	6.06e-31	4.26e-30	protein_coding
ENSG00000128590	DnaJ heat shock protein family (Hsp40) member B9	DNAJB9	1.31916	5.24322	1.79e-37	1.53e-36	protein_coding
ENSG00000198919	DAZ interacting zinc finger protein 3	DZIP3	1.31852	6.48625	9.11e-29	5.91e-28	protein_coding
ENSG00000159199	ATP synthase membrane subunit c locus 1	ATP5MC1	1.31771	5.50666	3.37e-24	1.8e-23	protein_coding
ENSG00000158828	PTEN induced kinase 1	PINK1	1.31761	6.57867	1.85e-69	3.58e-68	protein_coding
ENSG00000196199	M-phase phosphoprotein 8	MPHOSPH8	1.31684	6.47732	3.69e-65	6.56e-64	protein_coding
ENSG00000071575	tribbles pseudokinase 2	TRIB2	1.31594	8.12736	3.8e-20	1.72e-19	protein_coding
ENSG00000067057	phosphofructokinase, platelet	PFKP	1.31524	5.69063	6.86e-26	3.99e-25	protein_coding
ENSG00000224740			1.31504	5.35409	1.75e-10	4.84e-10	protein_coding
ENSG00000163596	islet cell autoantigen 1 like	ICA1L	1.31483	5.02894	3.9e-31	2.76e-30	protein_coding
ENSG00000247746	ubiquitin specific peptidase 51	USP51	1.31466	2.47781	2.52e-06	5.23e-06	protein_coding
ENSG00000115525	ST3 beta-galactoside alpha-2,3-sialyltransferase 5	ST3GAL5	1.31456	3.40504	1.45e-06	3.06e-06	protein_coding
ENSG00000229833	PET100 cytochrome c oxidase chaperone	PET100	1.31311	5.07423	1.26e-25	7.22e-25	protein_coding
ENSG00000184277	TM2 domain containing 3	TM2D3	1.31307	5.67303	4.26e-57	6.26e-56	protein_coding
ENSG00000145020	aminomethyltransferase	AMT	1.31284	2.45554	0.0246509	0.0342798	protein_coding
ENSG00000114405	chromosome 3 open reading frame 14	C3orf14	1.31282	5.18412	3.28e-25	1.85e-24	protein_coding
ENSG00000250486	family with sequence similarity 218 member A	FAM218A	1.31241	1.61427	0.0254712	0.0353696	lncRNA
ENSG00000271303	sulfiredoxin 1	SRXN1	1.31189	4.30701	2.66e-16	1.01e-15	protein_coding
ENSG00000143324	xenotropic and polytropic retrovirus receptor 1	XPR1	1.31115	8.85108	1.04e-80	2.52e-79	protein_coding
ENSG00000130054	family with sequence similarity 155 member B	FAM155B	1.31111	4.64959	2.93e-23	1.52e-22	protein_coding
ENSG00000240184	protocadherin gamma subfamily C, 3	PCDHGC3	1.31109	6.21741	5.77e-11	1.64e-10	protein_coding
ENSG00000063180	carbonic anhydrase 11	CA11	1.31105	6.00456	4.02e-57	5.91e-56	protein_coding
ENSG00000167377	zinc finger protein 23	ZNF23	1.31081	3.58859	9.84e-08	2.28e-07	protein_coding
ENSG00000213190	MLLT11 transcription factor 7 cofactor	MLLT11	1.30743	9.40451	7.25e-51	9.21e-50	protein_coding
ENSG00000167136	endonuclease G	ENDOG	1.3063	4.29954	1.26e-15	4.64e-15	protein_coding
ENSG00000169249	zinc finger CCCH-type, RNA binding motif and serine/arginine rich 2	ZRSR2	1.30613	4.20212	3.54e-17	1.4e-16	protein_coding
ENSG00000105516	D-box binding PAR bZIP transcription factor	DBP	1.30597	3.49899	7.18e-13	2.29e-12	protein_coding
ENSG00000182621	phospholipase C beta 1	PLCB1	1.30512	6.34689	1.06e-19	4.68e-19	protein_coding
ENSG00000240356	ribosomal protein L23a pseudogene 7	RPL23AP7	1.30487	3.25715	3.08e-12	9.45e-12	transcribed_processed_pseudogene
ENSG00000134490	transmembrane protein 241	TMEM241	1.30469	3.38064	4.06e-11	1.17e-10	protein_coding
ENSG00000102178	ubiquitin like 4A	UBL4A	1.30404	4.68042	3.74e-25	2.1e-24	protein_coding
ENSG00000152684	pelota mRNA surveillance and ribosome rescue factor	PELO	1.30234	4.63655	2.57e-32	1.89e-31	protein_coding
ENSG00000184178	sec1 family domain containing 2	SCFD2	1.30228	3.97773	3.93e-15	1.41e-14	protein_coding
ENSG00000278817			1.30179	2.42025	6.95e-07	1.5e-06	protein_coding
ENSG00000176871	WD repeat and SOCS box containing 2	WSB2	1.30128	7.31915	1.62e-55	2.29e-54	protein_coding
ENSG00000104427	zinc finger C2HC-type containing 1A	ZC2HC1A	1.30061	6.29438	2.94e-50	3.67e-49	protein_coding
ENSG00000187595	zinc finger protein 385C	ZNF385C	1.29963	0.922886	0.0300958	0.04138	protein_coding
ENSG00000152689	RAS guanyl releasing protein 3	RASGRP3	1.29916	1.16594	5.38e-05	0.0001	protein_coding
ENSG00000164054	shisa family member 5	SHISA5	1.29832	7.51475	7.63e-37	6.41e-36	protein_coding
ENSG00000186409	coiled-coil domain containing 30	CCDC30	1.29784	2.32887	0.00560205	0.00848004	protein_coding
ENSG00000112992	nicotinamide nucleotide transhydrogenase	NNT	1.29746	4.89892	6.94e-07	1.5e-06	protein_coding
ENSG00000164114	microtubule associated protein 9	MAP9	1.29738	4.49249	0.0147155	0.0211226	protein_coding
ENSG00000125868	destrin, actin depolymerizing factor	DSTN	1.29693	7.958	2.29e-44	2.44e-43	protein_coding
ENSG00000164128	neuropeptide Y receptor Y1	NPY1R	1.29671	2.7434	3.87e-05	7.27e-05	protein_coding
ENSG00000183735	TANK binding kinase 1	TBK1	1.2967	4.17835	0.0164632	0.0234684	protein_coding
ENSG00000229524			1.29626	6.6497	0.00522693	0.00794265	protein_coding
ENSG00000171310	carbohydrate sulfotransferase 11	CHST11	1.29623	5.37689	8.54e-23	4.34e-22	protein_coding
ENSG00000177885	growth factor receptor bound protein 2	GRB2	1.29615	7.53143	5.21e-52	6.82e-51	protein_coding
ENSG00000221916	chromosome 19 open reading frame 73	C19orf73	1.29568	0.701368	0.00264791	0.00417885	protein_coding
ENSG00000137038	distal membrane arm assembly complex 1	DMAC1	1.29544	5.58701	3.7e-46	4.14e-45	protein_coding
ENSG00000144868	transmembrane protein 108	TMEM108	1.29323	4.46348	7.22e-24	3.83e-23	protein_coding
ENSG00000156467	ubiquinol-cytochrome c reductase binding protein	UQCRB	1.29093	7.23045	5.61e-41	5.38e-40	protein_coding
ENSG00000108797	contactin associated protein 1	CNTNAP1	1.29018	5.45069	3.27e-25	1.84e-24	protein_coding
ENSG00000130270	ATPase phospholipid transporting 8B3	ATP8B3	1.28914	1.27612	0.0010373	0.0017087	protein_coding
ENSG00000196544	BLOC-1 related complex subunit 6	BORCS6	1.28875	3.87582	3.13e-14	1.07e-13	protein_coding
ENSG00000198908	basic helix-loop-helix family member b9	BHLHB9	1.28797	4.65107	5.47e-20	2.46e-19	protein_coding
ENSG00000133872	store-operated calcium entry associated regulatory factor	SARAF	1.28766	8.673	3.32e-58	5.03e-57	protein_coding
ENSG00000087095	nemo like kinase	NLK	1.28764	5.76144	4.6e-30	3.14e-29	protein_coding
ENSG00000122126	OCRL inositol polyphosphate-5-phosphatase	OCRL	1.28657	7.28122	1.01e-43	1.05e-42	protein_coding
ENSG00000136888	ATPase H+ transporting V1 subunit G1	ATP6V1G1	1.28653	7.25697	1.55e-46	1.77e-45	protein_coding
[truncated: 9,475 more rows]

## Sheet: Table S3
KEGG pathway category	KEGG pathway subcategory	KEGG pathway ID	Direction	Pathway name	adjusted_p_value	negative_log10_of_adjusted_p_value	term_size	query_size	intersection_size	effective_domain_size	intersections
Metabolism	Global and overview maps	hsa01100	up	Metabolic pathways	1.90335e-06	5.72048	1532	947	243	8161	A4GALT,AASDHPPT,ABHD14A-ACY1,ACADS,ACER2,ACSL4,ACSL6,ACYP1,ACYP2,ADCY5,ADCY7,ADCY8,ADSS1,AGMAT,AGPS,AK5,AKR1C1,AKR1C3,ALDH3A2,AMDHD1,AMPD3,AMT,AOC2,ARG2,ASAH2,ATP5F1E,ATP5MC1,ATP5ME,ATP6V0A1,ATP6V0B,ATP6V0C,ATP6V0E2,ATP6V1A,ATP6V1B2,ATP6V1C1,ATP6V1D,ATP6V1E1,ATP6V1E2,ATP6V1F,ATP6V1G1,ATP6V1G2,ATP6V1H,AUH,AZIN2,B3GALNT1,B3GALT1,B3GALT2,B3GAT2,B3GNT4,BCAT2,BDH1,BPNT1,CDIPT,CHST8,CHST9,CMAS,CMPK2,CO…
Metabolism	Energy metabolism	hsa00190	up	Oxidative phosphorylation	3.29279e-06	5.48244	134	947	39	8161	ATP5F1E,ATP5MC1,ATP5ME,ATP6V0A1,ATP6V0B,ATP6V0C,ATP6V0E2,ATP6V1A,ATP6V1B2,ATP6V1C1,ATP6V1D,ATP6V1E1,ATP6V1E2,ATP6V1F,ATP6V1G1,ATP6V1G2,ATP6V1H,COX17,COX6A1,COX6C,COX7A2,COX7B,COX7C,CYCS,NDUFA1,NDUFA12,NDUFA2,NDUFA4,NDUFA4L2,NDUFA5,NDUFA8,NDUFA9,NDUFB1,NDUFB2,NDUFB3,NDUFB6,NDUFB8,NDUFS5,UQCRB
Environmental Information Processing	Signal transduction	hsa04010	up	MAPK signaling pathway	0.000186318	3.72975	294	947	62	8161	ARRB1,BDNF,CACNA1A,CACNA1B,CACNA1D,CACNA1E,CACNA1I,CACNA2D3,CACNB1,CACNB3,CACNB4,CACNG2,CACNG3,CACNG8,DDIT3,DUSP1,DUSP10,DUSP4,DUSP5,DUSP6,DUSP8,EFNA3,FGF18,FGF7,FGF9,GADD45A,GRB2,HRAS,HSPA1A,HSPA1L,IRAK1,KITLG,LAMTOR3,MAP2K4,MAP3K12,MAP4K1,MAPK12,MAPK13,MAPK8IP2,MAPK9,MAPT,MEF2C,MET,MKNK1,MYC,MYD88,NGFR,NLK,PGF,PLA2G4C,PPP3CA,PPP3CB,PPP3CC,PRKACB,PRKCA,PRKCB,PTPN5,PTPRR,RAC3,RASGRF1,RASGRP2,RASG…
Environmental Information Processing	Signal transduction	hsa04015	up	Rap1 signaling pathway	0.0316744	1.49929	210	947	42	8161	ADCY5,ADCY7,ADCY8,ADORA2A,CALM1,CALM2,CALM3,CNR1,DRD2,EFNA3,FGF18,FGF7,FGF9,GNAI1,GNAO1,GRIN1,HRAS,KITLG,MAPK12,MAPK13,MET,NGFR,PGF,PIK3CB,PIK3CD,PLCB1,PLCB2,PLCB4,PRKCA,PRKCB,PRKCZ,RAC3,RALB,RAP1GAP,RAPGEF3,RAPGEF4,RAPGEF5,RAPGEF6,RASGRP2,RASGRP3,RASSF5,RGS14
Environmental Information Processing	Signal transduction	hsa04020	up	Calcium signaling pathway	1.67194e-05	4.77678	239	947	56	8161	ADCY7,ADCY8,ADORA2A,ADRA1D,ATP2A3,ATP2B1,ATP2B2,ATP2B3,CACNA1A,CACNA1B,CACNA1D,CACNA1E,CACNA1I,CALM1,CALM2,CALM3,CAMK1,CAMK1G,CAMK2A,CAMK2B,CAMK2G,CAMK4,CHRM2,CHRNA7,FGF18,FGF7,FGF9,GDNF,GNAL,GRIN1,GRIN2D,HTR6,MET,NOS1,P2RX3,P2RX5,P2RX6,PHKA1,PLCB1,PLCB2,PLCB4,PLCG2,PPP3CA,PPP3CB,PPP3CC,PRKACB,PRKCA,PRKCB,PTGER3,PTGFR,RET,RYR2,SLC25A4,SLC8A2,SLC8A3,SPHK2
Environmental Information Processing	Signal transduction	hsa04022	up	cGMP-PKG signaling pathway	0.000504428	3.2972	166	947	40	8161	ADCY5,ADCY7,ADCY8,ADORA1,ADRA1D,ADRA2A,ADRA2C,ATP1B1,ATP2A3,ATP2B1,ATP2B2,ATP2B3,CACNA1D,CALM1,CALM2,CALM3,CNGB1,CREB3L1,GNAI1,GUCY1A1,GUCY1B1,KCNMA1,KCNMB1,MEF2C,NPR2,OPRD1,PDE2A,PLCB1,PLCB2,PLCB4,PPP3CA,PPP3CB,PPP3CC,PRKCE,PRKG1,PRKG2,RGS2,SLC25A4,SLC8A2,SLC8A3
Environmental Information Processing	Signal transduction	hsa04024	up	cAMP signaling pathway	0.000134031	3.87279	223	947	51	8161	ADCY5,ADCY7,ADCY8,ADORA1,ADORA2A,ATP1B1,ATP2A3,ATP2B1,ATP2B2,ATP2B3,BDNF,CACNA1D,CALM1,CALM2,CALM3,CAMK2A,CAMK2B,CAMK2G,CAMK4,CHRM2,CNGB1,CREB3L1,CRHR2,DRD2,GABBR1,GABBR2,GIPR,GNAI1,GRIA2,GRIA4,GRIN1,GRIN2D,HCN2,HTR1B,HTR6,MAPK9,NPY1R,PDE4A,PIK3CB,PIK3CD,PPARA,PRKACB,PTGER3,RAC3,RAPGEF3,RAPGEF4,RYR2,SST,SSTR1,SUCNR1,TNNI3
Environmental Information Processing	Signal transduction	hsa04070	up	Phosphatidylinositol signaling system	0.00348318	2.45802	97	947	26	8161	CALM1,CALM2,CALM3,CDIPT,DGKB,DGKI,DGKK,IMPA1,INPP1,INPP5D,INPP5F,IPMK,MTMR6,MTMR7,OCRL,PI4KA,PIK3CB,PIK3CD,PIP4P2,PLCB1,PLCB2,PLCB4,PLCG2,PRKCA,PRKCB,SYNJ1
Environmental Information Processing	Signal transduction	hsa04072	up	Phospholipase D signaling pathway	0.0354729	1.4501	147	947	32	8161	ADCY5,ADCY7,ADCY8,DGKB,DGKI,DGKK,DNM1,DNM3,GAB2,GRB2,GRM4,GRM8,HRAS,KITLG,PIK3CB,PIK3CD,PLA2G4C,PLCB1,PLCB2,PLCB4,PLCG2,PLPP1,PLPP2,PRKCA,PTGFR,RALB,RAPGEF3,RAPGEF4,SHC2,SHC4,SPHK2,SYK
Environmental Information Processing	Signaling molecules and interaction	hsa04080	up	Neuroactive ligand-receptor interaction	0.00290453	2.53692	366	947	69	8161	ADORA1,ADORA2A,ADRA1D,ADRA2A,ADRA2C,CALCB,CALCRL,CHRM2,CHRM4,CHRNA5,CHRNA7,CHRNB1,CHRNB2,CNR1,CNR2,CRHR2,DRD2,F2RL2,GABBR1,GABBR2,GABRA3,GABRA5,GABRB3,GABRG3,GABRP,GAL,GALR1,GIPR,GLRA2,GLRA3,GLRB,GPR50,GPR83,GRIA2,GRIA4,GRIK1,GRIK2,GRIK5,GRIN1,GRIN2D,GRM4,GRM8,HCRTR2,HTR1B,HTR6,KISS1R,MAS1,MCHR1,NPB,NPY1R,NTS,OPRD1,OPRL1,OPRM1,P2RX3,P2RX5,P2RX6,PAQR9,PDYN,PENK,PRLHR,PTGER3,PTGFR,SST,SSTR1,TRH,UTS…
Organismal Systems	Environmental adaptation	hsa04713	up	Circadian entrainment	6.4095e-09	8.19318	97	947	36	8161	ADCY5,ADCY7,ADCY8,CACNA1D,CACNA1I,CALM1,CALM2,CALM3,CAMK2A,CAMK2B,CAMK2G,GNAI1,GNAO1,GNB5,GNG2,GNG3,GNG4,GRIA2,GRIA4,GRIN1,GRIN2D,GUCY1A1,GUCY1B1,KCNJ3,KCNJ9,NOS1,PLCB1,PLCB2,PLCB4,PRKACB,PRKCA,PRKCB,PRKG1,PRKG2,RASD1,RYR2
Organismal Systems	Environmental adaptation	hsa04714	up	Thermogenesis	0.000462328	3.33505	232	947	51	8161	ACSL4,ACSL6,ACTL6B,ADCY5,ADCY7,ADCY8,ATP5F1E,ATP5MC1,ATP5ME,BMP8A,CNR1,COA6,COA7,COX14,COX17,COX20,COX6A1,COX6C,COX7A2,COX7B,COX7C,CREB3L1,GRB2,HRAS,MAPK12,MAPK13,MGLL,NDUFA1,NDUFA12,NDUFA2,NDUFA4,NDUFA4L2,NDUFA5,NDUFA8,NDUFA9,NDUFAF1,NDUFAF2,NDUFAF4,NDUFAF5,NDUFAF6,NDUFB1,NDUFB2,NDUFB3,NDUFB6,NDUFB8,NDUFS5,PRKACB,PRKAG2,PRKG1,PRKG2,UQCRB
Organismal Systems	Endocrine system	hsa04911	up	Insulin secretion	8.86495e-05	4.05232	86	947	27	8161	ADCY5,ADCY7,ADCY8,ATP1B1,CACNA1D,CAMK2A,CAMK2B,CAMK2G,CREB3L1,GCK,KCNJ11,KCNMA1,KCNMB1,PCLO,PLCB1,PLCB2,PLCB4,PRKACB,PRKCA,PRKCB,RAB3A,RAPGEF4,RIMS2,RYR2,SNAP25,STX1A,VAMP2
Organismal Systems	Endocrine system	hsa04912	up	GnRH signaling pathway	0.00468922	2.3289	93	947	25	8161	ADCY5,ADCY7,ADCY8,CACNA1D,CALM1,CALM2,CALM3,CAMK2A,CAMK2B,CAMK2G,GRB2,HBEGF,HRAS,MAP2K4,MAPK12,MAPK13,MAPK9,PLA2G4C,PLCB1,PLCB2,PLCB4,PRKACB,PRKCA,PRKCB,PRKCD
Organismal Systems	Endocrine system	hsa04915	up	Estrogen signaling pathway	0.0488419	1.31121	137	947	30	8161	ADCY5,ADCY7,ADCY8,CALM1,CALM2,CALM3,CREB3L1,FKBP4,GABBR1,GABBR2,GNAI1,GNAO1,GRB2,HBEGF,HRAS,HSP90AA1,HSPA1A,HSPA1L,KCNJ3,KCNJ9,OPRM1,PIK3CB,PIK3CD,PLCB1,PLCB2,PLCB4,PRKACB,PRKCD,SHC2,SHC4
Organismal Systems	Endocrine system	hsa04921	up	Oxytocin signaling pathway	7.86853e-07	6.10411	154	947	44	8161	ADCY5,ADCY7,ADCY8,CACNA1D,CACNA2D3,CACNB1,CACNB3,CACNB4,CACNG2,CACNG3,CACNG8,CALM1,CALM2,CALM3,CAMK1,CAMK1G,CAMK2A,CAMK2B,CAMK2G,CAMK4,GNAI1,GNAO1,GUCY1A1,GUCY1B1,HRAS,KCNJ12,KCNJ2,KCNJ3,KCNJ9,MEF2C,NPR2,PLA2G4C,PLCB1,PLCB2,PLCB4,PPP3CA,PPP3CB,PPP3CC,PRKACB,PRKAG2,PRKCA,PRKCB,RGS2,RYR2
Organismal Systems	Endocrine system	hsa04924	up	Renin secretion	0.0278834	1.55465	69	947	19	8161	ADCY5,ADORA1,CACNA1D,CALM1,CALM2,CALM3,GNAI1,GUCY1A1,GUCY1B1,KCNJ2,KCNMA1,PLCB1,PLCB2,PLCB4,PPP3CA,PPP3CB,PPP3CC,PRKACB,PRKG2
Organismal Systems	Endocrine system	hsa04925	up	Aldosterone synthesis and secretion	0.000137924	3.86036	98	947	29	8161	ADCY5,ADCY7,ADCY8,ATP1B1,ATP2B1,ATP2B2,ATP2B3,CACNA1D,CACNA1I,CALM1,CALM2,CALM3,CAMK1,CAMK1G,CAMK2A,CAMK2B,CAMK2G,CAMK4,CREB3L1,KCNK3,PDE2A,PLCB1,PLCB2,PLCB4,PRKACB,PRKCA,PRKCB,PRKCE,STAR
Organismal Systems	Endocrine system	hsa04929	up	GnRH secretion	0.00262316	2.58117	64	947	20	8161	ARRB1,CACNA1D,CACNA1I,GABBR1,GABBR2,HCN1,HCN2,HRAS,KCNJ11,KCNJ3,KCNJ9,KISS1R,PIK3CB,PIK3CD,PLCB1,PLCB2,PLCB4,PRKCA,PRKCB,SPP1
Organismal Systems	Circulatory system	hsa04261	up	Adrenergic signaling in cardiomyocytes	2.41137e-07	6.61774	154	947	45	8161	ADCY5,ADCY7,ADCY8,ADRA1D,ATP1B1,ATP2A3,ATP2B1,ATP2B2,ATP2B3,CACNA1D,CACNA2D3,CACNB1,CACNB3,CACNB4,CACNG2,CACNG3,CACNG8,CALM1,CALM2,CALM3,CAMK2A,CAMK2B,CAMK2G,CREB3L1,GNAI1,MAPK12,MAPK13,PLCB1,PLCB2,PLCB4,PPP1R1A,PPP2R2B,PPP2R2C,PPP2R5B,PRKACB,PRKCA,RAPGEF3,RAPGEF4,RYR2,SCN1B,SCN4B,SCN7A,SLC8A2,SLC8A3,TNNI3
Organismal Systems	Circulatory system	hsa04270	up	Vascular smooth muscle contraction	0.0137089	1.863	134	947	31	8161	ADCY5,ADCY7,ADCY8,ADORA2A,ADRA1D,CACNA1D,CALCB,CALCRL,CALM1,CALM2,CALM3,GUCY1A1,GUCY1B1,KCNMA1,KCNMB1,NPR2,PLA2G4C,PLCB1,PLCB2,PLCB4,PPP1R14A,PRKACB,PRKCA,PRKCB,PRKCD,PRKCE,PRKCH,PRKCQ,PRKG1,RAMP1,RAMP2
Organismal Systems	Digestive system	hsa04970	up	Salivary secretion	0.0025517	2.59317	90	947	25	8161	ADCY5,ADCY7,ADCY8,ADRA1D,ATP1B1,ATP2B1,ATP2B2,ATP2B3,CALM1,CALM2,CALM3,GUCY1A1,GUCY1B1,KCNMA1,LYZ,NOS1,PLCB1,PLCB2,PLCB4,PRKACB,PRKCA,PRKCB,PRKG1,PRKG2,VAMP2
Organismal Systems	Digestive system	hsa04971	up	Gastric acid secretion	0.0374287	1.4268	76	947	20	8161	ADCY5,ADCY7,ADCY8,ATP1B1,CALM1,CALM2,CALM3,CAMK2A,CAMK2B,CAMK2G,GNAI1,KCNJ16,KCNJ2,PLCB1,PLCB2,PLCB4,PRKACB,PRKCA,PRKCB,SST
Organismal Systems	Excretory system	hsa04966	up	Collecting duct acid secretion	0.00227748	2.64254	27	947	12	8161	ATP6V0A1,ATP6V0C,ATP6V0E2,ATP6V1A,ATP6V1B2,ATP6V1C1,ATP6V1D,ATP6V1E1,ATP6V1E2,ATP6V1F,ATP6V1G1,ATP6V1G2
Organismal Systems	Nervous system	hsa04720	up	Long-term potentiation	0.00010166	3.99285	67	947	23	8161	ADCY8,CALM1,CALM2,CALM3,CAMK2A,CAMK2B,CAMK2G,CAMK4,GRIA2,GRIN1,GRIN2D,HRAS,PLCB1,PLCB2,PLCB4,PPP1R1A,PPP3CA,PPP3CB,PPP3CC,PRKACB,PRKCA,PRKCB,RAPGEF3
Organismal Systems	Nervous system	hsa04721	up	Synaptic vesicle cycle	4.75835e-14	13.3225	78	947	38	8161	ATP6V0A1,ATP6V0B,ATP6V0C,ATP6V0E2,ATP6V1A,ATP6V1B2,ATP6V1C1,ATP6V1D,ATP6V1E1,ATP6V1E2,ATP6V1F,ATP6V1G1,ATP6V1G2,ATP6V1H,CACNA1A,CACNA1B,CLTB,CPLX1,CPLX2,DNM1,DNM3,NSF,RAB3A,RIMS1,SLC17A6,SLC17A7,SLC18A3,SLC1A1,SLC1A6,SLC6A11,SNAP25,STX1A,STX1B,STX3,STXBP1,SYT1,UNC13A,VAMP2
Organismal Systems	Nervous system	hsa04722	up	Neurotrophin signaling pathway	0.00714796	2.14582	118	947	29	8161	ARHGDIG,BDNF,BEX3,CALM1,CALM2,CALM3,CAMK2A,CAMK2B,CAMK2G,CAMK4,GRB2,HRAS,IRAK1,IRAK2,IRAK3,MAPK12,MAPK13,MAPK9,MATK,NFKBIE,NGFR,PIK3CB,PIK3CD,PLCG2,PRKCD,SH2B3,SHC2,SHC4,YWHAE
Organismal Systems	Nervous system	hsa04723	up	Retrograde endocannabinoid signaling	1.77001e-11	10.752	148	947	51	8161	ABHD6,ADCY5,ADCY7,ADCY8,CACNA1A,CACNA1B,CACNA1D,CNR1,FAAH,GABRA3,GABRA5,GABRB3,GABRG3,GABRP,GNAI1,GNAO1,GNB5,GNG2,GNG3,GNG4,GRIA2,GRIA4,KCNJ3,KCNJ9,MAPK12,MAPK13,MAPK9,MGLL,NDUFA1,NDUFA12,NDUFA2,NDUFA4,NDUFA4L2,NDUFA5,NDUFA8,NDUFA9,NDUFB1,NDUFB2,NDUFB3,NDUFB6,NDUFB8,NDUFS5,PLCB1,PLCB2,PLCB4,PRKACB,PRKCA,PRKCB,RIMS1,SLC17A6,SLC17A7
Organismal Systems	Nervous system	hsa04724	up	Glutamatergic synapse	4.16265e-09	8.38063	114	947	40	8161	ADCY5,ADCY7,ADCY8,CACNA1A,CACNA1D,DLG4,DLGAP1,GLS,GLS2,GNAI1,GNAO1,GNB5,GNG2,GNG3,GNG4,GRIA2,GRIA4,GRIK1,GRIK2,GRIK5,GRIN1,GRIN2D,GRK3,GRM4,GRM8,KCNJ3,PLA2G4C,PLCB1,PLCB2,PLCB4,PPP3CA,PPP3CB,PPP3CC,PRKACB,PRKCA,PRKCB,SLC17A6,SLC17A7,SLC1A1,SLC1A6
Organismal Systems	Nervous system	hsa04725	up	Cholinergic synapse	5.3931e-08	7.26816	113	947	38	8161	ACHE,ADCY5,ADCY7,ADCY8,CACNA1A,CACNA1B,CACNA1D,CAMK2A,CAMK2B,CAMK2G,CAMK4,CHAT,CHRM2,CHRM4,CHRNA7,CHRNB2,CREB3L1,GNAI1,GNAO1,GNB5,GNG2,GNG3,GNG4,HRAS,KCNJ12,KCNJ2,KCNJ3,KCNQ3,PIK3CB,PIK3CD,PLCB1,PLCB2,PLCB4,PRKACB,PRKCA,PRKCB,SLC18A3,SLC5A7
Organismal Systems	Nervous system	hsa04726	up	Serotonergic synapse	0.000873112	3.05893	112	947	30	8161	ADCY5,CACNA1A,CACNA1B,CACNA1D,CYP2C8,CYP4X1,DDC,DUSP1,GABRB3,GNAI1,GNAO1,GNB5,GNG2,GNG3,GNG4,HRAS,HTR1B,HTR3A,HTR3B,HTR6,KCNJ3,KCNJ9,PLA2G4C,PLCB1,PLCB2,PLCB4,PRKACB,PRKCA,PRKCB,RAPGEF3
Organismal Systems	Nervous system	hsa04727	up	GABAergic synapse	8.4871e-07	6.07124	89	947	31	8161	ADCY5,ADCY7,ADCY8,CACNA1A,CACNA1B,CACNA1D,GABARAPL1,GABARAPL2,GABBR1,GABBR2,GABRA3,GABRA5,GABRB3,GABRG3,GABRP,GLS,GLS2,GNAI1,GNAO1,GNB5,GNG2,GNG3,GNG4,HAP1,NSF,PLCL1,PRKACB,PRKCA,PRKCB,SLC12A5,SLC6A11
Organismal Systems	Nervous system	hsa04728	up	Dopaminergic synapse	3.10339e-09	8.50816	132	947	44	8161	ADCY5,ARRB1,CACNA1A,CACNA1B,CACNA1D,CALM1,CALM2,CALM3,CALY,CAMK2A,CAMK2B,CAMK2G,CREB3L1,DDC,DRD2,GNAI1,GNAL,GNAO1,GNB5,GNG2,GNG3,GNG4,GRIA2,GRIA4,KCNJ3,KCNJ9,KIF5A,KIF5C,MAPK12,MAPK13,MAPK9,PLCB1,PLCB2,PLCB4,PPP2R2B,PPP2R2C,PPP2R5B,PPP3CA,PPP3CB,PPP3CC,PRKACB,PRKCA,PRKCB,SCN1A
Organismal Systems	Nervous system	hsa04730	up	Long-term depression	0.0326636	1.48594	59	947	17	8161	CACNA1A,GNAI1,GNAO1,GRIA2,GUCY1A1,GUCY1B1,HRAS,NOS1,PLA2G4C,PLCB1,PLCB2,PLCB4,PPP1R17,PRKCA,PRKCB,PRKG1,PRKG2
Organismal Systems	Sensory system	hsa04750	up	Inflammatory mediator regulation of TRP channels	1.1065e-05	4.95605	98	947	31	8161	ADCY5,ADCY7,ADCY8,ASIC1,ASIC2,ASIC4,CALM1,CALM2,CALM3,CAMK2A,CAMK2B,CAMK2G,MAPK12,MAPK13,MAPK9,PIK3CB,PIK3CD,PLA2G4C,PLCB1,PLCB2,PLCB4,PLCG2,PRKACB,PRKCA,PRKCB,PRKCD,PRKCE,PRKCH,PRKCQ,TRPM8,TRPV2
Organismal Systems	Development and regeneration	hsa04360	up	Axon guidance	0.0101381	1.99404	181	947	39	8161	ABLIM2,ABLIM3,CAMK2A,CAMK2B,CAMK2G,CDK5,CXCL12,EFNA3,EPHA6,EPHA8,EPHB6,GNAI1,HRAS,L1CAM,LIMK2,MET,NRP1,NTNG2,PAK3,PAK6,PIK3CB,PIK3CD,PLCG2,PLXNA4,PPP3CA,PPP3CB,PPP3CC,PRKCA,PRKCZ,RAC3,SEMA3D,SEMA3F,SEMA4A,SEMA4D,SEMA4G,SEMA6D,SEMA7A,UNC5A,UNC5D
Human Diseases	Endocrine and metabolic disease	hsa04930	up	Type II diabetes mellitus	0.0163231	1.7872	46	947	15	8161	CACNA1A,CACNA1B,CACNA1D,CACNA1E,GCK,HK1,KCNJ11,MAFA,MAPK9,PIK3CB,PIK3CD,PRKCD,PRKCE,PRKCZ,SOCS2
Human Diseases	Infectious disease: bacterial	hsa05110	up	Vibrio cholerae infection	0.00319109	2.49606	50	947	17	8161	ATP6V0A1,ATP6V0B,ATP6V0C,ATP6V0E2,ATP6V1A,ATP6V1B2,ATP6V1C1,ATP6V1D,ATP6V1E1,ATP6V1E2,ATP6V1F,ATP6V1G1,ATP6V1G2,ATP6V1H,PLCG2,PRKACB,PRKCA
Human Diseases	Infectious disease: bacterial	hsa05120	up	Epithelial cell signaling in Helicobacter pylori infection	0.000923761	3.03444	70	947	22	8161	ATP6V0A1,ATP6V0B,ATP6V0C,ATP6V0E2,ATP6V1A,ATP6V1B2,ATP6V1C1,ATP6V1D,ATP6V1E1,ATP6V1E2,ATP6V1F,ATP6V1G1,ATP6V1G2,ATP6V1H,CCL5,HBEGF,MAP2K4,MAPK12,MAPK13,MAPK9,MET,PLCG2
Human Diseases	Neurodegenerative disease	hsa05012	up	Parkinson disease	0.0113225	1.94606	266	947	52	8161	ADCY5,ADORA2A,ATP5F1E,ATP5MC1,CALM1,CALM2,CALM3,CAMK2A,CAMK2B,CAMK2G,COX6A1,COX6C,COX7A2,COX7B,COX7C,CYCS,DDIT3,DRD2,DUSP1,GNAI1,GNAL,HTRA2,KIF5A,KIF5C,KLC1,MAPK9,MAPT,NDUFA1,NDUFA12,NDUFA2,NDUFA4,NDUFA4L2,NDUFA5,NDUFA8,NDUFA9,NDUFB1,NDUFB2,NDUFB3,NDUFB6,NDUFB8,NDUFS5,PINK1,PRKACB,PRKN,SEPTIN5,SLC25A4,SNCA,TUBA4A,TUBB4A,TXN,UCHL1,UQCRB
Human Diseases	Neurodegenerative disease	hsa05020	up	Prion disease	0.0106167	1.97401	272	947	53	8161	ATP5F1E,ATP5MC1,C7,CACNA1B,CACNA1D,CCL5,COX6A1,COX6C,COX7A2,COX7B,COX7C,CREB3L1,CYBA,CYCS,DDIT3,GRIN1,GRIN2D,HSPA1A,HSPA1L,KIF5A,KIF5C,KLC1,MAPK12,MAPK13,MAPK9,NCAM2,NDUFA1,NDUFA12,NDUFA2,NDUFA4,NDUFA4L2,NDUFA5,NDUFA8,NDUFA9,NDUFB1,NDUFB2,NDUFB3,NDUFB6,NDUFB8,NDUFS5,PIK3CB,PIK3CD,PPP3CA,PPP3CB,PPP3CC,PRKACB,PRKCD,PRNP,RYR2,SLC25A4,TUBA4A,TUBB4A,UQCRB
Human Diseases	Neurodegenerative disease	hsa05022	up	Pathways of neurodegeneration - multiple diseases	3.08921e-05	4.51015	474	947	92	8161	ACTR10,ATP2A3,ATP5F1E,ATP5MC1,BDNF,BID,CACNA1B,CACNA1D,CALM1,CALM2,CALM3,CAMK2A,CAMK2B,CAMK2G,CDK5,CHRNA7,COX6A1,COX6C,COX7A2,COX7B,COX7C,CYCS,DDIT3,DKK1,DLG4,FZD8,GPX1,GPX3,GRIA2,GRIA4,GRIN1,GRIN2D,HAP1,HRAS,HTRA2,KIF5A,KIF5C,KLC1,MAP1LC3A,MAP1LC3B,MAP3K10,MAPK12,MAPK13,MAPK9,MAPT,NDUFA1,NDUFA12,NDUFA2,NDUFA4,NDUFA4L2,NDUFA5,NDUFA8,NDUFA9,NDUFB1,NDUFB2,NDUFB3,NDUFB6,NDUFB8,NDUFS5,NEFH,NEFL,NEFM,…
Human Diseases	Substance dependence	hsa05031	up	Amphetamine addiction	4.4425e-05	4.35237	69	947	24	8161	ADCY5,ARC,CACNA1D,CALM1,CALM2,CALM3,CAMK2A,CAMK2B,CAMK2G,CAMK4,CREB3L1,DDC,GRIA2,GRIA4,GRIN1,GRIN2D,PDYN,PPP3CA,PPP3CB,PPP3CC,PRKACB,PRKCA,PRKCB,STX1A
Human Diseases	Substance dependence	hsa05032	up	Morphine addiction	8.4871e-07	6.07124	89	947	31	8161	ADCY5,ADCY7,ADCY8,ADORA1,ARRB1,CACNA1A,CACNA1B,GABBR1,GABBR2,GABRA3,GABRA5,GABRB3,GABRG3,GABRP,GNAI1,GNAO1,GNB5,GNG2,GNG3,GNG4,GRK3,GRK4,GRK5,KCNJ3,KCNJ9,OPRM1,PDE2A,PDE4A,PRKACB,PRKCA,PRKCB
Human Diseases	Substance dependence	hsa05033	up	Nicotine addiction	0.00251205	2.59997	40	947	15	8161	CACNA1A,CACNA1B,CHRNA7,CHRNB2,GABRA3,GABRA5,GABRB3,GABRG3,GABRP,GRIA2,GRIA4,GRIN1,GRIN2D,SLC17A6,SLC17A7
Human Diseases	Cardiovascular disease	hsa05412	up	Arrhythmogenic right ventricular cardiomyopathy	0.0451601	1.34525	77	947	20	8161	ATP2A3,CACNA1D,CACNA2D3,CACNB1,CACNB3,CACNB4,CACNG2,CACNG3,CACNG8,CTNNA2,CTNNA3,DSP,ITGA1,ITGA10,ITGA3,ITGA9,RYR2,SGCD,SLC8A2,SLC8A3
Human Diseases	Cardiovascular disease	hsa05415	up	Diabetic cardiomyopathy	0.00136942	2.86346	203	947	45	8161	ATP2A3,ATP5F1E,ATP5MC1,CAMK2A,CAMK2B,CAMK2G,COX6A1,COX6C,COX7A2,COX7B,COX7C,CYBA,MAPK12,MAPK13,MAPK9,MPC2,NDUFA1,NDUFA12,NDUFA2,NDUFA4,NDUFA4L2,NDUFA5,NDUFA8,NDUFA9,NDUFB1,NDUFB2,NDUFB3,NDUFB6,NDUFB8,NDUFS5,PIK3CB,PIK3CD,PLCB1,PLCB2,PLCB4,PPARA,PRKCA,PRKCB,PRKCD,PRKCZ,RYR2,SLC25A4,TBC1D4,TNNI3,UQCRB
Genetic Information Processing	Replication and repair	hsa03030	down	DNA replication	4.58414e-15	14.3387	36	1072	27	8161	DNA2,FEN1,LIG1,MCM2,MCM3,MCM4,MCM5,MCM6,MCM7,PCNA,POLA1,POLA2,POLD1,POLD2,POLD3,POLE,POLE2,PRIM1,PRIM2,RFC1,RFC2,RFC3,RFC4,RFC5,RNASEH2A,RPA1,RPA2
Genetic Information Processing	Replication and repair	hsa03420	down	Nucleotide excision repair	0.0146522	1.8341	45	1072	16	8161	CETN2,GTF2H4,LIG1,PCNA,POLD1,POLD2,POLD3,POLE,POLE2,RFC1,RFC2,RFC3,RFC4,RFC5,RPA1,RPA2
Genetic Information Processing	Replication and repair	hsa03430	down	Mismatch repair	1.46335e-05	4.83465	23	1072	14	8161	EXO1,LIG1,MSH6,PCNA,POLD1,POLD2,POLD3,RFC1,RFC2,RFC3,RFC4,RFC5,RPA1,RPA2
Genetic Information Processing	Replication and repair	hsa03440	down	Homologous recombination	4.65194e-06	5.33237	41	1072	20	8161	BARD1,BLM,BRCA1,BRCA2,BRIP1,EME1,MRE11,POLD1,POLD2,POLD3,RAD51,RAD51B,RAD54B,RAD54L,RBBP8,RPA1,RPA2,TOPBP1,XRCC2,XRCC3
Environmental Information Processing	Signal transduction	hsa04151	down	PI3K-Akt signaling pathway	2.10352e-07	6.67705	353	1072	87	8161	ANGPT1,ATF6B,BCL2,BRCA1,CCND1,CCNE2,CDK2,CDK4,CDK6,COL1A1,COL1A2,COL2A1,COL4A1,COL4A2,COL4A5,COL4A6,COL6A2,COL6A3,COL9A1,COL9A2,CREB3L2,CRTC2,CSF1,DDIT4,EFNA4,EGF,EGFR,EIF4EBP1,EPHA2,ERBB2,ERBB4,FGF1,FGF19,FGF2,FGFR1,FGFR2,FGFR3,FN1,GHR,GNB3,GNB4,GNG11,GNG12,GNG5,IKBKB,IL6R,IRS1,ITGA11,ITGA2,ITGA4,ITGA5,ITGA6,ITGB4,ITGB5,ITGB8,KIT,LAMA1,LAMA2,LAMA4,LAMA5,LAMB2,LAMC1,LAMC3,LPAR4,MYB,NTRK2,OSMR,PDG…
Environmental Information Processing	Signal transduction	hsa04310	down	Wnt signaling pathway	1.48761e-05	4.82751	170	1072	48	8161	APCDD1,AXIN2,CCND1,CREBBP,CSNK2B,DAAM2,DKK2,DVL2,EP300,FRZB,FZD2,FZD3,FZD5,FZD6,GPC4,LEF1,LGR4,LGR5,LRP5,LRP6,NFATC3,NFATC4,NKD1,PLCB3,RNF43,ROR1,RSPO1,RSPO2,RSPO3,RYK,SFRP2,SFRP4,SMAD3,SOST,TCF7,TCF7L1,TP53,WNT11,WNT2B,WNT3,WNT3A,WNT5A,WNT7A,WNT7B,WNT8B,WNT9A,WNT9B,ZNRF3
Environmental Information Processing	Signal transduction	hsa04350	down	TGF-beta signaling pathway	9.33029e-07	6.0301	97	1072	35	8161	AMH,BMP5,BMP6,BMP7,BMPR1B,CREBBP,E2F4,E2F5,EMP3,EP300,FBN1,FST,GDF7,ID1,ID2,ID3,INHBB,LTBP1,RBL1,RGMA,RGMB,ROCK1,SMAD3,SMAD5,SMAD6,SMAD7,SMAD9,SP1,TGFB2,TGFBR1,TGFBR2,TGIF1,TGIF2,THBS1,THSD4
Environmental Information Processing	Signal transduction	hsa04390	down	Hippo signaling pathway	7.87913e-17	16.1035	157	1072	65	8161	ACTB,ACTG1,AJUBA,AMH,AMOT,AXIN2,BIRC5,BMP5,BMP6,BMP7,BMPR1B,CCN2,CCND1,CRB2,CTNNA1,DVL2,FGF1,FZD2,FZD3,FZD5,FZD6,GDF7,GLI2,ID1,ID2,LATS2,LEF1,LIMD1,LLGL1,MOB1A,MOB1B,NKD1,PALS1,PARD3,SCRIB,SERPINE1,SMAD3,SMAD7,SNAI2,SOX2,STK3,TCF7,TCF7L1,TEAD1,TEAD2,TEAD3,TEAD4,TGFB2,TGFBR1,TGFBR2,TP53BP2,TP73,WNT11,WNT2B,WNT3,WNT3A,WNT5A,WNT7A,WNT7B,WNT8B,WNT9A,WNT9B,WWC1,WWTR1,YAP1
Environmental Information Processing	Signal transduction	hsa04392	down	Hippo signaling pathway - multiple species	1.20865e-05	4.9177	29	1072	16	8161	AJUBA,DCHS1,FAT4,LATS2,LIMD1,MOB1A,MOB1B,RASSF2,STK3,TEAD1,TEAD2,TEAD3,TEAD4,WWC1,WWTR1,YAP1
Environmental Information Processing	Signaling molecules and interaction	hsa04512	down	ECM-receptor interaction	2.10189e-12	11.6774	88	1072	41	8161	AGRN,CD44,COL1A1,COL1A2,COL2A1,COL4A1,COL4A2,COL4A5,COL4A6,COL6A2,COL6A3,COL9A1,COL9A2,DAG1,FN1,FRAS1,FREM1,FREM2,HMMR,HSPG2,ITGA11,ITGA2,ITGA4,ITGA5,ITGA6,ITGB4,ITGB5,ITGB8,LAMA1,LAMA2,LAMA4,LAMA5,LAMB2,LAMC1,LAMC3,RELN,SDC4,THBS1,THBS2,THBS3,TNC
Cellular Processes	Cell growth and death	hsa04110	down	Cell cycle	1.05778e-19	18.9756	157	1072	69	8161	AURKB,BUB1,BUB1B,CCNA2,CCNB1,CCNB2,CCND1,CCNE2,CDC14A,CDC20,CDC25B,CDC25C,CDC45,CDC6,CDCA5,CDK1,CDK2,CDK4,CDK6,CDKN2C,CDT1,CHEK1,CHEK2,CREBBP,DBF4,DBF4B,DDX11,E2F1,E2F2,E2F4,E2F5,EP300,ESCO2,ESPL1,FBXO5,GADD45G,HDAC1,KNL1,MAD2L1,MCM2,MCM3,MCM4,MCM5,MCM6,MCM7,MTBP,NDC80,ORC1,ORC6,PCNA,PKMYT1,PLK1,PPP2R5A,PRKDC,PTTG1,RBL1,RBL2,SGO1,SKP2,SMAD3,STAG1,STAG2,TFDP2,TGFB2,TICRR,TP53,TRIP13,TTK,WEE1
Cellular Processes	Cell growth and death	hsa04218	down	Cellular senescence	5.20565e-05	4.28353	156	1072	44	8161	CCNA2,CCNB1,CCNB2,CCND1,CCNE2,CDK1,CDK2,CDK4,CDK6,CHEK1,CHEK2,E2F1,E2F2,E2F4,E2F5,EIF4EBP1,ETS1,FOXM1,FOXO1,GADD45G,HIPK2,HLA-A,HLA-B,HLA-C,HLA-E,ITPR2,LIN9,MRE11,MYBL2,NFATC3,NFATC4,RBL1,RBL2,RRAS,SERPINE1,SLC25A6,SMAD3,TGFB2,TGFBR1,TGFBR2,TP53,TRPM7,ZFP36L1,ZFP36L2
Cellular Processes	Cellular community - eukaryotes	hsa04510	down	Focal adhesion	1.23254e-07	6.9092	202	1072	59	8161	ACTB,ACTG1,ACTN1,ARHGAP5,BCL2,CAV1,CCND1,COL1A1,COL1A2,COL2A1,COL4A1,COL4A2,COL4A5,COL4A6,COL6A2,COL6A3,COL9A1,COL9A2,CRKL,DOCK1,EGF,EGFR,EMP1,EMP2,ERBB2,FLNA,FLNB,FLNC,FN1,ITGA11,ITGA2,ITGA4,ITGA5,ITGA6,ITGB4,ITGB5,ITGB8,LAMA1,LAMA2,LAMA4,LAMA5,LAMB2,LAMC1,LAMC3,MYL9,MYLK,PDGFB,PDGFC,PDGFRB,RELN,ROCK1,THBS1,THBS2,THBS3,TLN1,TNC,VCL,VEGFA,VEGFC
Cellular Processes	Cellular community - eukaryotes	hsa04520	down	Adherens junction	3.2402e-06	5.48943	71	1072	28	8161	ACTB,ACTG1,ACTN1,AFDN,BAIAP2,CREBBP,CSNK2B,CTNNA1,EGFR,EP300,ERBB2,FARP2,FGFR1,IQGAP1,LEF1,NECTIN3,PARD3,PTPRF,SMAD3,SNAI2,TCF7,TCF7L1,TGFBR1,TGFBR2,TJP1,VCL,WASF2,YES1
Cellular Processes	Cellular community - eukaryotes	hsa04550	down	Signaling pathways regulating pluripotency of stem cells	1.01341e-06	5.99422	143	1072	45	8161	AXIN2,BMI1,BMPR1B,DUSP9,DVL2,FGF2,FGFR1,FGFR2,FGFR3,FZD2,FZD3,FZD5,FZD6,ID1,ID2,ID3,INHBB,KAT6A,LHX5,LIFR,MEIS1,NEUROG1,OTX1,PAX6,PCGF5,REST,RIF1,SMAD3,SMAD5,SMAD9,SOX2,TCF3,TCF7,WNT11,WNT2B,WNT3,WNT3A,WNT5A,WNT7A,WNT7B,WNT8B,WNT9A,WNT9B,ZFHX3,ZIC3
Cellular Processes	Cell motility	hsa04810	down	Regulation of actin cytoskeleton	0.0167597	1.77573	227	1072	50	8161	ACTB,ACTG1,ACTN1,ARAF,ARHGEF1,ARHGEF6,BAIAP2,C5,CRKL,CXCR4,CYFIP1,DIAPH3,DOCK1,EGF,EGFR,EZR,FGF1,FGF19,FGF2,FGFR1,FGFR2,FGFR3,FN1,GNG12,GSN,IQGAP1,IQGAP2,IQGAP3,ITGA11,ITGA2,ITGA4,ITGA5,ITGA6,ITGB4,ITGB5,ITGB8,LPAR4,MSN,MYH14,MYL9,MYLK,PDGFB,PDGFC,PDGFRB,RDX,RGCC,ROCK1,RRAS,VCL,WASF2
Organismal Systems	Endocrine system	hsa04916	down	Melanogenesis	0.0245993	1.60908	101	1072	27	8161	CREB3L2,CREBBP,DCT,DVL2,EDN1,EDNRB,EP300,FZD2,FZD3,FZD5,FZD6,GNAI2,KIT,LEF1,PLCB3,TCF7,TCF7L1,WNT11,WNT2B,WNT3,WNT3A,WNT5A,WNT7A,WNT7B,WNT8B,WNT9A,WNT9B
Organismal Systems	Digestive system	hsa04974	down	Protein digestion and absorption	0.0349154	1.45698	103	1072	27	8161	ATP1A2,COL11A1,COL12A1,COL14A1,COL1A1,COL1A2,COL21A1,COL24A1,COL27A1,COL2A1,COL3A1,COL4A1,COL4A2,COL4A5,COL4A6,COL5A1,COL5A2,COL5A3,COL6A2,COL6A3,COL7A1,COL9A1,COL9A2,ELN,MME,PRCP,SLC1A5
Organismal Systems	Development and regeneration	hsa04360	down	Axon guidance	0.00364952	2.43776	181	1072	44	8161	BMP7,BMPR1B,BOC,CXCR4,DCC,EFNA4,EFNB1,EFNB3,EPHA2,EPHA3,EPHA7,EPHB2,EPHB4,FZD3,GDF7,GNAI2,MYL9,NFATC3,NFATC4,NGEF,NTN1,NTN4,PARD3,PLXNB1,PLXNB2,PLXNC1,PTCH1,RGMA,ROBO3,ROCK1,RRAS,RYK,SEMA3B,SEMA5A,SEMA5B,SEMA6A,SLIT1,SMO,SRGAP2,SRGAP3,TRPC3,TRPC4,UNC5B,WNT5A
Human Diseases	Cancer: overview	hsa05200	down	Pathways in cancer	1.5026e-11	10.8232	529	1072	130	8161	AR,ARAF,ARHGEF1,AXIN2,BCL2,BIRC5,BRCA2,CASP7,CCNA2,CCND1,CCNE2,CDK2,CDK4,CDK6,CKS1B,CKS2,COL4A1,COL4A2,COL4A5,COL4A6,CREBBP,CRKL,CTNNA1,CXCR4,DCC,DLL1,DLL3,DVL2,E2F1,E2F2,EDN1,EDNRB,EGF,EGFR,EP300,ERBB2,ETS1,FGF1,FGF19,FGF2,FGFR1,FGFR2,FGFR3,FN1,FOS,FOXO1,FZD2,FZD3,FZD5,FZD6,GADD45G,GLI1,GLI2,GLI3,GNAI2,GNB3,GNB4,GNG11,GNG12,GNG5,GSTM4,HDAC1,HES1,HES5,HEYL,HHIP,IKBKB,IL13RA1,IL6R,ITGA2,ITGA6,JAG1…
Human Diseases	Cancer: overview	hsa05205	down	Proteoglycans in cancer	6.42442e-07	6.19217	205	1072	58	8161	ACTB,ACTG1,ARAF,ARHGEF1,CAV1,CCND1,CD44,COL1A1,COL1A2,EGFR,ERBB2,ERBB4,EZR,FGF2,FGFR1,FLNA,FLNB,FLNC,FN1,FZD2,FZD3,FZD5,FZD6,GAB1,GPC3,HSPG2,IQGAP1,ITGA2,ITGA5,ITGB5,ITPR2,MSN,PLAU,PLAUR,PLCE1,PTCH1,RDX,ROCK1,RPS6,RRAS,SDC2,SDC4,SMO,TGFB2,THBS1,TIMP3,TP53,VEGFA,WNT11,WNT2B,WNT3,WNT3A,WNT5A,WNT7A,WNT7B,WNT8B,WNT9A,WNT9B
Human Diseases	Endocrine and metabolic disease	hsa04933	down	AGE-RAGE signaling pathway in diabetic complications	0.00775604	2.11036	100	1072	28	8161	AGER,BCL2,CCL2,CCND1,CDK4,COL1A1,COL1A2,COL3A1,COL4A1,COL4A2,COL4A5,COL4A6,EDN1,EGR1,F3,FN1,FOXO1,PIM1,PLCB3,PLCD4,PLCE1,SERPINE1,SMAD3,TGFB2,TGFBR1,TGFBR2,VEGFA,VEGFC
Human Diseases	Endocrine and metabolic disease	hsa04934	down	Cushing syndrome	0.0175368	1.75605	153	1072	37	8161	ATF6B,AXIN2,CACNA1G,CCND1,CCNE2,CDK2,CDK4,CDK6,CDKN2C,CREB3L2,DVL2,E2F1,E2F2,EGFR,FZD2,FZD3,FZD5,FZD6,GNAI2,ITPR2,KCNK2,LEF1,PDE8A,PLCB3,SP1,TCF7,TCF7L1,WNT11,WNT2B,WNT3,WNT3A,WNT5A,WNT7A,WNT7B,WNT8B,WNT9A,WNT9B
Human Diseases	Cancer: specific types	hsa05212	down	Pancreatic cancer	0.0279339	1.55387	76	1072	22	8161	ARAF,ARHGEF6,BRCA2,CCND1,CDK4,CDK6,E2F1,E2F2,EGF,EGFR,ERBB2,GADD45G,IKBKB,PLD1,PLD2,RAD51,SMAD3,TGFB2,TGFBR1,TGFBR2,TP53,VEGFA
Human Diseases	Cancer: specific types	hsa05215	down	Prostate cancer	0.00423885	2.37275	97	1072	28	8161	AR,ARAF,BCL2,CCND1,CCNE2,CDK2,CREB3L2,CREBBP,E2F1,E2F2,EGF,EGFR,EP300,ERBB2,FGFR1,FGFR2,FOXO1,IKBKB,LEF1,PDGFB,PDGFC,PDGFRB,PLAT,PLAU,TCF7,TCF7L1,TP53,ZEB1
Human Diseases	Cancer: specific types	hsa05217	down	Basal cell carcinoma	6.7525e-07	6.17054	63	1072	27	8161	AXIN2,DVL2,FZD2,FZD3,FZD5,FZD6,GADD45G,GLI1,GLI2,GLI3,HHIP,LEF1,PTCH1,SMO,TCF7,TCF7L1,TP53,WNT11,WNT2B,WNT3,WNT3A,WNT5A,WNT7A,WNT7B,WNT8B,WNT9A,WNT9B
Human Diseases	Cancer: specific types	hsa05222	down	Small cell lung cancer	4.059e-05	4.39158	92	1072	31	8161	BCL2,CCND1,CCNE2,CDK2,CDK4,CDK6,CKS1B,CKS2,COL4A1,COL4A2,COL4A5,COL4A6,E2F1,E2F2,FN1,GADD45G,IKBKB,ITGA2,ITGA6,LAMA1,LAMA2,LAMA4,LAMA5,LAMB2,LAMC1,LAMC3,RARB,RXRA,RXRB,SKP2,TP53
Human Diseases	Cancer: specific types	hsa05224	down	Breast cancer	2.30761e-08	7.63684	147	1072	49	8161	ARAF,AXIN2,BRCA1,BRCA2,CCND1,CDK4,CDK6,DLL1,DLL3,DVL2,E2F1,E2F2,EGF,EGFR,ERBB2,FGF1,FGF19,FGF2,FGFR1,FOS,FZD2,FZD3,FZD5,FZD6,GADD45G,HES1,HES5,HEYL,JAG1,KIT,LEF1,LRP5,LRP6,NOTCH2,NOTCH3,SP1,TCF7,TCF7L1,TP53,WNT11,WNT2B,WNT3,WNT3A,WNT5A,WNT7A,WNT7B,WNT8B,WNT9A,WNT9B
Human Diseases	Cancer: specific types	hsa05225	down	Hepatocellular carcinoma	0.000130974	3.88282	166	1072	45	8161	ACTB,ACTG1,ACTL6A,ARAF,AXIN2,CCND1,CDK4,CDK6,DPF3,DVL2,E2F1,E2F2,EGFR,FZD2,FZD3,FZD5,FZD6,GAB1,GADD45G,GSTM4,LEF1,LRP5,LRP6,MGST1,NQO1,PHF10,SMAD3,SMARCC1,TCF7,TCF7L1,TERT,TGFB2,TGFBR1,TGFBR2,TP53,WNT11,WNT2B,WNT3,WNT3A,WNT5A,WNT7A,WNT7B,WNT8B,WNT9A,WNT9B
Human Diseases	Cancer: specific types	hsa05226	down	Gastric cancer	3.36096e-07	6.47354	148	1072	47	8161	ARAF,AXIN2,BCL2,CCND1,CCNE2,CDK2,CTNNA1,DVL2,E2F1,E2F2,EGF,EGFR,ERBB2,FGF1,FGF19,FGF2,FGFR2,FZD2,FZD3,FZD5,FZD6,GAB1,GADD45G,LEF1,LRP5,LRP6,RARB,RXRA,RXRB,SMAD3,TCF7,TCF7L1,TERT,TGFB2,TGFBR1,TGFBR2,TP53,WNT11,WNT2B,WNT3,WNT3A,WNT5A,WNT7A,WNT7B,WNT8B,WNT9A,WNT9B
Human Diseases	Infectious disease: viral	hsa05165	down	Human papillomavirus infection	6.44231e-12	11.191	331	1072	94	8161	ATP6V1B1,AXIN2,CCNA2,CCND1,CCNE2,CDK2,CDK4,CDK6,COL1A1,COL1A2,COL2A1,COL4A1,COL4A2,COL4A5,COL4A6,COL6A2,COL6A3,COL9A1,COL9A2,CREB3L2,CREBBP,DVL2,E2F1,EGF,EGFR,EIF4EBP1,EP300,FN1,FOXO1,FZD2,FZD3,FZD5,FZD6,HDAC1,HES1,HES3,HES5,HES6,HEYL,HLA-A,HLA-B,HLA-C,HLA-E,IKBKB,IRF3,ITGA11,ITGA2,ITGA4,ITGA5,ITGA6,ITGB4,ITGB5,ITGB8,JAG1,LAMA1,LAMA2,LAMA4,LAMA5,LAMB2,LAMC1,LAMC3,LFNG,LLGL1,MFNG,NOTCH2,NOTCH3,PAL…
Human Diseases	Infectious disease: viral	hsa05166	down	Human T-cell leukemia virus 1 infection	0.000287006	3.54211	219	1072	54	8161	ATF6B,B2M,BUB1B,CANX,CCNA2,CCNB2,CCND1,CCNE2,CDC20,CDK2,CDK4,CDKN2C,CHEK1,CHEK2,CREB3L2,CREBBP,CRTC2,E2F1,E2F2,EGR1,EGR2,ELK4,EP300,ESPL1,ETS1,FOS,HLA-A,HLA-B,HLA-C,HLA-DMA,HLA-E,IKBKB,IL1R1,KAT5,MAD2L1,MSX1,MSX2,NFATC3,NFATC4,PTTG1,SLC25A6,SLC2A1,SMAD3,TCF3,TERT,TGFB2,TGFBR1,TGFBR2,TLN1,TNFRSF13C,TP53,TRRAP,TSPO,ZFP36

## Sheet: Table S4
GO ID	GO name	Direction	adjusted_p_value	negative_log10_of_adjusted_p_value	term_size	query_size	intersection_size	effective_domain_size	intersections	Cluster level 1	Cluster level 2	Cluster level 3	Cluster level 4	Cluster level 5
GO:0048388	endosomal lumen acidification	up	0.00255919	2.5919	12	2070	9	16324	ATP6V0A1,ATP6V0B,ATP6V0C,ATP6V1A,ATP6V1D,ATP6V1F,ATP6V1H,CLCN3,RNASEK	0	0	0	0	0
GO:0061795	Golgi lumen acidification	up	0.0406586	1.39085	12	2070	8	16324	ATP6V0B,ATP6V0C,ATP6V1A,ATP6V1D,ATP6V1F,ATP6V1H,RNASEK,SLC9A7	0	0	0	0	0
GO:0060047	heart contraction	up	0.000796565	3.09878	187	2070	49	16324	ADRA1D,ATP1B1,ATP2A3,ATP2B1,ATP2B2,ATP2B3,BIN1,CACNA1D,CALM1,CALM2,CALM3,CHGA,CHRM2,CTNNA3,DRD2,DSP,FGF12,FKBP1B,GPD1L,GPX1,GSTO1,HCN1,HCN2,ISL1,KCNE4,KCNIP2,KCNJ12,KCNJ2,KCNJ3,NOS1,RANGRF,RGS2,RNLS,RYR2,SCN1A,SCN1B,SCN2B,SCN3B,SCN4B,SGCD,SGCZ,SLC4A3,SLC8A2,SLC8A3,SPTBN4,STC1,TBX2,TNNI3,YWHAE	6	6	6	6	6
GO:0003015	heart process	up	0.00104828	2.97952	194	2070	50	16324	ADRA1D,ATP1B1,ATP2A3,ATP2B1,ATP2B2,ATP2B3,BIN1,CACNA1D,CALM1,CALM2,CALM3,CHGA,CHRM2,CTNNA3,DRD2,DSP,FGF12,FKBP1B,GPD1L,GPX1,GSTO1,HCN1,HCN2,ISL1,KCNE4,KCNIP2,KCNJ12,KCNJ2,KCNJ3,NOS1,PPCS,RANGRF,RGS2,RNLS,RYR2,SCN1A,SCN1B,SCN2B,SCN3B,SCN4B,SGCD,SGCZ,SLC4A3,SLC8A2,SLC8A3,SPTBN4,STC1,TBX2,TNNI3,YWHAE	6	6	6	6	6
GO:0044057	regulation of system process	up	0.000502564	3.29881	395	2070	86	16324	ADRA1D,AKAP6,ATP1B1,ATP2A3,ATP2B1,ATP2B2,ATP2B3,BEGAIN,BIN1,C1QTNF1,CACNA1D,CACNB1,CALM1,CALM2,CALM3,CAMK2B,CAMK2G,CHGA,CHRM2,CHRNA7,CRHR1,CTNNA3,DLG4,DLGAP1,DLGAP2,DLGAP3,DRD2,DSP,FGF12,FKBP1B,GAL,GALR1,GPD1L,GRIN1,GRIN2D,GSTO1,HCN1,HCN2,ISL1,KCNA1,KCNB2,KCNE4,KCNIP2,KCNJ12,KCNJ2,KCNJ3,KCNMA1,MGLL,NETO1,NOS1,NPTX1,NPTXR,NR1H3,NRXN1,PHOX2B,PPP3CA,PRKCA,PRKCZ,PTGER3,PTPRO,RANGRF,RGS2,RIMS1,RIMS2,R…	6	6	6	6	6
GO:0061337	cardiac conduction	up	0.000808828	3.09214	91	2070	30	16324	ATP1B1,ATP2A3,ATP2B1,ATP2B2,ATP2B3,BIN1,CACNA1D,CALM1,CALM2,CALM3,CTNNA3,DSP,FKBP1B,HCN1,HCN2,ISL1,KCNE4,KCNJ2,KCNJ3,RANGRF,RYR2,SCN1B,SCN2B,SCN3B,SCN4B,SLC4A3,SLC8A2,SLC8A3,SPTBN4,YWHAE	6	6	6	6	6
GO:0008016	regulation of heart contraction	up	0.00152292	2.81732	164	2070	44	16324	ADRA1D,ATP1B1,ATP2A3,ATP2B1,ATP2B2,ATP2B3,BIN1,CACNA1D,CALM1,CALM2,CALM3,CHGA,CHRM2,CTNNA3,DRD2,DSP,FKBP1B,GPD1L,GSTO1,HCN1,HCN2,ISL1,KCNE4,KCNIP2,KCNJ12,KCNJ2,KCNJ3,NOS1,RANGRF,RGS2,RNLS,RYR2,SCN1B,SCN2B,SCN3B,SCN4B,SLC4A3,SLC8A2,SLC8A3,SPTBN4,STC1,TBX2,TNNI3,YWHAE	6	6	6	6	6
GO:0002027	regulation of heart rate	up	0.0174281	1.75875	84	2070	26	16324	ADRA1D,BIN1,CACNA1D,CALM1,CALM2,CALM3,CTNNA3,DRD2,DSP,FKBP1B,GPD1L,HCN1,HCN2,ISL1,KCNE4,KCNJ2,KCNJ3,RANGRF,RNLS,RYR2,SCN1B,SCN2B,SCN3B,SCN4B,SPTBN4,YWHAE	6	6	6	6	6
GO:0007610	behavior	up	0.0458422	1.33873	249	2070	55	16324	ADAM11,ADCY8,ARC,ATAD1,BDNF,BRSK1,CAMK2N1,CAMK4,CHRNA5,CHRNA7,CHRNB1,CHRNB2,CIART,CNTNAP2,CNTNAP4,CPEB3,DKK1,DLG4,DRD2,DYNLRB1,GDF15,GDNF,GPRASP3,GRIN1,HCRTR2,ITGA3,MAPK8IP2,MAPT,MCHR1,MEF2C,NETO1,NPB,NR1D1,NRXN1,NRXN2,OPRM1,PJA2,PLCB1,PPP3CB,PRKN,PRNP,RASGRF1,RGS14,SCN2A,SEPTIN5,SGIP1,SGK1,SHISA7,SLC8A2,SLC8A3,SPTBN4,SYNJ1,TAFA2,THBS4,TRH	6	6	6	6	6
GO:0003008	system process	up	1.07209e-07	6.96977	1362	2070	253	16324	ABCB1,ADCY8,ADORA2A,ADRA1D,ADRA2A,AKAP6,AKR1C1,AKR1C3,AOC2,APBB1,AQP6,ARC,ASIC1,ASIC2,ATAD1,ATP1B1,ATP2A3,ATP2B1,ATP2B2,ATP2B3,ATP8A1,BDNF,BEGAIN,BEST1,BIN1,BRSK1,C1QTNF1,CACNA1D,CACNA1I,CACNB1,CACNG2,CACNG3,CACNG8,CALM1,CALM2,CALM3,CAMK2B,CAMK2G,CAMK2N1,CAMK4,CAMTA2,CHGA,CHRM2,CHRNA5,CHRNA7,CHRNB1,CHRNB2,CLCN5,CNGB1,CNTNAP1,CNTNAP2,COCH,CPEB3,CRHR1,CRX,CTNNA2,CTNNA3,CTSZ,CXCL12,CYBA,CYP4A11,DDAH…	6	6	6	6	6
GO:0032501	multicellular organismal process	up	0.0349846	1.45612	5556	2070	789	16324	AATK,ABCA5,ABCB1,ABCD2,ABHD6,ACHE,ACSL4,ACTL6B,ADAM11,ADAM12,ADAM22,ADAMTS4,ADAMTS5,ADCY7,ADCY8,ADGRB1,ADGRG2,ADORA1,ADORA2A,ADRA1D,ADRA2A,ADRA2C,AFAP1L2,AKAP6,AKR1C1,AKR1C2,AKR1C3,ALCAM,ALDH3A2,ALK,ALPK3,AMIGO1,AOC2,APBA1,APBB1,APLP1,APOB,APOC1,AQP11,AQP6,ARC,ARG2,ARL6,ARRB1,ASAH2,ASIC1,ASIC2,ASTN1,ASTN2,ATAD1,ATCAY,ATL1,ATP1B1,ATP2A3,ATP2B1,ATP2B2,ATP2B3,ATP8A1,ATP8A2,AZIN2,BAG6,BBC3,BCAN,BCL3,…	6	6	6	6	6
GO:0007613	memory	up	0.000292075	3.53451	57	2070	23	16324	ADCY8,ARC,ATAD1,BDNF,CAMK2N1,CAMK4,CHRNA7,CHRNB2,CPEB3,MAPT,NETO1,PJA2,PLCB1,PPP3CB,PRNP,RASGRF1,RGS14,SCN2A,SGK1,SHISA7,SLC8A2,SLC8A3,TAFA2	6	6	6	6	6
GO:0007611	learning or memory	up	0.000818886	3.08678	115	2070	35	16324	ADCY8,ARC,ATAD1,BDNF,BRSK1,CAMK2N1,CAMK4,CHRNA7,CHRNB2,CNTNAP2,CPEB3,DKK1,DLG4,DRD2,GPRASP3,GRIN1,MAPK8IP2,MAPT,MEF2C,NETO1,NRXN1,NRXN2,PJA2,PLCB1,PPP3CB,PRNP,RASGRF1,RGS14,SCN2A,SGK1,SHISA7,SLC8A2,SLC8A3,SYNJ1,TAFA2	6	6	6	6	6
GO:0050877	nervous system process	up	0.001369	2.8636	757	2070	142	16324	ADCY8,ADORA2A,AOC2,ARC,ASIC1,ASIC2,ATAD1,ATP2B2,BDNF,BEGAIN,BEST1,BRSK1,CACNA1D,CACNA1I,CACNG2,CACNG3,CACNG8,CAMK2N1,CAMK4,CHRNA5,CHRNA7,CHRNB1,CHRNB2,CNGB1,CNTNAP1,CNTNAP2,COCH,CPEB3,CRX,CTNNA2,DKK1,DLG4,DLGAP1,DLGAP2,DLGAP3,DRD2,EML2,EPS8L2,EYA1,EYS,FGF12,FSCN2,GABRA3,GABRA5,GABRB3,GABRG3,GABRP,GCH1,GLRA2,GLRA3,GLRB,GNAL,GPR143,GPR155,GPRASP3,GRIK2,GRIN1,GRIN2D,GRM8,GSTO1,HTR3A,HTR3B,IMPG2,INSY…	6	6	6	6	6
GO:0050890	cognition	up	0.0386694	1.41263	156	2070	39	16324	ADCY8,ARC,ATAD1,BDNF,BRSK1,CAMK2N1,CAMK4,CHRNA7,CHRNB2,CNTNAP2,CPEB3,DKK1,DLG4,DRD2,GPR155,GPRASP3,GRIN1,JAKMIP1,MAPK8IP2,MAPT,MEF2C,MGAT3,NETO1,NRXN1,NRXN2,PJA2,PLCB1,PPP3CB,PRNP,RASGRF1,RGS14,SCN2A,SGK1,SHISA7,SLC8A2,SLC8A3,SYNJ1,TAFA2,TUSC3	6	6	6	6	6
GO:0007275	multicellular organism development	up	0.00170302	2.76878	3144	2070	481	16324	AATK,ABCD2,ACHE,ACSL4,ACTL6B,ADAM12,ADAM22,ADAMTS4,ADAMTS5,ADGRB1,ADORA1,ADORA2A,ADRA2C,AKAP6,AKR1C3,ALCAM,ALDH3A2,ALK,ALPK3,AMIGO1,APBA1,APBB1,APLP1,AQP11,ARC,ARL6,ASIC2,ASTN1,ASTN2,ATCAY,ATL1,ATP2B1,ATP2B2,ATP8A2,BAG6,BCAN,BDNF,BEND6,BFSP1,BICDL1,BIN1,BLOC1S2,BLOC1S4,BMP2,BPNT1,BRINP2,BRINP3,BRSK1,BTBD6,CA10,CADM2,CALCRL,CALM1,CALM2,CALM3,CAMK1,CAMK2A,CAMK2B,CAMK2G,CAMK4,CAMSAP3,CARD10,CBFB,CCR…	3	3	3	3	3
GO:0007399	nervous system development	up	2.52472e-16	15.5978	1669	2070	335	16324	AATK,ABCD2,ACHE,ACSL4,ACTL6B,ADAM22,ADGRB1,ADORA1,ADORA2A,ADRA2C,ALCAM,ALDH3A2,ALK,AMIGO1,APBA1,APBB1,APLP1,ARC,ASIC2,ASTN1,ASTN2,ATCAY,ATL1,ATP2B2,ATP8A2,BAG6,BCAN,BDNF,BEND6,BICDL1,BIN1,BLOC1S2,BLOC1S4,BMP2,BPNT1,BRINP2,BRINP3,BRSK1,BTBD6,CA10,CADM2,CALM1,CALM2,CALM3,CAMK1,CAMK2A,CAMK2B,CAMK2G,CDHR1,CDK5,CDK5R2,CEND1,CEP85L,CHD5,CHODL,CHRM2,CHRNA7,CHRNB2,CHST8,CLN8,CLSTN3,CNGB1,CNTN1,CNTN5,CNTN…	3	3	3	3	3
GO:0048731	system development	up	3.79128e-07	6.42121	2645	2070	437	16324	AATK,ABCD2,ACHE,ACSL4,ACTL6B,ADAM12,ADAM22,ADAMTS4,ADAMTS5,ADGRB1,ADORA1,ADORA2A,ADRA2C,AKAP6,AKR1C3,ALCAM,ALDH3A2,ALK,ALPK3,AMIGO1,APBA1,APBB1,APLP1,AQP11,ARC,ASIC2,ASTN1,ASTN2,ATCAY,ATL1,ATP2B2,ATP8A2,BAG6,BCAN,BDNF,BEND6,BFSP1,BICDL1,BIN1,BLOC1S2,BLOC1S4,BMP2,BPNT1,BRINP2,BRINP3,BRSK1,BTBD6,CA10,CADM2,CALCRL,CALM1,CALM2,CALM3,CAMK1,CAMK2A,CAMK2B,CAMK2G,CARD10,CCR6,CDHR1,CDK5,CDK5R2,CEND1,CEP85…	3	3	3	3	3
GO:0022008	neurogenesis	up	3.67544e-12	11.4347	1108	2070	231	16324	ACSL4,ACTL6B,ADGRB1,ADRA2C,ALCAM,ALK,AMIGO1,APBB1,APLP1,ARC,ASTN1,ASTN2,ATCAY,ATL1,ATP2B2,ATP8A2,BDNF,BEND6,BICDL1,BIN1,BLOC1S2,BLOC1S4,BMP2,BRINP2,BRINP3,BRSK1,BTBD6,CAMK1,CAMK2A,CAMK2B,CAMK2G,CDHR1,CDK5,CDK5R2,CEND1,CEP85L,CHD5,CHODL,CHRNA7,CHRNB2,CNTN1,CNTN5,CNTNAP1,CNTNAP2,CPEB3,CPNE5,CPNE9,CRTAC1,CSMD3,CTNNA2,CXCL12,DAB1,DCLK1,DKK1,DLG4,DLL4,DLX1,DRD2,DSCAM,DTNBP1,DTX1,EFNA3,EIF2B3,EMB,EN2,E…	3	3	3	3	3
GO:0030182	neuron differentiation	up	2.12599e-14	13.6724	930	2070	209	16324	ACSL4,ACTL6B,ADGRB1,ADRA2C,ALCAM,ALK,AMIGO1,APBB1,APLP1,ARC,ATCAY,ATL1,ATP2B2,ATP8A2,BDNF,BEND6,BICDL1,BIN1,BLOC1S2,BLOC1S4,BMP2,BRINP2,BRINP3,BRSK1,CAMK1,CAMK2A,CAMK2B,CAMK2G,CDHR1,CDK5,CDK5R2,CEND1,CHD5,CHODL,CHRNA7,CHRNB2,CNTN1,CNTN5,CNTNAP1,CNTNAP2,CPEB3,CPNE5,CPNE9,CRTAC1,CSMD3,CTNNA2,CXCL12,DCLK1,DKK1,DLG4,DLL4,DLX1,DRD2,DSCAM,DTNBP1,DTX1,EFNA3,EMB,EN2,EPB41L3,EPHA10,EPHA6,EPHA8,ERCC6,FAIM2…	3	3	3	3	3
GO:0048699	generation of neurons	up	8.45813e-14	13.0727	977	2070	215	16324	ACSL4,ACTL6B,ADGRB1,ADRA2C,ALCAM,ALK,AMIGO1,APBB1,APLP1,ARC,ASTN1,ASTN2,ATCAY,ATL1,ATP2B2,ATP8A2,BDNF,BEND6,BICDL1,BIN1,BLOC1S2,BLOC1S4,BMP2,BRINP2,BRINP3,BRSK1,CAMK1,CAMK2A,CAMK2B,CAMK2G,CDHR1,CDK5,CDK5R2,CEND1,CEP85L,CHD5,CHODL,CHRNA7,CHRNB2,CNTN1,CNTN5,CNTNAP1,CNTNAP2,CPEB3,CPNE5,CPNE9,CRTAC1,CSMD3,CTNNA2,CXCL12,DAB1,DCLK1,DKK1,DLG4,DLL4,DLX1,DRD2,DSCAM,DTNBP1,DTX1,EFNA3,EMB,EN2,EPB41L3,EPHA10…	3	3	3	3	3
GO:0048666	neuron development	up	9.80442e-13	12.0086	736	2070	171	16324	ACTL6B,ADGRB1,ALCAM,ALK,AMIGO1,APBB1,APLP1,ARC,ATCAY,ATL1,ATP8A2,BDNF,BICDL1,BLOC1S2,BLOC1S4,BRSK1,CAMK1,CAMK2A,CAMK2B,CAMK2G,CDHR1,CDK5,CDK5R2,CHODL,CHRNA7,CHRNB2,CNTN1,CNTN5,CNTNAP1,CNTNAP2,CPEB3,CPNE5,CPNE9,CRTAC1,CSMD3,CTNNA2,CXCL12,DCLK1,DLG4,DRD2,DSCAM,DTNBP1,EFNA3,EMB,EPB41L3,EPHA10,EPHA6,EPHA8,ERCC6,FKBP4,FLRT3,FRY,GAP43,GBA2,GDNF,GPC2,GPM6A,GPRASP3,GPRIN2,GPRIN3,HDGFL3,HECW1,HSP90AA1,INP…	3	3	3	3	3
GO:0048667	cell morphogenesis involved in neuron differentiation	up	9.96844e-07	6.00137	382	2070	92	16324	ADGRB1,ALCAM,AMIGO1,APBB1,APLP1,ARC,ATL1,BDNF,BRSK1,CAMK2B,CDHR1,CDK5,CDK5R2,CHODL,CHRNA7,CHRNB2,CNTN1,CNTN5,CTNNA2,CXCL12,DLG4,DRD2,DSCAM,EFNA3,EMB,EPHA10,EPHA6,EPHA8,GAP43,GDNF,GPRASP3,HECW1,HSP90AA1,ISL1,ISL2,ISLR2,KIF1A,KIF5A,KIF5C,KNDC1,L1CAM,LGI1,LHX9,LYPLA2,LZTS3,MAPK8IP2,MAPT,MCF2,MEF2C,NEFH,NPTN,NPTX1,NRP1,NRXN1,NTNG2,PAK3,PDZD7,PHOX2B,PLPPR4,PLXNA4,PPFIA2,PPP3CB,PRKCQ,PTPRO,RAB3A,RET,RN…	3	3	3	3	3
GO:0010975	regulation of neuron projection development	up	0.00012342	3.90862	291	2070	70	16324	ALK,AMIGO1,ARC,BDNF,BRSK1,CAMK1,CAMK2B,CAMK2G,CDK5,CHODL,CHRNB2,CSMD3,CTNNA2,DSCAM,FKBP4,GPC2,GPRASP3,HECW1,INPP5F,ISLR2,KIF1A,KNDC1,L1CAM,LZTS3,MAPT,MARK1,MCF2,MINAR1,NCS1,NDEL1,NDRG4,NPTN,NRP1,NRXN1,NTNG2,PACSIN1,PAK3,PLPPR5,PLXNA4,PPFIA2,PTK6,PTPRO,RET,RIT2,RNF6,RTN4RL1,RUFY3,SCN1B,SEMA3D,SEMA3F,SEMA4A,SEMA4D,SEMA4G,SEMA6D,SEMA7A,SERPINI1,SHTN1,SLITRK1,SPOCK1,SRCIN1,STMN2,STX1B,TANC2,THY1,TNR,…	3	3	3	3	3
GO:0031175	neuron projection development	up	5.61778e-13	12.2504	663	2070	159	16324	ACTL6B,ADGRB1,ALCAM,ALK,AMIGO1,APBB1,APLP1,ARC,ATCAY,ATL1,BDNF,BICDL1,BLOC1S2,BLOC1S4,BRSK1,CAMK1,CAMK2A,CAMK2B,CAMK2G,CDK5,CDK5R2,CHODL,CHRNA7,CHRNB2,CNTN1,CNTN5,CNTNAP1,CNTNAP2,CPEB3,CPNE5,CPNE9,CRTAC1,CSMD3,CTNNA2,CXCL12,DCLK1,DLG4,DRD2,DSCAM,DTNBP1,EFNA3,EMB,EPB41L3,EPHA10,EPHA6,EPHA8,ERCC6,FKBP4,FLRT3,FRY,GAP43,GDNF,GPC2,GPM6A,GPRASP3,GPRIN2,GPRIN3,HDGFL3,HECW1,HSP90AA1,INPP5F,ISL1,ISL2,ISLR…	3	3	3	3	3
GO:0061564	axon development	up	6.30828e-05	4.20009	326	2070	77	16324	ADGRB1,ALCAM,AMIGO1,APBB1,APLP1,ATL1,BDNF,BRSK1,CDK5,CDK5R2,CHODL,CHRNB2,CNTN1,CNTN5,CRTAC1,CTNNA2,CXCL12,DRD2,DSCAM,EFNA3,EMB,EPHA10,EPHA6,EPHA8,GAP43,GDNF,HSP90AA1,INPP5F,ISL1,ISL2,ISLR2,KIF5A,KIF5C,L1CAM,LGI1,LHX9,LYPLA2,MAPT,MCF2,NEFH,NPTN,NPTX1,NRP1,NRXN1,NTNG2,PAK3,PHOX2B,PLPPR4,PLXNA4,PPP3CB,PRKCQ,PTPRO,RAB3A,RET,RNF6,RTN4RL1,RUFY3,S100A6,SCN1B,SEMA3D,SEMA3F,SEMA4A,SEMA4D,SEMA4G,SEMA6D,SEM…	3	3	3	3	3
GO:1990138	neuron projection extension	up	0.00160372	2.79487	113	2070	34	16324	ALCAM,CDK5,CPNE5,CPNE9,DSCAM,FLRT3,HSP90AA1,ISLR2,L1CAM,MAPT,NRN1,NRP1,PPP3CB,RIMS1,RIMS2,RNF6,RUFY3,SEMA3D,SEMA3F,SEMA4A,SEMA4D,SEMA4G,SEMA6D,SEMA7A,SH3GL2,SHTN1,SYT1,SYT17,SYT3,SYT4,TMEM108,TRIM46,UNC13A,ZFYVE27	3	3	3	3	3
GO:0048812	neuron projection morphogenesis	up	2.81943e-11	10.5498	443	2070	115	16324	ADGRB1,ALCAM,AMIGO1,APBB1,APLP1,ARC,ATL1,BDNF,BRSK1,CAMK2B,CDK5,CDK5R2,CHODL,CHRNA7,CHRNB2,CNTN1,CNTN5,CNTNAP1,CNTNAP2,CPNE5,CPNE9,CTNNA2,CXCL12,DCLK1,DLG4,DRD2,DSCAM,DTNBP1,EFNA3,EMB,EPB41L3,EPHA10,EPHA6,EPHA8,FLRT3,GAP43,GDNF,GPM6A,GPRASP3,HECW1,HSP90AA1,ISL1,ISL2,ISLR2,KIF1A,KIF5A,KIF5C,KNDC1,L1CAM,LGI1,LHX9,LYPLA2,LZTS3,MAPK8IP2,MAPT,MCF2,MYO16,NBL1,NEFH,NPTN,NPTX1,NRN1,NRP1,NRXN1,NTNG2,NYAP1…	3	3	3	3	3
GO:0007409	axonogenesis	up	1.67447e-05	4.77612	300	2070	74	16324	ADGRB1,ALCAM,AMIGO1,APBB1,APLP1,ATL1,BDNF,BRSK1,CDK5,CDK5R2,CHODL,CHRNB2,CNTN1,CNTN5,CTNNA2,CXCL12,DRD2,DSCAM,EFNA3,EMB,EPHA10,EPHA6,EPHA8,GAP43,GDNF,HSP90AA1,ISL1,ISL2,ISLR2,KIF5A,KIF5C,L1CAM,LGI1,LHX9,LYPLA2,MAPT,MCF2,NEFH,NPTN,NPTX1,NRP1,NRXN1,NTNG2,PAK3,PHOX2B,PLPPR4,PLXNA4,PPP3CB,PRKCQ,PTPRO,RAB3A,RET,RNF6,RUFY3,S100A6,SCN1B,SEMA3D,SEMA3F,SEMA4A,SEMA4D,SEMA4G,SEMA6D,SEMA7A,SHTN1,SLITRK1,SLIT…	3	3	3	3	3
GO:0120039	plasma membrane bounded cell projection morphogenesis	up	3.35012e-10	9.47494	458	2070	115	16324	ADGRB1,ALCAM,AMIGO1,APBB1,APLP1,ARC,ATL1,BDNF,BRSK1,CAMK2B,CDK5,CDK5R2,CHODL,CHRNA7,CHRNB2,CNTN1,CNTN5,CNTNAP1,CNTNAP2,CPNE5,CPNE9,CTNNA2,CXCL12,DCLK1,DLG4,DRD2,DSCAM,DTNBP1,EFNA3,EMB,EPB41L3,EPHA10,EPHA6,EPHA8,FLRT3,GAP43,GDNF,GPM6A,GPRASP3,HECW1,HSP90AA1,ISL1,ISL2,ISLR2,KIF1A,KIF5A,KIF5C,KNDC1,L1CAM,LGI1,LHX9,LYPLA2,LZTS3,MAPK8IP2,MAPT,MCF2,MYO16,NBL1,NEFH,NPTN,NPTX1,NRN1,NRP1,NRXN1,NTNG2,NYAP1…	3	3	3	3	3
GO:0048858	cell projection morphogenesis	up	6.30003e-10	9.20066	462	2070	115	16324	ADGRB1,ALCAM,AMIGO1,APBB1,APLP1,ARC,ATL1,BDNF,BRSK1,CAMK2B,CDK5,CDK5R2,CHODL,CHRNA7,CHRNB2,CNTN1,CNTN5,CNTNAP1,CNTNAP2,CPNE5,CPNE9,CTNNA2,CXCL12,DCLK1,DLG4,DRD2,DSCAM,DTNBP1,EFNA3,EMB,EPB41L3,EPHA10,EPHA6,EPHA8,FLRT3,GAP43,GDNF,GPM6A,GPRASP3,HECW1,HSP90AA1,ISL1,ISL2,ISLR2,KIF1A,KIF5A,KIF5C,KNDC1,L1CAM,LGI1,LHX9,LYPLA2,LZTS3,MAPK8IP2,MAPT,MCF2,MYO16,NBL1,NEFH,NPTN,NPTX1,NRN1,NRP1,NRXN1,NTNG2,NYAP1…	3	3	3	3	3
GO:0032990	cell part morphogenesis	up	1.0708e-09	8.97029	471	2070	116	16324	ADGRB1,ALCAM,AMIGO1,APBB1,APLP1,ARC,ATL1,BDNF,BRSK1,CAMK2B,CDK5,CDK5R2,CHODL,CHRNA7,CHRNB2,CNTN1,CNTN5,CNTNAP1,CNTNAP2,CPNE5,CPNE9,CTNNA2,CXCL12,DCLK1,DLG4,DRD2,DSCAM,DTNBP1,EFNA3,EMB,EPB41L3,EPHA10,EPHA6,EPHA8,FLRT3,GAP43,GDNF,GPM6A,GPRASP3,HECW1,HSP90AA1,ISL1,ISL2,ISLR2,KIF1A,KIF5A,KIF5C,KNDC1,L1CAM,LGI1,LHX9,LYPLA2,LZTS3,MAPK8IP2,MAPT,MCF2,MYO16,NBL1,NEFH,NPTN,NPTX1,NRN1,NRP1,NRXN1,NTNG2,NYAP1…	3	3	3	3	3
GO:0032989	cellular component morphogenesis	up	1.86353e-06	5.72966	556	2070	121	16324	ADGRB1,ALCAM,AMIGO1,APBB1,APLP1,ARC,ATL1,BDNF,BRSK1,CAMK2B,CDK5,CDK5R2,CHODL,CHRNA7,CHRNB2,CNTN1,CNTN5,CNTNAP1,CNTNAP2,CPNE5,CPNE9,CTNNA2,CXCL12,DCLK1,DLG4,DRD2,DSCAM,DTNBP1,EFNA3,EMB,EPB41L3,EPHA10,EPHA6,EPHA8,FLRT3,GAP43,GDNF,GPM6A,GPRASP3,HECW1,HSP90AA1,ISL1,ISL2,ISLR2,KIF1A,KIF5A,KIF5C,KNDC1,L1CAM,LGI1,LHX9,LYPLA2,LZTS3,MAPK8IP2,MAPT,MCF2,MYO16,NBL1,NEB,NEFH,NPTN,NPTX1,NRN1,NRP1,NRXN1,NTNG2,N…	3	3	3	3	3
GO:0000902	cell morphogenesis	up	1.25689e-08	7.9007	657	2070	145	16324	ADGRB1,ALCAM,AMIGO1,APBB1,APLP1,ARC,ARHGAP18,ATL1,BDNF,BRSK1,CAMK2B,CAP2,CDC42EP2,CDC42EP3,CDH10,CDH18,CDH20,CDH22,CDH7,CDH9,CDHR1,CDK5,CDK5R2,CHODL,CHRNA7,CHRNB2,CNTN1,CNTN5,CNTNAP1,CNTNAP2,COCH,CPNE5,CPNE9,CTNNA2,CXCL12,DACT2,DCLK1,DLC1,DLG4,DMTN,DRD2,DSCAM,DTNBP1,EFNA3,EMB,EPB41L3,EPHA10,EPHA6,EPHA8,FGD3,FGD5,FITM2,FLRT3,FMNL1,FRY,GAP43,GDNF,GPM6A,GPRASP3,HECW1,HSP90AA1,ISL1,ISL2,ISLR2,KIF1A,K…	3	3	3	3	3
GO:0000904	cell morphogenesis involved in differentiation	up	8.73516e-06	5.05873	415	2070	95	16324	ADGRB1,ALCAM,AMIGO1,APBB1,APLP1,ARC,ATL1,BDNF,BRSK1,CAMK2B,CDHR1,CDK5,CDK5R2,CHODL,CHRNA7,CHRNB2,CNTN1,CNTN5,CTNNA2,CXCL12,DACT2,DLG4,DRD2,DSCAM,EFNA3,EMB,EPHA10,EPHA6,EPHA8,GAP43,GDNF,GPRASP3,HECW1,HSP90AA1,ISL1,ISL2,ISLR2,KIF1A,KIF5A,KIF5C,KNDC1,L1CAM,LGI1,LHX9,LYPLA2,LZTS3,MAPK8IP2,MAPT,MCF2,MEF2C,MET,NEFH,NPTN,NPTX1,NRP1,NRXN1,NTNG2,PAK3,PDZD7,PHOX2B,PLPPR4,PLXNA4,PPFIA2,PPP3CB,PRKCQ,PTPRO,RA…	3	3	3	3	3
GO:0048588	developmental cell growth	up	0.00558273	2.25315	129	2070	36	16324	AKAP6,ALCAM,BDNF,CDK5,CPNE5,CPNE9,DSCAM,FLRT3,HSP90AA1,ISLR2,L1CAM,MAPT,NRN1,NRP1,PPP3CB,RIMS1,RIMS2,RNF6,RUFY3,SEMA3D,SEMA3F,SEMA4A,SEMA4D,SEMA4G,SEMA6D,SEMA7A,SH3GL2,SHTN1,SYT1,SYT17,SYT3,SYT4,TMEM108,TRIM46,UNC13A,ZFYVE27	3	3	3	3	3
GO:0060560	developmental growth involved in morphogenesis	up	0.00787998	2.10347	136	2070	37	16324	ALCAM,BDNF,CDK5,CPNE5,CPNE9,DSCAM,FLRT3,HSP90AA1,ISLR2,L1CAM,MAPT,MESP1,NRN1,NRP1,PPP3CB,RIMS1,RIMS2,RNF6,RUFY3,SEMA3D,SEMA3F,SEMA4A,SEMA4D,SEMA4G,SEMA6D,SEMA7A,SH3GL2,SHTN1,SIX1,SYT1,SYT17,SYT3,SYT4,TMEM108,TRIM46,UNC13A,ZFYVE27	3	3	3	3	3
GO:0033108	mitochondrial respiratory chain complex assembly	up	0.00580257	2.23638	94	2070	29	16324	C12ORF73,CHCHD4,COA8,COX14,COX17,COX20,DMAC1,NDUFA1,NDUFA2,NDUFA5,NDUFA8,NDUFA9,NDUFAF1,NDUFAF2,NDUFAF4,NDUFAF5,NDUFAF6,NDUFB1,NDUFB2,NDUFB3,NDUFB6,NDUFB8,NDUFS5,PET100,SDHAF1,SDHAF4,SMIM4,TMEM126B,UQCC2	3	3	3	3	3
GO:0050808	synapse organization	up	1.48766e-06	5.8275	285	2070	74	16324	ACHE,ARC,ARHGAP22,BDNF,CACNB1,CACNB3,CACNB4,CAMK1,CAMK2B,CDK5,CHCHD10,CHRNA7,CHRNB1,CHRNB2,CLSTN3,CTNNA2,DKK1,DLG4,DNM3,DRD2,DSCAM,ELFN1,ERC2,FLRT3,FRMPD4,GABRB3,GPM6A,GPRASP3,IGSF21,ITGA3,KIF1A,KY,L1CAM,LGI2,LHFPL4,LINGO2,LRRTM3,LZTS3,MAPT,MEF2C,NEURL1,NRXN1,NRXN2,PAK3,PCLO,PPFIA2,PPFIA3,PRNP,RAB39B,RAB3A,RAC3,SEMA4A,SEMA4D,SEZ6L,SEZ6L2,SHISA6,SHISA7,SLC18A3,SLC8A2,SLC8A3,SLITRK1,SLITRK4,SNCA,SN…	3	3	3	3	3
GO:0031344	regulation of cell projection organization	up	0.00498695	2.30217	472	2070	95	16324	ALK,AMIGO1,ARC,BDNF,BRSK1,CAMK1,CAMK2B,CAMK2G,CARMIL2,CDC42EP2,CDC42EP3,CDHR2,CDK5,CHODL,CHRNB2,CSMD3,CTNNA2,CYLD,DLG4,DMTN,DSCAM,EPS8L1,EPS8L2,FKBP4,GAP43,GPC2,GPM6A,GPRASP3,HAP1,HECW1,HRAS,INPP5F,ISLR2,KIF1A,KNDC1,L1CAM,LIMK2,LZTS3,MAPT,MARK1,MCF2,MINAR1,NCS1,NDEL1,NDRG4,NEURL1,NPTN,NRP1,NRXN1,NTNG2,PACSIN1,PAK3,PLPPR5,PLXNA4,PPFIA2,PPP1R16B,PRKCD,PRNP,PTK6,PTPRO,RAP1GAP,RET,RHOQ,RIT2,RNF6,RTN4…	3	3	3	3	3
GO:0120035	regulation of plasma membrane bounded cell projection organization	up	0.00780331	2.10772	458	2070	92	16324	ALK,AMIGO1,ARC,BDNF,BRSK1,CAMK1,CAMK2B,CAMK2G,CARMIL2,CDC42EP2,CDC42EP3,CDHR2,CDK5,CHODL,CHRNB2,CSMD3,CTNNA2,CYLD,DMTN,DSCAM,EPS8L1,EPS8L2,FKBP4,GAP43,GPC2,GPM6A,GPRASP3,HAP1,HECW1,HRAS,INPP5F,ISLR2,KIF1A,KNDC1,L1CAM,LIMK2,LZTS3,MAPT,MARK1,MCF2,MINAR1,NCS1,NDEL1,NDRG4,NEURL1,NPTN,NRP1,NRXN1,NTNG2,PACSIN1,PAK3,PLPPR5,PLXNA4,PPFIA2,PPP1R16B,PRKCD,PRNP,PTK6,PTPRO,RAP1GAP,RET,RHOQ,RIT2,RNF6,RTN4RL1,R…	3	3	3	3	3
GO:0120036	plasma membrane bounded cell projection organization	up	0.000451243	3.34559	1159	2070	205	16324	ABCD2,ABLIM2,ABLIM3,ACTL6B,ADGRB1,ALCAM,ALK,AMIGO1,APBB1,APLP1,ARC,ARL6,ATCAY,ATL1,ATP6V1D,BDNF,BICDL1,BLOC1S2,BLOC1S4,BRSK1,CAMK1,CAMK2A,CAMK2B,CAMK2G,CARMIL2,CCDC28B,CDC42EP2,CDC42EP3,CDHR2,CDK5,CDK5R2,CEP126,CEP19,CFAP206,CHODL,CHRNA7,CHRNB2,CNTN1,CNTN5,CNTNAP1,CNTNAP2,CPEB3,CPNE5,CPNE9,CRTAC1,CSMD3,CTNNA2,CXCL12,CYLD,DCLK1,DLG4,DMTN,DNM3,DRD2,DSCAM,DTNBP1,EFNA3,EMB,EPB41L3,EPHA10,EPHA6,EPHA8,…	3	3	3	3	3
GO:0030030	cell projection organization	up	0.000566465	3.24683	1176	2070	207	16324	ABCD2,ABLIM2,ABLIM3,ACTL6B,ADGRB1,ALCAM,ALK,AMIGO1,APBB1,APLP1,ARC,ARL6,ATCAY,ATL1,ATP6V1D,BDNF,BICDL1,BLOC1S2,BLOC1S4,BRSK1,CAMK1,CAMK2A,CAMK2B,CAMK2G,CARMIL2,CCDC28B,CDC42EP2,CDC42EP3,CDHR2,CDK5,CDK5R2,CEP126,CEP19,CFAP206,CHODL,CHRNA7,CHRNB2,CNTN1,CNTN5,CNTNAP1,CNTNAP2,CPEB3,CPNE5,CPNE9,CRTAC1,CSMD3,CTNNA2,CXCL12,CYLD,DCLK1,DLG4,DMTN,DNM3,DRD2,DSCAM,DTNBP1,EFNA3,EMB,EPB41L3,EPHA10,EPHA6,EPHA8,…	3	3	3	3	3
GO:1901019	regulation of calcium ion transmembrane transporter activity	up	0.0106583	1.97231	82	2070	26	16324	ADRA2A,AKAP6,ATP1B1,CACNB1,CACNB3,CACNB4,CALM1,CALM2,CALM3,CRHR1,DRD2,FKBP1B,GNB5,GSTO1,HAP1,HPCA,JPH1,JPH3,JPH4,NOS1,PPP3CA,PPP3CB,PPP3CC,RYR2,STAC,YWHAE	5	5	5	5	5
GO:0022898	regulation of transmembrane transporter activity	up	4.49159e-12	11.3476	235	2070	76	16324	ABCB1,ADRA2A,AKAP6,ARC,ATP1B1,CACNA1D,CACNB1,CACNB3,CACNB4,CACNG2,CACNG3,CACNG8,CALM1,CALM2,CALM3,CNIH3,COA8,COX17,CRHR1,DLG4,DRD2,FGF12,FGF14,FHL1,FKBP1B,GAL,GLRX,GNB5,GOPC,GPD1L,GSTO1,HAP1,HCN1,HCN2,HECW1,HPCA,JPH1,JPH3,JPH4,KCNAB1,KCNE4,KCNIP2,KCNS1,KCNS2,LRRC26,MAPK8IP2,MEF2C,NDUFA4,NETO1,NOS1,NRXN1,OPRM1,PIRT,PPP3CA,PPP3CB,PPP3CC,PRKCE,PRNP,PTPN3,RANGRF,RYR2,SCN1B,SCN2B,SCN3B,SCN4B,SHISA6,SH…	5	5	5	5	5
GO:0034762	regulation of transmembrane transport	up	5.42719e-11	10.2654	393	2070	105	16324	ABCB1,ADRA2A,AKAP6,AMIGO1,ARC,ATP1B1,AZIN2,BIN1,CACNA1D,CACNB1,CACNB3,CACNB4,CACNG2,CACNG3,CACNG8,CALM1,CALM2,CALM3,CNIH3,COA8,COX17,CREBL2,CRHR1,DLG4,DPP6,DRD2,FGF12,FGF14,FHL1,FKBP1B,GAL,GLRX,GNB5,GOPC,GPD1L,GRIN1,GRIN2D,GSTO1,HAP1,HCN1,HCN2,HECW1,HPCA,ISCU,JPH1,JPH3,JPH4,KCNAB1,KCNAB2,KCNE4,KCNIP1,KCNIP2,KCNIP4,KCNJ11,KCNJ12,KCNJ16,KCNJ2,KCNJ3,KCNJ9,KCNS1,KCNS2,LRRC26,MAPK8IP2,MEF2C,NDUFA4,NET…	5	5	5	5	5
GO:0034765	regulation of monoatomic ion transmembrane transport	up	4.1908e-10	9.3777	294	2070	84	16324	ABCB1,ADRA2A,AKAP6,AMIGO1,ARC,ATP1B1,BIN1,CACNA1D,CACNB1,CACNB3,CACNB4,CALM1,CALM2,CALM3,COA8,COX17,CRHR1,DPP6,DRD2,FGF12,FGF14,FHL1,FKBP1B,GAL,GLRX,GNB5,GOPC,GPD1L,GRIN1,GRIN2D,GSTO1,HAP1,HCN1,HCN2,HECW1,HPCA,ISCU,JPH1,JPH3,JPH4,KCNAB1,KCNAB2,KCNE4,KCNIP1,KCNIP2,KCNIP4,KCNJ11,KCNJ12,KCNJ16,KCNJ2,KCNJ3,KCNJ9,KCNS1,KCNS2,LRRC26,NDUFA4,NETO1,NOS1,P2RX3,P2RX5,PIRT,PPP3CA,PPP3CB,PPP3CC,PRKCE,PRNP,PSE…	5	5	5	5	5
GO:1904062	regulation of monoatomic cation transmembrane transport	up	9.26528e-09	8.03314	258	2070	74	16324	ADRA2A,AKAP6,AMIGO1,ATP1B1,BIN1,CACNA1D,CACNB1,CACNB3,CACNB4,CALM1,CALM2,CALM3,COA8,COX17,CRHR1,DPP6,DRD2,FGF12,FGF14,FHL1,FKBP1B,GAL,GLRX,GNB5,GPD1L,GRIN1,GRIN2D,GSTO1,HAP1,HCN1,HCN2,HECW1,HPCA,ISCU,JPH1,JPH3,JPH4,KCNAB1,KCNAB2,KCNE4,KCNIP1,KCNIP2,KCNIP4,KCNS1,KCNS2,LRRC26,NDUFA4,NETO1,NOS1,P2RX3,P2RX5,PIRT,PPP3CA,PPP3CB,PPP3CC,PRKCE,PRNP,PSEN2,PTPN3,RANGRF,RYR2,SCN1B,SCN2B,SCN3B,SCN4B,SNCA,SPHK…	5	5	5	5	5
GO:0032412	regulation of monoatomic ion transmembrane transporter activity	up	1.87082e-12	11.728	227	2070	75	16324	ABCB1,ADRA2A,AKAP6,ARC,ATP1B1,CACNA1D,CACNB1,CACNB3,CACNB4,CACNG2,CACNG3,CACNG8,CALM1,CALM2,CALM3,CNIH3,COA8,COX17,CRHR1,DLG4,DRD2,FGF12,FGF14,FHL1,FKBP1B,GAL,GLRX,GNB5,GOPC,GPD1L,GSTO1,HAP1,HCN1,HCN2,HECW1,HPCA,JPH1,JPH3,JPH4,KCNAB1,KCNE4,KCNIP2,KCNS1,KCNS2,LRRC26,MAPK8IP2,MEF2C,NDUFA4,NETO1,NOS1,NRXN1,OPRM1,PIRT,PPP3CA,PPP3CB,PPP3CC,PRKCE,PRNP,PTPN3,RANGRF,RYR2,SCN1B,SCN2B,SCN3B,SCN4B,SHISA6,SH…	5	5	5	5	5
GO:2001257	regulation of cation channel activity	up	0.0006631	3.17842	119	2070	36	16324	AKAP6,CACNB1,CACNB3,CACNB4,CALM1,CALM2,CALM3,CRHR1,DRD2,FGF12,FGF14,FKBP1B,GAL,GNB5,GSTO1,HAP1,HCN1,HCN2,HPCA,JPH1,JPH3,JPH4,KCNAB1,KCNE4,KCNIP2,KCNS1,KCNS2,LRRC26,NETO1,NOS1,PIRT,PPP3CA,PPP3CB,PPP3CC,STAC,VAMP2	5	5	5	5	5
GO:0010959	regulation of metal ion transport	up	1.78898e-07	6.74739	305	2070	80	16324	ADRA2A,AKAP6,AMIGO1,ATP1B1,ATP2B1,BIN1,CACNA1D,CACNB1,CACNB3,CACNB4,CALM1,CALM2,CALM3,CAMK2A,CAMK2B,CAMK2G,CCL5,CRHR1,CXCL12,DPP6,DRD2,FGF12,FGF14,FHL1,FKBP1B,GAL,GLRX,GNB5,GPD1L,GRIN1,GSTO1,HAP1,HECW1,HPCA,ISCU,JPH1,JPH3,JPH4,KCNAB1,KCNAB2,KCNE4,KCNIP1,KCNIP2,KCNIP4,KCNS1,KCNS2,LRRC26,NETO1,NOS1,P2RX3,P2RX5,PPP3CA,PPP3CB,PPP3CC,PRKCE,PRNP,PSEN2,PTPN3,RANGRF,RYR2,SARAF,SCN1B,SCN2B,SCN3B,SCN4B,SIK…	5	5	5	5	5
GO:0051924	regulation of calcium ion transport	up	0.0209339	1.67915	191	2070	46	16324	ADRA2A,AKAP6,ATP1B1,ATP2B1,BIN1,CACNA1D,CACNB1,CACNB3,CACNB4,CALM1,CALM2,CALM3,CAMK2A,CAMK2B,CAMK2G,CCL5,CRHR1,CXCL12,DRD2,FKBP1B,GNB5,GRIN1,GSTO1,HAP1,HPCA,JPH1,JPH3,JPH4,NOS1,P2RX3,P2RX5,PPP3CA,PPP3CB,PPP3CC,PRNP,PSEN2,RYR2,SARAF,SNCA,SPHK2,STAC,STC1,THY1,TRIM27,UBASH3B,YWHAE	5	5	5	5	5
GO:0032411	positive regulation of transporter activity	up	0.0277277	1.55709	101	2070	29	16324	ABCB1,AKAP6,ARC,ATP1B1,CACNB3,CALM1,CALM2,CALM3,COA8,COX17,GAL,GLRX,GSTO1,HAP1,KCNIP2,LRRC26,NDUFA4,NR1H3,PIRT,PPP3CA,PPP3CB,PPP3CC,PRKCD,RYR2,SGK1,STAC,SYNGR3,TCAF1,WNK4	5	5	5	5	5
GO:0032879	regulation of localization	up	4.51854e-10	9.345	1629	2070	304	16324	ABCA5,ABCB1,ABLIM3,ACHE,ACSL4,ADCY5,ADCY8,ADRA2A,ADRA2C,AKAP6,AMIGO1,APBB1,APBB3,APOB,APOC1,ARC,ARHGEF5,ARRB1,ATAD1,ATCAY,ATP1B1,ATP2B1,ATP2C1,AZIN2,BBC3,BDNF,BICD1,BIN1,BMP2,BMP8A,BOK,BRSK1,C1QTNF1,CACNA1D,CACNA1I,CACNB1,CACNB3,CACNB4,CACNG2,CACNG3,CACNG8,CADPS,CALM1,CALM2,CALM3,CALY,CAMK1,CAMK2A,CAMK2B,CAMK2G,CARD10,CASK,CCL5,CD200,CD74,CDH3,CDK5,CHCHD10,CHGA,CHRNB2,CNIH3,CNST,COA8,COX17,CPLX1,…	5	5	5	5	5
GO:0043269	regulation of monoatomic ion transport	up	3.91549e-10	9.40721	372	2070	99	16324	ABCB1,ADRA2A,AKAP6,AMIGO1,ARC,ATP1B1,ATP2B1,BIN1,CACNA1D,CACNB1,CACNB3,CACNB4,CALM1,CALM2,CALM3,CAMK2A,CAMK2B,CAMK2G,CCL5,COA8,COX17,CRHR1,CXCL12,DPP6,DRD2,FGF12,FGF14,FHL1,FKBP1B,GAL,GLRX,GNB5,GOPC,GPD1L,GRIN1,GRIN2D,GSTO1,HAP1,HCN1,HCN2,HECW1,HPCA,HTR1B,ISCU,JPH1,JPH3,JPH4,KCNAB1,KCNAB2,KCNE4,KCNIP1,KCNIP2,KCNIP4,KCNJ11,KCNJ12,KCNJ16,KCNJ2,KCNJ3,KCNJ9,KCNS1,KCNS2,LRRC26,NDUFA4,NETO1,NOS1,P2RX3,…	5	5	5	5	5
GO:0043270	positive regulation of monoatomic ion transport	up	0.00205579	2.68702	171	2070	45	16324	ABCB1,ADRA2A,AKAP6,AMIGO1,ARC,ATP1B1,ATP2B1,CACNA1D,CACNB3,CALM1,CALM2,CALM3,CAMK2A,CCL5,COA8,COX17,CXCL12,FHL1,GAL,GLRX,GPD1L,GRIN1,GSTO1,HAP1,KCNIP2,LRRC26,NDUFA4,NOS1,P2RX3,P2RX5,PIRT,PPP3CA,PPP3CB,PPP3CC,RYR2,SCN1B,SCN3B,SCN4B,SNCA,SPHK2,STAC,STC1,TCAF1,THY1,WNK4	5	5	5	5	5
GO:0051588	regulation of neurotransmitter transport	up	0.00135751	2.86726	57	2070	22	16324	CAMK2A,CASK,CPLX1,CPLX2,DRD2,DTNBP1,FLOT1,GDNF,MEF2C,NOS1,PREPL,PRKN,RAB3B,RIMS1,RIMS3,RIMS4,SEPTIN5,SLC18A3,SNCA,STX1B,SYN1,SYT1	5	5	5	5	5
GO:0051046	regulation of secretion	up	1.20479e-07	6.91909	441	2070	105	16324	ACHE,ACSL4,ADCY5,ADCY8,ADRA2A,ADRA2C,APBB1,APBB3,BMP2,BMP8A,C1QTNF1,CACNA1I,CADPS,CAMK2A,CASK,CCL5,CD200,CD74,CHGA,CHRNB2,CPLX1,CPLX2,CRHR1,CYP4A11,DOC2A,DOC2B,DRD2,DTNBP1,GAB2,GAL,GALR1,GCK,GDNF,GIPR,GPLD1,HAP1,HTR1B,HYAL3,IL11,ISL1,KCNB1,KCNJ11,LGI3,MEF2C,MYOM1,MYRIP,NR1D1,NR1H3,NSF,OPRM1,PPP3CA,PPP3CB,PREPL,PRKN,PTGER3,PTPRN,RAB15,RAB27B,RAB33B,RAB3A,RAB3B,RAB3D,RASL10B,RBP4,RFX6,RHBDF2,RIMS1,…	5	5	5	5	5
GO:0051049	regulation of transport	up	2.9512e-13	12.53	1340	2070	272	16324	ABCA5,ABCB1,ABLIM3,ACHE,ACSL4,ADCY5,ADCY8,ADRA2A,ADRA2C,AKAP6,AMIGO1,APBB1,APBB3,APOC1,ARC,ARHGEF5,ARRB1,ATAD1,ATP1B1,ATP2B1,ATP2C1,AZIN2,BBC3,BICD1,BIN1,BMP2,BMP8A,BOK,C1QTNF1,CACNA1D,CACNA1I,CACNB1,CACNB3,CACNB4,CACNG2,CACNG3,CACNG8,CADPS,CALM1,CALM2,CALM3,CALY,CAMK1,CAMK2A,CAMK2B,CAMK2G,CASK,CCL5,CD200,CD74,CDH3,CDK5,CHCHD10,CHGA,CHRNB2,CNIH3,CNST,COA8,COX17,CPLX1,CPLX2,CREBL2,CRHR1,CXCL12,CYB…	5	5	5	5	5
GO:0051050	positive regulation of transport	up	0.00596445	2.22443	711	2070	132	16324	ABCA5,ABCB1,ABLIM3,ACHE,ACSL4,ADCY8,ADRA2A,AKAP6,AMIGO1,APBB1,APBB3,ARC,ARHGEF5,ARRB1,ATAD1,ATP1B1,ATP2B1,ATP2C1,AZIN2,BBC3,BICD1,BMP2,BOK,C1QTNF1,CACNA1D,CACNA1I,CACNB3,CADPS,CALM1,CALM2,CALM3,CALY,CAMK1,CAMK2A,CCL5,CDH3,CHCHD10,CHRNB2,CNST,COA8,COX17,CREBL2,CXCL12,CYBA,CYP4A11,DOC2B,DRD2,DTNBP1,FABP3,FBXW7,FHL1,FLOT1,GAB2,GAL,GALR1,GCK,GDNF,GLRX,GPD1L,GPLD1,GRIN1,GSTO1,HAP1,HRAS,HSPA1L,HTRA2,HY…	5	5	5	5	5
GO:0030001	metal ion transport	up	3.66638e-15	14.4358	686	2070	169	16324	ADRA2A,AKAP6,AMIGO1,ASIC1,ASIC2,ASIC4,ATP1B1,ATP2A3,ATP2B1,ATP2B2,ATP2B3,ATP2C1,BBC3,BIN1,CACNA1A,CACNA1B,CACNA1D,CACNA1E,CACNA1I,CACNB1,CACNB3,CACNB4,CACNG3,CACNG8,CALCRL,CALM1,CALM2,CALM3,CAMK2A,CAMK2B,CAMK2G,CCL5,CHRNA7,CHRNB2,COX17,CRACR2B,CRHR1,CXCL12,DPP6,DRD2,FGF12,FGF14,FHL1,FKBP1B,GAL,GLRX,GNB5,GPD1L,GRIN1,GRIN2D,GSTO1,HAP1,HCN1,HCN2,HECW1,HPCA,HPX,ISCU,JPH1,JPH3,JPH4,KCNA1,KCNA4,KCNAB1,…	4	4	4	4	4
GO:0006816	calcium ion transport	up	8.82192e-05	4.05444	317	2070	75	16324	ADRA2A,AKAP6,ATP1B1,ATP2A3,ATP2B1,ATP2B2,ATP2B3,ATP2C1,BBC3,BIN1,CACNA1A,CACNA1B,CACNA1D,CACNA1E,CACNA1I,CACNB1,CACNB3,CACNB4,CACNG3,CACNG8,CALCRL,CALM1,CALM2,CALM3,CAMK2A,CAMK2B,CAMK2G,CCL5,CHRNA7,CHRNB2,CRACR2B,CRHR1,CXCL12,DRD2,FKBP1B,GNB5,GRIN1,GRIN2D,GSTO1,HAP1,HPCA,JPH1,JPH3,JPH4,MICU3,NALCN,NALF1,NALF2,NOL3,NOS1,P2RX3,P2RX5,PLCG2,PPP3CA,PPP3CB,PPP3CC,PRNP,PSEN2,RAMP1,RAMP2,RYR2,SARAF,SLC24…	4	4	4	4	4
GO:0006814	sodium ion transport	up	0.00120361	2.91952	168	2070	45	16324	ASIC1,ASIC2,ASIC4,ATP1B1,DRD2,FGF12,FGF14,GLRX,GPD1L,HCN1,HCN2,HECW1,KLHL3,NALCN,NDUFA9,NETO1,NOS1,PRKCE,PTPN3,RANGRF,SCN1A,SCN1B,SCN2A,SCN2B,SCN3A,SCN3B,SCN4B,SCN7A,SCN9A,SGK1,SIK1,SLC24A2,SLC4A4,SLC6A11,SLC6A17,SLC6A20,SLC8A2,SLC8A3,SLC9A5,SLC9A7,SLC9A9,SLC9B2,SPTBN4,WNK4,YWHAH	4	4	4	4	4
GO:0006812	monoatomic cation transport	up	1.58163e-18	17.8009	760	2070	191	16324	ADRA2A,AKAP6,AMIGO1,ASIC1,ASIC2,ASIC4,ATP1B1,ATP2A3,ATP2B1,ATP2B2,ATP2B3,ATP2C1,ATP6V0A1,ATP6V0B,ATP6V0C,ATP6V0E2,ATP6V1A,ATP6V1B2,ATP6V1C1,ATP6V1D,ATP6V1E1,ATP6V1F,ATP6V1H,BBC3,BIN1,CACNA1A,CACNA1B,CACNA1D,CACNA1E,CACNA1I,CACNB1,CACNB3,CACNB4,CACNG3,CACNG8,CALCRL,CALM1,CALM2,CALM3,CAMK2A,CAMK2B,CAMK2G,CCL5,CHRNA7,CHRNB1,CHRNB2,CNGB1,COA8,COX17,CRACR2B,CRHR1,CXCL12,DPP6,DRD2,FGF12,FGF14,FHL1,FKBP…	4	4	4	4	4
GO:0006813	potassium ion transport	up	1.16149e-05	4.93498	201	2070	56	16324	ADRA2A,AKAP6,AMIGO1,ATP1B1,BIN1,CACNA1D,DPP6,DRD2,FHL1,GAL,HCN1,HCN2,KCNA1,KCNA4,KCNAB1,KCNAB2,KCNB1,KCNB2,KCNC1,KCNC2,KCNC3,KCND1,KCNE4,KCNH3,KCNH4,KCNH7,KCNIP1,KCNIP2,KCNIP4,KCNJ11,KCNJ12,KCNJ16,KCNJ2,KCNJ3,KCNJ9,KCNK3,KCNK5,KCNK6,KCNMA1,KCNMB1,KCNQ3,KCNS1,KCNS2,LRRC26,NALCN,NETO1,NOS1,SLC12A5,SLC17A7,SLC24A2,SLC9A5,SLC9A7,SLC9A9,VAMP2,WNK4,YWHAE	4	4	4	4	4
GO:0051234	establishment of localization	up	6.66122e-12	11.1764	3822	2070	629	16324	ABCA5,ABCA9,ABCB1,ABCD2,ABCG4,ABLIM3,ACHE,ACSL4,ACTR10,ADAM11,ADCY5,ADCY8,ADGRB1,ADORA1,ADORA2A,ADRA2A,ADRA2C,AGAP2,AKAP6,AKR1C1,ALS2CL,AMIGO1,ANK1,ANO4,ANO5,AP1S3,APBA1,APBB1,APBB3,APOB,APOC1,AQP11,AQP6,ARC,ARHGEF5,ARL6,ARL8A,ARRB1,ASIC1,ASIC2,ASIC4,ATAD1,ATP13A4,ATP1B1,ATP2A3,ATP2B1,ATP2B2,ATP2B3,ATP2C1,ATP6V0A1,ATP6V0B,ATP6V0C,ATP6V0E2,ATP6V1A,ATP6V1B2,ATP6V1C1,ATP6V1D,ATP6V1E1,ATP6V1F,ATP6V1H…	4	4	4	4	4
GO:0051179	localization	up	4.57514e-09	8.3396	4397	2070	691	16324	ABCA5,ABCA9,ABCB1,ABCD2,ABCG4,ABLIM3,ACHE,ACSL4,ACTR10,ADAM11,ADCY5,ADCY8,ADGRB1,ADORA1,ADORA2A,ADRA2A,ADRA2C,AGAP2,AKAP6,AKR1C1,ALS2CL,AMIGO1,ANK1,ANO4,ANO5,AP1S3,APBA1,APBB1,APBB3,APOB,APOC1,AQP11,AQP6,ARC,ARHGEF5,ARL6,ARL8A,ARRB1,ASIC1,ASIC2,ASIC4,ATAD1,ATCAY,ATP13A4,ATP1B1,ATP2A3,ATP2B1,ATP2B2,ATP2B3,ATP2C1,ATP6V0A1,ATP6V0B,ATP6V0C,ATP6V0E2,ATP6V1A,ATP6V1B2,ATP6V1C1,ATP6V1D,ATP6V1E1,ATP6V1F,A…	4	4	4	4	4
GO:0046903	secretion	up	2.31604e-10	9.63525	643	2070	148	16324	ACHE,ACSL4,ADCY5,ADCY8,ADRA2A,ADRA2C,ANK1,APBB1,APBB3,BMP2,BMP8A,BRSK1,C1QTNF1,CACNA1I,CADPS,CAMK2A,CAMK2G,CASK,CCL5,CD200,CD74,CDK5,CHGA,CHRNB2,CORO1A,CPLX1,CPLX2,CREB3L1,CRHR1,CYP4A11,DMTN,DOC2A,DOC2B,DRD2,DTNBP1,FGF7,GAB2,GAL,GALR1,GCK,GDNF,GIPR,GPLD1,GRM4,HAP1,HTR1B,HYAL3,IL11,ISL1,KCNB1,KCNJ11,LGI3,LIN7B,LIN7C,MAFA,MEF2C,MON1A,MYOM1,MYRIP,NAPB,NR1D1,NR1H3,NRXN1,NRXN2,NSF,OLFM2,OPRM1,PCLO,PIK…	4	4	4	4	4
GO:0006836	neurotransmitter transport	up	1.02229e-15	14.9904	140	2070	60	16324	BRSK1,CAMK2A,CASK,CDK5,CHAT,CPLX1,CPLX2,DOC2A,DOC2B,DRD2,DTNBP1,FLOT1,GDNF,GRM4,LIN7B,LIN7C,MEF2C,NAPB,NOS1,NRXN1,NRXN2,PCLO,PPFIA3,PREPL,PRKN,PRRT2,RAB3A,RAB3B,RIMS1,RIMS2,RIMS3,RIMS4,RPH3A,RPH3AL,SEPTIN5,SLC17A6,SLC17A7,SLC18A3,SLC1A1,SLC1A6,SLC28A2,SLC5A7,SLC6A11,SNAP25,SNCA,SNPH,STX1A,STX1B,STX3,STXBP1,STXBP2,SYN1,SYN2,SYN3,SYNJ1,SYT1,SYT5,SYT7,UNC13A,VAMP2	4	4	4	4	4
GO:0006811	monoatomic ion transport	up	7.36842e-21	20.1326	917	2070	225	16324	ABCB1,ADRA2A,AKAP6,AMIGO1,ANO4,ANO5,ARC,ASIC1,ASIC2,ASIC4,ATP13A4,ATP1B1,ATP2A3,ATP2B1,ATP2B2,ATP2B3,ATP2C1,ATP6V0A1,ATP6V0B,ATP6V0C,ATP6V0E2,ATP6V1A,ATP6V1B2,ATP6V1C1,ATP6V1D,ATP6V1E1,ATP6V1F,ATP6V1H,ATP8A1,BBC3,BEST1,BIN1,CACNA1A,CACNA1B,CACNA1D,CACNA1E,CACNA1I,CACNB1,CACNB3,CACNB4,CACNG3,CACNG8,CALCRL,CALM1,CALM2,CALM3,CAMK2A,CAMK2B,CAMK2G,CCL5,CHRNA5,CHRNA7,CHRNB1,CHRNB2,CLCN3,CLCN4,CLCN5,CNG…	4	4	4	4	4
GO:0006810	transport	up	1.96254e-13	12.7072	3663	2070	615	16324	ABCA5,ABCA9,ABCB1,ABCD2,ABCG4,ABLIM3,ACHE,ACSL4,ACTR10,ADCY5,ADCY8,ADGRB1,ADORA1,ADORA2A,ADRA2A,ADRA2C,AGAP2,AKAP6,AKR1C1,ALS2CL,AMIGO1,ANK1,ANO4,ANO5,AP1S3,APBA1,APBB1,APBB3,APOB,APOC1,AQP11,AQP6,ARC,ARHGEF5,ARL6,ARL8A,ARRB1,ASIC1,ASIC2,ASIC4,ATAD1,ATP13A4,ATP1B1,ATP2A3,ATP2B1,ATP2B2,ATP2B3,ATP2C1,ATP6V0A1,ATP6V0B,ATP6V0C,ATP6V0E2,ATP6V1A,ATP6V1B2,ATP6V1C1,ATP6V1D,ATP6V1E1,ATP6V1F,ATP6V1H,ATP8A1…	4	4	4	4	4
GO:0097553	calcium ion transmembrane import into cytosol	up	0.0256401	1.59108	148	2070	38	16324	AKAP6,BBC3,CACNA1A,CACNA1B,CACNA1D,CACNA1E,CACNB3,CALM1,CALM2,CALM3,DRD2,FKBP1B,GRIN1,GRIN2D,GSTO1,HAP1,JPH1,JPH3,JPH4,NALF1,NALF2,NOL3,NOS1,P2RX3,P2RX5,PLCG2,PPP3CA,PPP3CB,PPP3CC,PRNP,RYR2,SLC24A2,SLC8A2,SLC8A3,SNCA,THY1,TRPV2,UBASH3B	4	4	4	4	4
GO:0055085	transmembrane transport	up	8.60132e-17	16.0654	1089	2070	243	16324	ABCB1,ABCD2,ABCG4,ADRA2A,AKAP6,AMIGO1,ANO4,ANO5,AQP11,ARC,ASIC1,ASIC2,ASIC4,ATP13A4,ATP1B1,ATP2A3,ATP2B1,ATP2B2,ATP2B3,ATP2C1,ATP6V0A1,ATP6V0B,ATP6V0C,ATP6V0E2,ATP6V1A,ATP6V1B2,ATP6V1C1,ATP6V1D,ATP6V1E1,ATP6V1F,ATP6V1H,ATP8A1,AZIN2,BBC3,BEST1,BIN1,CACNA1A,CACNA1B,CACNA1D,CACNA1E,CACNB1,CACNB3,CACNB4,CACNG2,CACNG3,CACNG8,CALM1,CALM2,CALM3,CHCHD4,CHRNA5,CHRNA7,CHRNB1,CHRNB2,CLCN3,CLCN4,CLCN5,CNGB1,…	4	4	4	4	4
GO:0034220	monoatomic ion transmembrane transport	up	8.85097e-18	17.053	704	2070	179	16324	ABCB1,ADRA2A,AKAP6,AMIGO1,ANO4,ANO5,ARC,ASIC1,ASIC2,ASIC4,ATP13A4,ATP1B1,ATP2A3,ATP2B1,ATP2B2,ATP2B3,ATP2C1,ATP6V0A1,ATP6V0B,ATP6V0C,ATP6V0E2,ATP6V1A,ATP6V1B2,ATP6V1C1,ATP6V1D,ATP6V1E1,ATP6V1F,ATP6V1H,ATP8A1,BBC3,BEST1,BIN1,CACNA1A,CACNA1B,CACNA1D,CACNA1E,CACNB1,CACNB3,CACNB4,CALM1,CALM2,CALM3,CHRNA5,CHRNA7,CHRNB1,CHRNB2,CLCN3,CLCN4,CLCN5,CNGB1,COA8,COX17,CRHR1,DPP6,DRD2,FGF12,FGF14,FHL1,FKBP1B,G…	4	4	4	4	4
GO:0098660	inorganic ion transmembrane transport	up	1.78756e-16	15.7477	634	2070	163	16324	ADRA2A,AKAP6,AMIGO1,ANO4,ANO5,ASIC1,ASIC2,ASIC4,ATP1B1,ATP2A3,ATP2B1,ATP2B3,ATP2C1,ATP6V0A1,ATP6V0B,ATP6V0C,ATP6V0E2,ATP6V1A,ATP6V1B2,ATP6V1C1,ATP6V1D,ATP6V1E1,ATP6V1F,ATP6V1H,BBC3,BIN1,CACNA1A,CACNA1B,CACNA1D,CACNA1E,CACNB1,CACNB3,CACNB4,CALM1,CALM2,CALM3,CLCN3,COA8,COX17,CRHR1,DPP6,DRD2,FGF12,FGF14,FHL1,FKBP1B,GABRA3,GABRA5,GABRB3,GABRG3,GABRP,GAL,GLRA2,GLRA3,GLRB,GLRX,GNB5,GPD1L,GRIN1,GRIN2D,G…	4	4	4	4	4
GO:0070588	calcium ion transmembrane transport	up	0.00602198	2.22026	239	2070	56	16324	ADRA2A,AKAP6,ATP1B1,ATP2A3,ATP2B1,ATP2B3,ATP2C1,BBC3,BIN1,CACNA1A,CACNA1B,CACNA1D,CACNA1E,CACNB1,CACNB3,CACNB4,CALM1,CALM2,CALM3,CRHR1,DRD2,FKBP1B,GNB5,GRIN1,GRIN2D,GSTO1,HAP1,HPCA,JPH1,JPH3,JPH4,MICU3,NALCN,NALF1,NALF2,NOL3,NOS1,P2RX3,P2RX5,PLCG2,PPP3CA,PPP3CB,PPP3CC,PRNP,PSEN2,RYR2,SLC24A2,SLC8A2,SLC8A3,SNCA,STAC,THY1,TRPM8,TRPV2,UBASH3B,YWHAE	4	4	4	4	4
GO:0035725	sodium ion transmembrane transport	up	0.00103758	2.98398	131	2070	38	16324	ASIC1,ASIC2,ASIC4,ATP1B1,FGF12,FGF14,GLRX,GPD1L,HCN1,HCN2,HECW1,NALCN,NETO1,NOS1,PRKCE,PTPN3,RANGRF,SCN1A,SCN1B,SCN2A,SCN2B,SCN3A,SCN3B,SCN4B,SCN7A,SCN9A,SLC24A2,SLC4A4,SLC6A11,SLC6A17,SLC6A20,SLC8A2,SLC8A3,SLC9A5,SLC9A7,SLC9A9,WNK4,YWHAH	4	4	4	4	4
GO:0098655	monoatomic cation transmembrane transport	up	3.31068e-14	13.4801	583	2070	148	16324	ADRA2A,AKAP6,AMIGO1,ASIC1,ASIC2,ASIC4,ATP1B1,ATP2A3,ATP2B1,ATP2B3,ATP2C1,ATP6V0A1,ATP6V0B,ATP6V0C,ATP6V0E2,ATP6V1A,ATP6V1B2,ATP6V1C1,ATP6V1D,ATP6V1E1,ATP6V1F,ATP6V1H,BBC3,BIN1,CACNA1A,CACNA1B,CACNA1D,CACNA1E,CACNB1,CACNB3,CACNB4,CALM1,CALM2,CALM3,CNGB1,COA8,COX17,CRHR1,DPP6,DRD2,FGF12,FGF14,FHL1,FKBP1B,GAL,GLRX,GNB5,GPD1L,GRIN1,GRIN2D,GSTO1,HAP1,HCN1,HCN2,HECW1,HPCA,ISCU,JPH1,JPH3,JPH4,KCNA1,KCNA…	4	4	4	4	4
GO:0098662	inorganic cation transmembrane transport	up	2.38246e-14	13.623	581	2070	148	16324	ADRA2A,AKAP6,AMIGO1,ASIC1,ASIC2,ASIC4,ATP1B1,ATP2A3,ATP2B1,ATP2B3,ATP2C1,ATP6V0A1,ATP6V0B,ATP6V0C,ATP6V0E2,ATP6V1A,ATP6V1B2,ATP6V1C1,ATP6V1D,ATP6V1E1,ATP6V1F,ATP6V1H,BBC3,BIN1,CACNA1A,CACNA1B,CACNA1D,CACNA1E,CACNB1,CACNB3,CACNB4,CALM1,CALM2,CALM3,COA8,COX17,CRHR1,DPP6,DRD2,FGF12,FGF14,FHL1,FKBP1B,GAL,GLRX,GNB5,GPD1L,GRIN1,GRIN2D,GSTO1,HAP1,HCN1,HCN2,HECW1,HPCA,HTR3A,HTR3B,ISCU,JPH1,JPH3,JPH4,KCNA…	4	4	4	4	4
GO:0071805	potassium ion transmembrane transport	up	0.000214769	3.66803	185	2070	50	16324	AKAP6,AMIGO1,ATP1B1,BIN1,CACNA1D,DPP6,FHL1,GAL,HCN1,HCN2,KCNA1,KCNA4,KCNAB1,KCNAB2,KCNB1,KCNB2,KCNC1,KCNC2,KCNC3,KCND1,KCNE4,KCNH3,KCNH4,KCNH7,KCNIP1,KCNIP2,KCNIP4,KCNJ11,KCNJ12,KCNJ16,KCNJ2,KCNJ3,KCNJ9,KCNK3,KCNK5,KCNK6,KCNQ3,KCNS1,KCNS2,LRRC26,NALCN,NETO1,SLC12A5,SLC24A2,SLC9A5,SLC9A7,SLC9A9,VAMP2,WNK4,YWHAE	4	4	4	4	4
GO:0050433	regulation of catecholamine secretion	up	3.05146e-05	4.51549	37	2070	19	16324	ADRA2A,ADRA2C,CHGA,CHRNB2,DRD2,DTNBP1,GDNF,KCNB1,PRKN,SNCA,STX1A,SYT1,SYT13,SYT17,SYT3,SYT4,SYT5,SYT6,SYT7	2	2	2	2	2
GO:0014059	regulation of dopamine secretion	up	0.000604286	3.21876	25	2070	14	16324	CHRNB2,DRD2,DTNBP1,GDNF,PRKN,SNCA,SYT1,SYT13,SYT17,SYT3,SYT4,SYT5,SYT6,SYT7	2	2	2	2	2
GO:0050432	catecholamine secretion	up	5.37782e-05	4.26939	38	2070	19	16324	ADRA2A,ADRA2C,CHGA,CHRNB2,DRD2,DTNBP1,GDNF,KCNB1,PRKN,SNCA,STX1A,SYT1,SYT13,SYT17,SYT3,SYT4,SYT5,SYT6,SYT7	2	2	2	2	2
GO:0014046	dopamine secretion	up	0.00115623	2.93695	26	2070	14	16324	CHRNB2,DRD2,DTNBP1,GDNF,PRKN,SNCA,SYT1,SYT13,SYT17,SYT3,SYT4,SYT5,SYT6,SYT7	2	2	2	2	2
GO:0002790	peptide secretion	up	0.0170646	1.7679	151	2070	39	16324	ACSL4,ADCY5,ADCY8,ADRA2A,BMP8A,CAMK2G,CCL5,CD74,CHGA,CRHR1,DOC2B,DRD2,GAL,GCK,GIPR,GPLD1,ISL1,KCNB1,KCNJ11,MAFA,MYRIP,NR1D1,PPP3CB,PRKN,PTPRN,RAB11FIP2,RAB1A,RASL10B,RBP4,RFX6,RIMS2,SELENOT,SIRT4,SNAP25,STX1A,SYT7,TFR2,TRH,UQCC2	2	2	2	2	2
GO:0015844	monoamine transport	up	0.00027797	3.556	61	2070	24	16324	ADRA2A,ADRA2C,CHGA,CHRNB2,DRD2,DTNBP1,GDNF,HTR1B,KCNB1,NOS1,PRKN,RAB3B,SLC18A3,SNCA,STX1A,SYK,SYT1,SYT13,SYT17,SYT3,SYT4,SYT5,SYT6,SYT7	2	2	2	2	2
GO:0051937	catecholamine transport	up	0.0032302	2.49077	51	2070	20	16324	ADRA2A,ADRA2C,CHGA,CHRNB2,DRD2,DTNBP1,GDNF,KCNB1,PRKN,RAB3B,SNCA,STX1A,SYT1,SYT13,SYT17,SYT3,SYT4,SYT5,SYT6,SYT7	2	2	2	2	2
GO:0051952	regulation of amine transport	up	0.000615125	3.21104	59	2070	23	16324	ADRA2A,ADRA2C,CHGA,CHRNB2,DRD2,DTNBP1,GDNF,KCNB1,PRKN,RAB3B,SLC18A3,SLC43A2,SNCA,STX1A,SYT1,SYT13,SYT17,SYT3,SYT4,SYT5,SYT6,SYT7,TRH	2	2	2	2	2
GO:0015837	amine transport	up	0.00452093	2.34477	65	2070	23	16324	ADRA2A,ADRA2C,CHGA,CHRNB2,DRD2,DTNBP1,GDNF,KCNB1,PRKN,RAB3B,SLC18A3,SLC43A2,SNCA,STX1A,SYT1,SYT13,SYT17,SYT3,SYT4,SYT5,SYT6,SYT7,TRH	2	2	2	2	2
GO:0046928	regulation of neurotransmitter secretion	up	0.0380713	1.4194	41	2070	16	16324	CAMK2A,CASK,CPLX1,CPLX2,DTNBP1,MEF2C,PREPL,PRKN,RIMS1,RIMS3,RIMS4,SEPTIN5,SLC18A3,STX1B,SYN1,SYT1	2	2	2	2	2
GO:0016079	synaptic vesicle exocytosis	up	6.72222e-09	8.17249	57	2070	29	16324	CDK5,CPLX1,CPLX2,DOC2B,DTNBP1,NAPB,PCLO,PREPL,PRRT2,RAB3A,RIMS1,RIMS2,RIMS3,RIMS4,SEPTIN5,SNAP25,SNCA,SNPH,STX1A,STX1B,STX3,STXBP1,SYN1,SYNJ1,SYT1,SYT5,SYT7,UNC13A,VAMP2	2	2	2	2	2
GO:0007269	neurotransmitter secretion	up	5.64838e-15	14.2481	95	2070	47	16324	BRSK1,CAMK2A,CASK,CDK5,CPLX1,CPLX2,DOC2A,DOC2B,DTNBP1,GRM4,LIN7B,LIN7C,MEF2C,NAPB,NRXN1,NRXN2,PCLO,PPFIA3,PREPL,PRKN,PRRT2,RAB3A,RIMS1,RIMS2,RIMS3,RIMS4,RPH3A,RPH3AL,SEPTIN5,SLC18A3,SNAP25,SNCA,SNPH,STX1A,STX1B,STX3,STXBP1,STXBP2,SYN1,SYN2,SYN3,SYNJ1,SYT1,SYT5,SYT7,UNC13A,VAMP2	2	2	2	2	2
GO:0061669	spontaneous neurotransmitter secretion	up	0.00826308	2.08286	6	2070	6	16324	DOC2A,DOC2B,PRKN,RIMS2,RPH3A,RPH3AL	2	2	2	2	2
GO:0030073	insulin secretion	up	0.0135965	1.86657	118	2070	33	16324	ACSL4,ADCY5,ADCY8,ADRA2A,BMP8A,CAMK2G,CCL5,CHGA,DOC2B,GAL,GCK,GIPR,GPLD1,ISL1,KCNB1,KCNJ11,MAFA,MYRIP,NR1D1,PPP3CB,PRKN,PTPRN,RAB11FIP2,RBP4,RFX6,RIMS2,SELENOT,SIRT4,SNAP25,STX1A,SYT7,TRH,UQCC2	2	2	2	2	2
GO:0030072	peptide hormone secretion	up	0.035659	1.44783	150	2070	38	16324	ACSL4,ADCY5,ADCY8,ADRA2A,BMP8A,CAMK2G,CCL5,CHGA,CRHR1,DOC2B,DRD2,GAL,GCK,GIPR,GPLD1,ISL1,KCNB1,KCNJ11,MAFA,MYRIP,NR1D1,PPP3CB,PRKN,PTPRN,RAB11FIP2,RAB1A,RASL10B,RBP4,RFX6,RIMS2,SELENOT,SIRT4,SNAP25,STX1A,SYT7,TFR2,TRH,UQCC2	2	2	2	2	2
GO:0046879	hormone secretion	up	0.0389831	1.40912	184	2070	44	16324	ACSL4,ADCY5,ADCY8,ADRA2A,BMP8A,C1QTNF1,CAMK2G,CCL5,CHGA,CRHR1,DOC2B,DRD2,GAL,GALR1,GCK,GIPR,GPLD1,IL11,ISL1,KCNB1,KCNJ11,MAFA,MYRIP,NR1D1,PPP3CB,PRKN,PTPRN,RAB11FIP2,RAB1A,RASL10B,RBP4,RFX6,RIMS2,SCG5,SELENOT,SIRT4,SNAP25,SPP1,STX1A,SYT7,TBX3,TFR2,TRH,UQCC2	2	2	2	2	2
GO:0023061	signal release	up	5.50096e-15	14.2596	304	2070	96	16324	ACSL4,ADCY5,ADCY8,ADRA2A,ADRA2C,BMP8A,BRSK1,C1QTNF1,CAMK2A,CAMK2G,CASK,CCL5,CDK5,CHGA,CHRNB2,CPLX1,CPLX2,CRHR1,DOC2A,DOC2B,DRD2,DTNBP1,GAL,GALR1,GCK,GDNF,GIPR,GPLD1,GRM4,HTR1B,IL11,ISL1,KCNB1,KCNJ11,LIN7B,LIN7C,MAFA,MEF2C,MYRIP,NAPB,NR1D1,NRXN1,NRXN2,OPRM1,PCLO,PPFIA3,PPP3CB,PREPL,PRKN,PRRT2,PTPRN,RAB11FIP2,RAB1A,RAB3A,RASL10B,RBP4,RFX6,RIMS1,RIMS2,RIMS3,RIMS4,RPH3A,RPH3AL,SCG5,SELENOT,SEPTIN5,SI…	2	2	2	2	2
GO:0099643	signal release from synapse	up	5.64838e-15	14.2481	95	2070	47	16324	BRSK1,CAMK2A,CASK,CDK5,CPLX1,CPLX2,DOC2A,DOC2B,DTNBP1,GRM4,LIN7B,LIN7C,MEF2C,NAPB,NRXN1,NRXN2,PCLO,PPFIA3,PREPL,PRKN,PRRT2,RAB3A,RIMS1,RIMS2,RIMS3,RIMS4,RPH3A,RPH3AL,SEPTIN5,SLC18A3,SNAP25,SNCA,SNPH,STX1A,STX1B,STX3,STXBP1,STXBP2,SYN1,SYN2,SYN3,SYNJ1,SYT1,SYT5,SYT7,UNC13A,VAMP2	2	2	2	2	2
GO:0099504	synaptic vesicle cycle	up	1.19753e-08	7.92171	117	2070	44	16324	BRSK1,CDK5,CPLX1,CPLX2,DNAJC6,DNM1,DNM3,DOC2B,DTNBP1,NAPB,NRXN1,PACSIN1,PCLO,PREPL,PRRT2,RAB3A,RAB3B,RIMS1,RIMS2,RIMS3,RIMS4,SEPTIN5,SH3GL2,SH3GL3,SLC17A6,SLC17A7,SNAP25,SNAP91,SNCA,SNCB,SNCG,SNPH,STON2,STX1A,STX1B,STX3,STXBP1,SYN1,SYNJ1,SYT1,SYT5,SYT7,UNC13A,VAMP2	2	2	2	2	2
GO:0099003	vesicle-mediated transport in synapse	up	4.47907e-08	7.34881	121	2070	44	16324	BRSK1,CDK5,CPLX1,CPLX2,DNAJC6,DNM1,DNM3,DOC2B,DTNBP1,NAPB,NRXN1,PACSIN1,PCLO,PREPL,PRRT2,RAB3A,RAB3B,RIMS1,RIMS2,RIMS3,RIMS4,SEPTIN5,SH3GL2,SH3GL3,SLC17A6,SLC17A7,SNAP25,SNAP91,SNCA,SNCB,SNCG,SNPH,STON2,STX1A,STX1B,STX3,STXBP1,SYN1,SYNJ1,SYT1,SYT5,SYT7,UNC13A,VAMP2	2	2	2	2	2
GO:0006887	exocytosis	up	6.84082e-08	7.16489	268	2070	74	16324	ADRA2A,ANK1,CACNA1I,CADPS,CCL5,CDK5,CHGA,CORO1A,CPLX1,CPLX2,DMTN,DOC2A,DOC2B,DTNBP1,GAB2,HAP1,HYAL3,KCNB1,LGI3,NAPB,NSF,PCLO,PIK3CD,PPP3CB,PREPL,PRKN,PRRT2,PRSS12,RAB11FIP2,RAB15,RAB27B,RAB33B,RAB3A,RAB3B,RAB3D,RAB3IL1,RALB,RIMS1,RIMS2,RIMS3,RIMS4,RPH3A,RPH3AL,SCAMP5,SCFD2,SEPTIN4,SEPTIN5,SNAP25,SNCA,SNPH,SPHK2,STX1A,STX1B,STX3,STXBP1,STXBP2,SYK,SYN1,SYNGR1,SYNGR3,SYNJ1,SYT1,SYT13,SYT17,SYT3,SYT4…	2	2	2	2	2
GO:0140029	exocytic process	up	0.00173883	2.75974	62	2070	23	16324	CPLX2,DMTN,KCNB1,NAPB,PRRT2,RAB15,RAB3A,RAB3B,RAB3D,RALB,SCFD2,SEPTIN5,SNAP25,SNCA,SNPH,STX1A,STX1B,STX3,STXBP1,STXBP2,SYK,SYNJ1,UNC13A	2	2	2	2	2
GO:0045055	regulated exocytosis	up	4.74105e-10	9.32413	164	2070	57	16324	ADRA2A,CACNA1I,CDK5,CHGA,CORO1A,CPLX1,CPLX2,DMTN,DOC2A,DOC2B,DTNBP1,GAB2,HYAL3,KCNB1,NAPB,PCLO,PIK3CD,PPP3CB,PREPL,PRRT2,RAB11FIP2,RAB15,RAB3A,RAB3D,RIMS1,RIMS2,RIMS3,RIMS4,RPH3A,RPH3AL,SCAMP5,SEPTIN5,SNAP25,SNCA,SNPH,SPHK2,STX1A,STX1B,STX3,STXBP1,STXBP2,SYK,SYN1,SYNGR1,SYNGR3,SYNJ1,SYT1,SYT13,SYT17,SYT3,SYT4,SYT5,SYT6,SYT7,UNC13A,UNC13D,VAMP2	2	2	2	2	2
GO:0017156	calcium-ion regulated exocytosis	up	1.4718e-07	6.83215	52	2070	26	16324	ADRA2A,CACNA1I,DOC2A,DOC2B,HYAL3,KCNB1,PPP3CB,RAB3A,RIMS1,RIMS2,RIMS3,RPH3A,RPH3AL,SCAMP5,STX1A,STXBP1,SYT1,SYT13,SYT17,SYT3,SYT4,SYT5,SYT6,SYT7,UNC13A,VAMP2	2	2	2	2	2
GO:0140352	export from cell	up	3.63826e-12	11.4391	636	2070	152	16324	ABCB1,ACHE,ACSL4,ADCY5,ADCY8,ADRA2A,ADRA2C,ANK1,APBB1,APBB3,ATP1B1,ATP2B1,ATP2B3,BMP2,BMP8A,BRSK1,C1QTNF1,CACNA1I,CADPS,CALM2,CAMK2A,CAMK2G,CASK,CCL5,CD200,CDK5,CHGA,CHRNB2,CORO1A,CPLX1,CPLX2,CREB3L1,CRHR1,DMTN,DOC2A,DOC2B,DRD2,DTNBP1,FGF7,GAB2,GAL,GALR1,GCK,GDNF,GIPR,GPLD1,GRM4,HAP1,HTR1B,HYAL3,IL11,ISL1,KCNB1,KCNE4,KCNIP2,KCNJ11,KCNK5,LGI3,LIN7B,LIN7C,MAFA,MEF2C,MON1A,MYOM1,MYRIP,NAPB,NR1D1,NR1…	2	2	2	2	2
GO:0032940	secretion by cell	up	1.38281e-11	10.8592	577	2070	140	16324	ACHE,ACSL4,ADCY5,ADCY8,ADRA2A,ADRA2C,ANK1,APBB1,APBB3,BMP2,BMP8A,BRSK1,C1QTNF1,CACNA1I,CADPS,CAMK2A,CAMK2G,CASK,CCL5,CD200,CDK5,CHGA,CHRNB2,CORO1A,CPLX1,CPLX2,CREB3L1,CRHR1,DMTN,DOC2A,DOC2B,DRD2,DTNBP1,FGF7,GAB2,GAL,GALR1,GCK,GDNF,GIPR,GPLD1,GRM4,HAP1,HTR1B,HYAL3,IL11,ISL1,KCNB1,KCNJ11,LGI3,LIN7B,LIN7C,MAFA,MEF2C,MON1A,MYOM1,MYRIP,NAPB,NR1D1,NR1H3,NRXN1,NRXN2,NSF,OLFM2,OPRM1,PCLO,PIK3CD,PPFIA3,PP…	2	2	2	2	2
GO:1903530	regulation of secretion by cell	up	1.51875e-07	6.81851	403	2070	98	16324	ACHE,ACSL4,ADCY5,ADCY8,ADRA2A,ADRA2C,APBB1,APBB3,BMP2,BMP8A,C1QTNF1,CACNA1I,CADPS,CAMK2A,CASK,CCL5,CD200,CHGA,CHRNB2,CPLX1,CPLX2,CRHR1,DOC2A,DOC2B,DRD2,DTNBP1,GAB2,GAL,GALR1,GCK,GDNF,GIPR,GPLD1,HAP1,HTR1B,HYAL3,IL11,ISL1,KCNB1,KCNJ11,LGI3,MEF2C,MYOM1,MYRIP,NR1D1,NR1H3,NSF,OPRM1,PPP3CB,PREPL,PRKN,RAB15,RAB27B,RAB33B,RAB3A,RAB3B,RAB3D,RASL10B,RBP4,RFX6,RHBDF2,RIMS1,RIMS2,RIMS3,RIMS4,RPH3A,RPH3AL,SC…	2	2	2	2	2
GO:1903532	positive regulation of secretion by cell	up	0.0487984	1.31159	197	2070	46	16324	ACHE,ACSL4,ADCY8,APBB1,APBB3,BMP2,C1QTNF1,CACNA1I,CADPS,CHRNB2,DOC2B,DRD2,DTNBP1,GAB2,GAL,GALR1,GCK,GDNF,GPLD1,HYAL3,ISL1,KCNB1,MYOM1,MYRIP,PPP3CB,RAB15,RAB27B,RAB3A,RAB3D,RASL10B,RBP4,RFX6,SCAMP5,SELENOT,SLC18A3,SNCA,SPHK2,SPP1,STX1A,STX1B,SYK,SYT1,SYT4,TFR2,TRH,UNC13D	2	2	2	2	2
GO:0045956	positive regulation of calcium ion-dependent exocytosis	up	0.0406586	1.39085	12	2070	8	16324	CACNA1I,DOC2B,HYAL3,KCNB1,SCAMP5,STX1A,SYT1,SYT4	2	2	2	2	2
GO:0017158	regulation of calcium ion-dependent exocytosis	up	9.02926e-06	5.04435	35	2070	19	16324	ADRA2A,CACNA1I,DOC2A,DOC2B,HYAL3,KCNB1,RPH3A,RPH3AL,SCAMP5,STX1A,STXBP1,SYT1,SYT13,SYT17,SYT3,SYT4,SYT5,SYT6,SYT7	2	2	2	2	2
GO:0017157	regulation of exocytosis	up	5.1016e-06	5.29229	152	2070	47	16324	ADRA2A,CACNA1I,CADPS,CPLX1,CPLX2,DOC2A,DOC2B,DTNBP1,GAB2,HAP1,HYAL3,KCNB1,LGI3,NSF,PREPL,PRKN,RAB15,RAB27B,RAB33B,RAB3A,RAB3B,RAB3D,RIMS2,RIMS3,RIMS4,RPH3A,RPH3AL,SCAMP5,SEPTIN4,SEPTIN5,SNCA,SPHK2,STX1A,STXBP1,STXBP2,SYK,SYN1,SYT1,SYT13,SYT17,SYT3,SYT4,SYT5,SYT6,SYT7,UNC13D,VAMP2	2	2	2	2	2
GO:1903305	regulation of regulated secretory pathway	up	7.8587e-06	5.10465	89	2070	33	16324	ADRA2A,CACNA1I,DOC2A,DOC2B,DTNBP1,GAB2,HYAL3,KCNB1,PREPL,RAB15,RAB3A,RAB3D,RIMS3,RIMS4,RPH3A,RPH3AL,SCAMP5,SEPTIN5,SPHK2,STX1A,STXBP1,STXBP2,SYK,SYN1,SYT1,SYT13,SYT17,SYT3,SYT4,SYT5,SYT6,SYT7,UNC13D	2	2	2	2	2
GO:0023052	signaling	up	8.38752e-12	11.0764	5215	2070	818	16324	ACER2,ACHE,ACSL4,ADAM11,ADAMTSL2,ADAP1,ADCY5,ADCY7,ADCY8,ADGRB1,ADGRD1,ADGRG2,ADORA1,ADORA2A,ADRA1D,ADRA2A,ADRA2C,AFAP1L2,AKAP6,AKR1C2,AKR1C3,ALCAM,ALK,AMER3,APBA1,APBB1,APLP1,ARC,ARHGAP18,ARHGAP20,ARHGAP22,ARHGAP45,ARHGDIG,ARHGEF3,ARHGEF5,ARL6,ARRB1,ASAH2,ASIC1,ASIC2,ATAD1,ATG10,ATP1B1,ATP2A3,ATP2C1,ATP6V0C,BAG1,BAG6,BBC3,BCAM,BCAR3,BCL3,BDNF,BEGAIN,BEND6,BEX1,BEX2,BEX3,BEX5,BICD1,BID,BLOC1S2,BM…	1	1	1	1	1
GO:0023051	regulation of signaling	up	0.000513793	3.28921	2750	2070	431	16324	ACHE,ACSL4,ADAMTSL2,ADCY5,ADCY8,ADGRB1,ADRA1D,ADRA2A,ADRA2C,AFAP1L2,AKAP6,AKR1C2,AKR1C3,AMER3,APLP1,ARC,ARHGAP18,ARHGAP20,ARHGAP22,ARHGAP45,ARHGEF3,ARHGEF5,ARRB1,ASAH2,ATAD1,ATP2C1,ATP6V0C,BBC3,BCAR3,BCL3,BDNF,BEGAIN,BEND6,BICD1,BID,BMP2,BMP8A,BOK,BRMS1L,BRSK1,C18ORF32,C1QTNF1,C1QTNF4,C3ORF33,CACNA1A,CACNA1B,CACNG2,CACNG3,CACNG8,CALM2,CAMK2A,CAMK2B,CARD9,CASK,CCL5,CD55,CD74,CDH3,CDK5,CDKN2B,CDKN2…	1	1	1	1	1
GO:0099601	regulation of neurotransmitter receptor activity	up	0.00654979	2.18377	53	2070	20	16324	ARC,BEGAIN,CACNG2,CACNG3,CACNG8,CNIH3,DLG4,DLGAP1,DLGAP2,DLGAP3,MAPK8IP2,MEF2C,NETO1,NPTX1,NPTXR,NRXN1,OPRM1,SHISA6,SHISA7,SHISA9	1	1	1	1	1
GO:0007188	adenylate cyclase-modulating G protein-coupled receptor signaling pathway	up	0.021704	1.66346	214	2070	50	16324	ADCY5,ADCY7,ADCY8,ADGRB1,ADGRD1,ADGRG2,ADORA2A,ADRA1D,ADRA2A,ADRA2C,APLP1,CACNA1D,CALCB,CALCRL,CHGA,CHRM2,CHRM4,CNR1,CNR2,CRHR1,CRHR2,DRD2,GABBR1,GABBR2,GIPR,GNAI1,GNAL,GNAO1,GNG2,GPR12,GPR26,GPR3,GRK5,GRM4,GRM8,HTR1B,MCHR1,NPY1R,OPRL1,OPRM1,PDE2A,PRKACB,PRKCA,PTGER3,PTGFR,PTHLH,RAMP1,RAMP2,RGS2,RIMS2	1	1	1	1	1
GO:0007186	G protein-coupled receptor signaling pathway	up	0.0172487	1.76324	752	2070	136	16324	ADCY5,ADCY7,ADCY8,ADGRB1,ADGRD1,ADGRG2,ADORA1,ADORA2A,ADRA1D,ADRA2A,ADRA2C,AKR1C2,AKR1C3,APLP1,ARRB1,BCAR3,BICD1,C5AR2,CACNA1D,CALCB,CALCRL,CALM1,CALM2,CALM3,CAMK2A,CCL5,CCR10,CHGA,CHRM2,CHRM4,CNGB1,CNR1,CNR2,CPE,CRHR1,CRHR2,CXCL12,DRD2,ECE2,ECEL1,F2RL2,GABBR1,GABBR2,GAL,GALR1,GAP43,GIPR,GLRA2,GLRA3,GLRB,GNAI1,GNAL,GNAO1,GNB5,GNG2,GNG3,GNG4,GPR12,GPR139,GPR143,GPR19,GPR22,GPR26,GPR3,GPR39,GPR45,G…	1	1	1	1	1
GO:0007165	signal transduction	up	0.0200274	1.69837	4841	2070	698	16324	ACER2,ADAM11,ADAMTSL2,ADAP1,ADCY5,ADCY7,ADCY8,ADGRB1,ADGRD1,ADGRG2,ADORA1,ADORA2A,ADRA1D,ADRA2A,ADRA2C,AFAP1L2,AKAP6,AKR1C2,AKR1C3,ALCAM,ALK,AMER3,APBB1,APLP1,ARC,ARHGAP18,ARHGAP20,ARHGAP22,ARHGAP45,ARHGDIG,ARHGEF3,ARHGEF5,ARL6,ARRB1,ASAH2,ASIC1,ATG10,ATP1B1,ATP2A3,ATP2C1,ATP6V0C,BAG1,BAG6,BBC3,BCAM,BCAR3,BCL3,BDNF,BEGAIN,BEND6,BEX1,BEX2,BEX3,BEX5,BICD1,BID,BLOC1S2,BMP2,BMP8A,BNIP3,BOK,BRMS1L,BRS…	1	1	1	1	1
GO:0007154	cell communication	up	1.59898e-12	11.7962	5288	2070	832	16324	ACER2,ACHE,ACSL4,ADAM11,ADAMTSL2,ADAP1,ADCY5,ADCY7,ADCY8,ADGRB1,ADGRD1,ADGRG2,ADORA1,ADORA2A,ADRA1D,ADRA2A,ADRA2C,AFAP1L2,AKAP6,AKR1C2,AKR1C3,ALCAM,ALK,AMER3,APBA1,APBB1,APLP1,ARC,ARHGAP18,ARHGAP20,ARHGAP22,ARHGAP45,ARHGDIG,ARHGEF3,ARHGEF5,ARL6,ARRB1,ASAH2,ASIC1,ASIC2,ATAD1,ATG10,ATP1B1,ATP2A3,ATP2C1,ATP6V0C,BAG1,BAG6,BBC3,BCAM,BCAR3,BCL3,BDNF,BEGAIN,BEND6,BEX1,BEX2,BEX3,BEX5,BICD1,BID,BLOC1S2,BM…	1	1	1	1	1
GO:0010646	regulation of cell communication	up	0.000245157	3.61055	2762	2070	435	16324	ACHE,ACSL4,ADAMTSL2,ADCY5,ADCY8,ADGRB1,ADRA1D,ADRA2A,ADRA2C,AFAP1L2,AKAP6,AKR1C2,AKR1C3,AMER3,APLP1,ARC,ARHGAP18,ARHGAP20,ARHGAP22,ARHGAP45,ARHGEF3,ARHGEF5,ARRB1,ASAH2,ATAD1,ATP2C1,ATP6V0C,BBC3,BCAR3,BCL3,BDNF,BEGAIN,BEND6,BICD1,BID,BMP2,BMP8A,BOK,BRMS1L,BRSK1,C18ORF32,C1QTNF1,C1QTNF4,C3ORF33,CACNA1A,CACNA1B,CACNG2,CACNG3,CACNG8,CALM1,CALM2,CALM3,CAMK2A,CAMK2B,CARD9,CASK,CCL5,CD55,CD74,CDH3,CDK5,…	1	1	1	1	1
GO:0007268	chemical synaptic transmission	up	6.57361e-36	35.1822	499	2070	175	16324	ACHE,ADCY8,ADGRB1,APBA1,ARC,ASIC2,ATAD1,BDNF,BEGAIN,BRSK1,CACNA1A,CACNA1B,CACNA1E,CACNB1,CACNB3,CACNB4,CACNG2,CACNG3,CACNG8,CAMK2A,CAMK2B,CASK,CDK5,CHAT,CHRM2,CHRM4,CHRNA5,CHRNA7,CHRNB1,CHRNB2,CLSTN3,CNTNAP4,CPEB3,CPLX1,CPLX2,CRHR2,DBH,DGKI,DLG4,DLGAP1,DLGAP2,DLGAP3,DOC2A,DOC2B,DRD2,DTNA,DTNBP1,ERC2,FCHSD1,FLOT1,GABBR1,GABBR2,GABRA3,GABRA5,GABRB3,GABRG3,GABRP,GDNF,GLRA2,GLRA3,GLRB,GRIA2,GRIK1,GRI…	1	1	1	1	1
GO:0035249	synaptic transmission, glutamatergic	up	0.000331586	3.4794	70	2070	26	16324	ATAD1,CACNG2,CACNG3,CACNG8,CDK5,DGKI,DRD2,GRIA2,GRIK1,GRIK2,GRIK5,GRIN1,GRIN2D,GRM4,GRM8,HCN1,MAPK8IP2,MEF2C,NAPB,NRXN1,PLPPR4,SLC17A6,SLC17A7,SYT1,TPRG1L,UNC13A	1	1	1	1	1
GO:0099536	synaptic signaling	up	1.1098e-36	35.9548	525	2070	182	16324	ACHE,ADCY8,ADGRB1,APBA1,ARC,ASIC2,ATAD1,BDNF,BEGAIN,BRSK1,CACNA1A,CACNA1B,CACNA1E,CACNB1,CACNB3,CACNB4,CACNG2,CACNG3,CACNG8,CAMK2A,CAMK2B,CASK,CDK5,CHAT,CHRM2,CHRM4,CHRNA5,CHRNA7,CHRNB1,CHRNB2,CLSTN3,CNTNAP4,CPEB3,CPLX1,CPLX2,CRHR2,DBH,DGKI,DLG4,DLGAP1,DLGAP2,DLGAP3,DOC2A,DOC2B,DRD2,DTNA,DTNBP1,ERC2,FABP5,FCHSD1,FLOT1,GABBR1,GABBR2,GABRA3,GABRA5,GABRB3,GABRG3,GABRP,GDNF,GLRA2,GLRA3,GLRB,GRIA2,GRI…	1	1	1	1	1
GO:0007267	cell-cell signaling	up	2.38105e-20	19.6232	1276	2070	285	16324	ACHE,ACSL4,ADCY5,ADCY8,ADGRB1,ADORA1,ADORA2A,ADRA1D,ADRA2A,ADRA2C,AMER3,APBA1,ARC,ARL6,ASIC2,ATAD1,ATP6V0C,BDNF,BEGAIN,BMP2,BMP8A,BRSK1,C1QTNF1,CACNA1A,CACNA1B,CACNA1D,CACNA1E,CACNB1,CACNB3,CACNB4,CACNG2,CACNG3,CACNG8,CAMK2A,CAMK2B,CAMK2G,CASK,CCL5,CDH3,CDK5,CHAT,CHGA,CHRM2,CHRM4,CHRNA5,CHRNA7,CHRNB1,CHRNB2,CLSTN3,CNTNAP4,CPE,CPEB3,CPLX1,CPLX2,CRB1,CRHR1,CRHR2,CYLD,DACT3,DBH,DDIT3,DGKI,DKK1,DLG4,…	1	1	1	1	1
GO:0099537	trans-synaptic signaling	up	1.897e-36	35.7219	504	2070	177	16324	ACHE,ADCY8,ADGRB1,APBA1,ARC,ASIC2,ATAD1,BDNF,BEGAIN,BRSK1,CACNA1A,CACNA1B,CACNA1E,CACNB1,CACNB3,CACNB4,CACNG2,CACNG3,CACNG8,CAMK2A,CAMK2B,CASK,CDK5,CHAT,CHRM2,CHRM4,CHRNA5,CHRNA7,CHRNB1,CHRNB2,CLSTN3,CNTNAP4,CPEB3,CPLX1,CPLX2,CRHR2,DBH,DGKI,DLG4,DLGAP1,DLGAP2,DLGAP3,DOC2A,DOC2B,DRD2,DTNA,DTNBP1,ERC2,FABP5,FCHSD1,FLOT1,GABBR1,GABBR2,GABRA3,GABRA5,GABRB3,GABRG3,GABRP,GDNF,GLRA2,GLRA3,GLRB,GRIA2,GRI…	1	1	1	1	1
GO:0098916	anterograde trans-synaptic signaling	up	6.57361e-36	35.1822	499	2070	175	16324	ACHE,ADCY8,ADGRB1,APBA1,ARC,ASIC2,ATAD1,BDNF,BEGAIN,BRSK1,CACNA1A,CACNA1B,CACNA1E,CACNB1,CACNB3,CACNB4,CACNG2,CACNG3,CACNG8,CAMK2A,CAMK2B,CASK,CDK5,CHAT,CHRM2,CHRM4,CHRNA5,CHRNA7,CHRNB1,CHRNB2,CLSTN3,CNTNAP4,CPEB3,CPLX1,CPLX2,CRHR2,DBH,DGKI,DLG4,DLGAP1,DLGAP2,DLGAP3,DOC2A,DOC2B,DRD2,DTNA,DTNBP1,ERC2,FCHSD1,FLOT1,GABBR1,GABBR2,GABRA3,GABRA5,GABRB3,GABRG3,GABRP,GDNF,GLRA2,GLRA3,GLRB,GRIA2,GRIK1,GRI…	1	1	1	1	1
GO:0050806	positive regulation of synaptic transmission	up	5.06501e-06	5.29542	92	2070	34	16324	ADCY8,ARC,CACNG2,CACNG3,CACNG8,CHRNA7,CLSTN3,CRHR2,DLG4,DTNBP1,FLOT1,GRIK2,GRIN1,GRIN2D,HAP1,LGI1,NALCN,NPTN,NRXN1,NSG1,PRKCZ,RGS14,RIMS1,RIMS2,RIMS3,SCGN,SHISA7,SLC18A3,SLC24A2,SLC8A2,SLC8A3,STX1B,SYT1,VAMP2	1	1	1	1	1
GO:0048169	regulation of long-term neuronal synaptic plasticity	up	0.00468637	2.32916	10	2070	8	16324	CAMK2B,DLG4,DRD2,NETO1,NEURL1,NPTN,SYNGR1,SYP	1	1	1	1	1
GO:0048172	regulation of short-term neuronal synaptic plasticity	up	0.0012977	2.88683	14	2070	10	16324	GRIK2,PPFIA3,RAB3A,SHISA6,SHISA7,SHISA9,SLC4A10,SLC8A2,SYNGR1,SYP	1	1	1	1	1
GO:0048167	regulation of synaptic plasticity	up	4.63727e-13	12.3337	123	2070	52	16324	ADCY8,ADGRB1,ARC,BRSK1,CAMK2A,CAMK2B,CDK5,CHRNA7,CPEB3,CPLX2,CRHR2,DLG4,DRD2,ERC2,GRIK2,GRIN1,GRIN2D,JPH3,JPH4,KCNB1,MAPT,MEF2C,NETO1,NEURL1,NPTN,NSG1,PPFIA3,PPP3CB,PRKCZ,PRRT2,RAB3A,RASGRF1,RGS14,RIMS1,RIMS2,RIMS3,SCGN,SHISA6,SHISA7,SHISA9,SLC18A3,SLC24A2,SLC4A10,SLC8A2,SLC8A3,SYNGR1,SYP,SYT7,VAMP2,VGF,YWHAG,YWHAH	1	1	1	1	1
GO:0048168	regulation of neuronal synaptic plasticity	up	3.89941e-06	5.409	37	2070	20	16324	ARC,CAMK2A,CAMK2B,DLG4,DRD2,GRIK2,GRIN1,GRIN2D,NETO1,NEURL1,NPTN,PPFIA3,RAB3A,SHISA6,SHISA7,SHISA9,SLC4A10,SLC8A2,SYNGR1,SYP	1	1	1	1	1
GO:0099177	regulation of trans-synaptic signaling	up	3.48399e-23	22.4579	259	2070	100	16324	ACHE,ADCY8,ADGRB1,ARC,ATAD1,BDNF,BEGAIN,BRSK1,CACNA1A,CACNA1B,CACNG2,CACNG3,CACNG8,CAMK2A,CAMK2B,CASK,CDK5,CHRNA7,CHRNB2,CLSTN3,CNTNAP4,CPEB3,CPLX1,CPLX2,CRHR2,DGKI,DLG4,DLGAP1,DLGAP2,DLGAP3,DRD2,DTNBP1,ERC2,FABP5,FLOT1,GRIK1,GRIK2,GRIK5,GRIN1,GRIN2D,GRM4,GRM8,HAP1,HCN1,JPH3,JPH4,KCNB1,LGI1,MAPK8IP2,MAPT,MEF2C,NALCN,NETO1,NEURL1,NPTN,NPTX1,NPTXR,NRXN1,NSG1,PLPPR4,PPFIA3,PPP3CA,PPP3CB,PREPL,PRKCZ,…	1	1	1	1	1
GO:0050804	modulation of chemical synaptic transmission	up	1.09969e-22	21.9587	258	2070	99	16324	ACHE,ADCY8,ADGRB1,ARC,ATAD1,BDNF,BEGAIN,BRSK1,CACNA1A,CACNA1B,CACNG2,CACNG3,CACNG8,CAMK2A,CAMK2B,CASK,CDK5,CHRNA7,CHRNB2,CLSTN3,CNTNAP4,CPEB3,CPLX1,CPLX2,CRHR2,DGKI,DLG4,DLGAP1,DLGAP2,DLGAP3,DRD2,DTNBP1,ERC2,FLOT1,GRIK1,GRIK2,GRIK5,GRIN1,GRIN2D,GRM4,GRM8,HAP1,HCN1,JPH3,JPH4,KCNB1,LGI1,MAPK8IP2,MAPT,MEF2C,NALCN,NETO1,NEURL1,NPTN,NPTX1,NPTXR,NRXN1,NSG1,PLPPR4,PPFIA3,PPP3CA,PPP3CB,PREPL,PRKCZ,PRKN,P…	1	1	1	1	1
GO:0051966	regulation of synaptic transmission, glutamatergic	up	0.0127032	1.89609	55	2070	20	16324	ATAD1,CACNG2,CACNG3,CACNG8,CDK5,DGKI,DRD2,GRIK1,GRIN1,GRIN2D,GRM4,GRM8,HCN1,MAPK8IP2,MEF2C,NRXN1,PLPPR4,SYT1,TPRG1L,UNC13A	1	1	1	1	1
GO:0032409	regulation of transporter activity	up	4.75025e-13	12.3233	250	2070	81	16324	ABCB1,ADRA2A,AKAP6,ARC,ATP1B1,CACNA1D,CACNB1,CACNB3,CACNB4,CACNG2,CACNG3,CACNG8,CALM1,CALM2,CALM3,CNIH3,COA8,COX17,CRHR1,DLG4,DRD2,FGF12,FGF14,FHL1,FKBP1B,GAL,GLRX,GNB5,GOPC,GPD1L,GSTO1,HAP1,HCN1,HCN2,HECW1,HPCA,JPH1,JPH3,JPH4,KCNAB1,KCNE4,KCNIP2,KCNS1,KCNS2,LRRC26,MAPK8IP2,MEF2C,NDFIP2,NDUFA4,NETO1,NOS1,NR1H3,NRXN1,OPRM1,PIRT,PPP3CA,PPP3CB,PPP3CC,PRKCD,PRKCE,PRNP,PTPN3,RANGRF,RYR2,SCN1B,SCN2B,SC…	1	1	1	1	1
GO:0065008	regulation of biological quality	up	2.50227e-16	15.6017	2283	2070	429	16324	ABCB1,ACHE,ACSL4,ADCY5,ADCY8,ADGRB1,ADORA2A,ADRA1D,ADRA2A,AKAP6,AKR1B15,AKR1C1,AKR1C2,AKR1C3,AQP11,AQP6,ARC,ARHGAP18,ARHGAP22,ATP1B1,ATP2B1,ATP6V0A1,ATP6V0B,ATP6V0C,ATP6V0E2,ATP6V1A,ATP6V1B2,ATP6V1D,ATP6V1F,ATP6V1H,ATP8A1,ATP8A2,ATP8B3,BAG1,BAG2,BAG6,BAIAP2L2,BBC3,BDNF,BIN1,BLOC1S2,BMP2,BMP8A,BNIP3,BOK,BORCS6,BRSK1,C1QTNF1,C5AR2,CACNA1A,CACNA1D,CACNA1I,CACNB3,CACNG2,CACNG3,CACNG8,CALM1,CALM2,CALM…	1	1	1	1	1
GO:0001505	regulation of neurotransmitter levels	up	3.89981e-14	13.409	149	2070	60	16324	ACHE,BRSK1,CAMK2A,CASK,CDK5,CHAT,CPLX1,CPLX2,DBH,DOC2A,DOC2B,DRD2,DTNBP1,FLOT1,GCHFR,GDNF,GRM4,LIN7B,LIN7C,MEF2C,MOXD1,NAPB,NOS1,NRXN1,NRXN2,PCLO,PPFIA3,PREPL,PRKN,PRRT2,RAB3A,RAB3B,RIMS1,RIMS2,RIMS3,RIMS4,RPH3A,RPH3AL,SEPTIN5,SLC18A3,SLC1A6,SLC5A7,SLC6A11,SNAP25,SNCA,SNPH,STX1A,STX1B,STX3,STXBP1,STXBP2,SYN1,SYN2,SYN3,SYNJ1,SYT1,SYT5,SYT7,UNC13A,VAMP2	1	1	1	1	1
GO:0060078	regulation of postsynaptic membrane potential	up	0.0202445	1.69369	61	2070	21	16324	CHRNA7,DLG4,DRD2,GABRA3,GABRA5,GABRG3,GRIN1,GRIN2D,INSYN1,INSYN2A,MAPK8IP2,MEF2C,NETO1,NRXN1,PRKCZ,RIMS1,RIMS2,SLC8A2,SLC8A3,STX1B,TMEM108	1	1	1	1	1
GO:0042391	regulation of membrane potential	up	3.02249e-11	10.5196	317	2070	91	16324	AKAP6,ATP1B1,BIN1,BNIP3,CACNA1D,CACNA1I,CACNB3,CALM1,CALM3,CHCHD10,CHRNA5,CHRNA7,CHRNB1,CHRNB2,CNGB1,CNTNAP1,CTNNA3,DLG4,DRD2,DSP,FGF12,FHL1,GABRA3,GABRA5,GABRB3,GABRG3,GABRP,GLRA2,GLRA3,GLRB,GLRX,GPD1L,GRIN1,GRIN2D,HCN1,HCN2,HTR3A,HTR3B,INSYN1,INSYN2A,KCNA1,KCNAB2,KCNB1,KCNE4,KCNH3,KCNH4,KCNH7,KCNIP2,KCNJ11,KCNJ2,KCNJ3,KCNK3,KCNK5,KCNK6,KCNMA1,MAPK8IP2,MAPT,MEF2C,MLLT11,MTLN,NALCN,NETO1,NRXN1,OP…	1	1	1	1	1
GO:0051899	membrane depolarization	up	0.0128796	1.8901	64	2070	22	16324	CACNA1D,CACNA1I,CHRNB2,CNGB1,FHL1,GPD1L,HCN1,HCN2,KCNJ2,MLLT11,PTPN3,RANGRF,SCN1A,SCN1B,SCN2A,SCN2B,SCN3A,SCN3B,SCN4B,SCN7A,SCN9A,YWHAH	1	1	1	1	1
GO:0086010	membrane depolarization during action potential	up	0.00317036	2.49889	35	2070	16	16324	CACNA1D,CACNA1I,HCN2,KCNJ2,PTPN3,RANGRF,SCN1A,SCN1B,SCN2A,SCN2B,SCN3A,SCN3B,SCN4B,SCN7A,SCN9A,YWHAH	1	1	1	1	1
GO:0001508	action potential	up	2.25324e-06	5.64719	116	2070	40	16324	AKAP6,ATP1B1,BIN1,CACNA1D,CACNA1I,CACNB3,CALM1,CALM3,CHRNB2,CNTNAP1,CTNNA3,DSP,FGF12,GPD1L,HCN1,HCN2,KCNA1,KCNAB2,KCNB1,KCNE4,KCNH7,KCNIP2,KCNJ2,KCNJ3,PTPN3,RANGRF,RYR2,SCN1A,SCN1B,SCN2A,SCN2B,SCN3A,SCN3B,SCN4B,SCN7A,SCN9A,SLC4A3,SLC8A2,YWHAE,YWHAH	1	1	1	1	1
GO:0086001	cardiac muscle cell action potential	up	0.0120461	1.91915	73	2070	24	16324	ATP1B1,BIN1,CACNA1D,CALM1,CALM3,CTNNA3,DSP,FGF12,GPD1L,HCN1,HCN2,KCNE4,KCNIP2,KCNJ2,KCNJ3,RANGRF,RYR2,SCN1A,SCN1B,SCN2B,SCN3B,SCN4B,SLC4A3,YWHAE	1	1	1	1	1
GO:1902074	response to salt	up	0.012275	1.91098	193	2070	47	16324	ADCY7,ADCY8,AKR1C3,CALM1,CALM2,CALM3,CHRM2,CHRM4,CHRNA7,CHRNB2,CIB2,CPNE4,CPNE5,CPNE7,CPNE9,DLG4,DMTN,DRD2,GPLD1,HPCA,KCNIP2,KCNJ11,KCNMA1,KCNMB1,LY6H,MAPK13,MEF2C,NRXN1,OPRM1,P2RX3,PLCB1,PLCG2,PPP3CA,RASGRP2,RGS10,RGS8,RYR2,SLC13A5,SLC25A13,SYT1,SYT13,SYT17,SYT3,SYT4,SYT5,SYT6,SYT7	1	1	1	1	1
GO:1902075	cellular response to salt	up	0.0488851	1.31082	141	2070	36	16324	ADCY7,ADCY8,AKR1C3,CHRM2,CHRM4,CHRNA7,CHRNB2,CIB2,CPNE4,CPNE5,CPNE7,CPNE9,DLG4,DMTN,GPLD1,HPCA,LY6H,MAPK13,MEF2C,NRXN1,OPRM1,P2RX3,PLCB1,PLCG2,RASGRP2,RGS10,RGS8,SLC13A5,SYT1,SYT13,SYT17,SYT3,SYT4,SYT5,SYT6,SYT7	1	1	1	1	1
GO:0001933	negative regulation of protein phosphorylation	up	0.0465034	1.33251	261	2070	57	16324	ADARB1,BMP2,CALM1,CALM2,CALM3,CAMK2N1,CAMK2N2,DBNDD1,DKK1,DMTN,DTNBP1,DUSP1,DUSP10,GADD45A,GPD1L,HEXIM2,INPP5F,INPP5J,IRAK3,NLRP12,PID1,PIK3CB,PKIA,PKIB,PRKAG2,PRKAR2B,PRKCD,PRKCZ,PRKN,PRNP,PTK6,PTPRB,PTPRO,RASIP1,RGS14,RGS2,SEMA4D,SH2B3,SH3BP5,SH3GL2,SLC8A3,SNCA,SPRY1,SPRY2,SPRY3,SPRY4,SRCIN1,TERF2IP,THY1,TRIB1,TRIB2,TRIM27,UBASH3B,UCHL1,XDH,YWHAG,ZFYVE28	0	0	1	1	1
GO:0006796	phosphate-containing compound metabolic process	up	0.0185151	1.73247	2293	2070	356	16324	AATK,ABHD6,ABHD8,ACSL4,ACSL6,ACYP1,ACYP2,ADARB1,ADCY5,ADCY7,ADCY8,ADRA2A,ADRA2C,ADSS1,AGAP2,AK5,ALK,AMPD3,APOC1,ARHGEF5,ARRB1,ATP1B1,ATP5F1E,ATP5MC1,ATP5ME,ATP5MK,BCAR3,BDNF,BMP2,BMP8A,BPNT1,BRD2,BRSK1,BTBD10,CALM1,CALM2,CALM3,CAMK1,CAMK1G,CAMK2A,CAMK2B,CAMK2N1,CAMK2N2,CAMK4,CAMKK1,CAMKV,CARD10,CCL5,CCND2,CCNJL,CD74,CDC42BPG,CDIPT,CDK18,CDK5,CDK5R2,CDK7,CDKL2,CDKN2B,CDKN2D,CHAT,CHRNA7,CKMT1A,CKMT…	1	1	1	1	1
GO:0006793	phosphorus metabolic process	up	0.0221576	1.65448	2312	2070	358	16324	AATK,ABHD6,ABHD8,ACSL4,ACSL6,ACYP1,ACYP2,ADARB1,ADCY5,ADCY7,ADCY8,ADRA2A,ADRA2C,ADSS1,AGAP2,AK5,ALK,AMPD3,APOC1,ARHGEF5,ARRB1,ATP1B1,ATP5F1E,ATP5MC1,ATP5ME,ATP5MK,BCAR3,BDNF,BMP2,BMP8A,BPNT1,BRD2,BRSK1,BTBD10,CALM1,CALM2,CALM3,CAMK1,CAMK1G,CAMK2A,CAMK2B,CAMK2N1,CAMK2N2,CAMK4,CAMKK1,CAMKV,CARD10,CCL5,CCND2,CCNJL,CD74,CDC42BPG,CDIPT,CDK18,CDK5,CDK5R2,CDK7,CDKL2,CDKN2B,CDKN2D,CHAT,CHRNA7,CKMT1A,CKMT…	1	1	1	1	1
GO:0035633	maintenance of blood-brain barrier	down	0.0130124	1.88564	33	2166	15	16324	ACTB,ACTG1,ANGPT1,CDH5,CLDN1,CLDN5,JAM2,JAM3,LAMA2,LAMC1,MFSD2A,SLC12A2,TJP1,VCL,VEGFA	10	9	8	8	8
GO:0090130	tissue migration	down	1.46799e-06	5.83328	268	2166	73	16324	ACTG2,ADAM17,ADAM9,ADAMTS9,AMOT,ANGPT1,ANLN,ANXA1,ATOH8,ATP2B4,CDH13,CDH5,CIB1,CSNK2B,CTSH,CYP1B1,DAAM2,DOCK1,EDN1,EGF,EMP2,ENPP2,EPHA2,EPHB4,ETS1,FGF1,FGF2,FGFR1,FOXP1,FSTL1,GLIPR2,GLUL,GRN,HDAC7,HMGB1,HSPB1,ID1,JCAD,KANK2,KIT,LOXL2,MARVELD3,MCC,NR2F2,NRP2,PDGFB,PIK3C2A,PKN2,PKN3,PLPP3,PRCP,PRKD1,PTK2B,PTN,RAB13,RGCC,RHOJ,ROCK1,RRAS,RREB1,SASH1,SEMA5A,SMOC2,SOX9,SP1,SPARC,SRPX2,TEK,TGFB2,THBS1,V…	10	9	8	8	8
GO:0090132	epithelium migration	down	1.80675e-06	5.7431	264	2166	72	16324	ADAM17,ADAM9,ADAMTS9,AMOT,ANGPT1,ANLN,ANXA1,ATOH8,ATP2B4,CDH13,CDH5,CIB1,CSNK2B,CTSH,CYP1B1,DAAM2,DOCK1,EDN1,EGF,EMP2,ENPP2,EPHA2,EPHB4,ETS1,FGF1,FGF2,FGFR1,FOXP1,FSTL1,GLIPR2,GLUL,GRN,HDAC7,HMGB1,HSPB1,ID1,JCAD,KANK2,KIT,LOXL2,MARVELD3,MCC,NR2F2,NRP2,PDGFB,PIK3C2A,PKN2,PKN3,PLPP3,PRCP,PRKD1,PTK2B,PTN,RAB13,RGCC,RHOJ,ROCK1,RRAS,RREB1,SASH1,SEMA5A,SMOC2,SOX9,SP1,SPARC,SRPX2,TEK,TGFB2,THBS1,VEGFA,W…	10	9	8	8	8
GO:0032501	multicellular organismal process	down	6.74784e-10	9.17084	5556	2166	887	16324	ABAT,ABCC1,ACKR3,ACTB,ACTG1,ACTG2,ACTL6A,ADA,ADAM17,ADAM9,ADAMTS12,ADAMTS18,ADAMTS3,ADAMTS7,ADAMTS9,ADGRG1,ADGRV1,ADM5,ADNP2,ADORA2B,AFF2,AGER,AGO1,AGO2,AGPAT2,AGRN,AGTRAP,AKAP13,ALDOA,ALMS1,ALPK2,ALPL,AMH,AMOT,ANGPT1,ANKRD1,ANLN,ANO1,ANXA1,ANXA6,APCDD1,APOLD1,AQP1,AQP4,AR,ARHGEF10,ARL13B,ASCL1,ASPH,ATOH1,ATOH8,ATP1A2,ATP2B4,ATP6V1B1,AURKA,AURKB,AUTS2,AXIN2,AXL,B2M,B3GNT5,BAIAP2,BARD1,BCL11A,BCL2…	10	9	8	8	8
GO:0001503	ossification	down	6.06258e-07	6.21734	248	2166	70	16324	ADGRV1,ALPL,ATP6V1B1,BCOR,BMP2K,BMP6,BMP7,BMPR1B,CAT,CCN1,CDH11,CDK6,CHSY1,COL1A1,DDR2,EGFR,EPHA2,FBL,FBN2,FBXO5,FGFR2,FGFR3,GDF10,GLI1,GLI2,GPM6B,HDAC7,IFITM1,IL6R,INPPL1,ITGA11,LEF1,LGR4,LIMD1,LRP4,LRP5,MRC2,MSX2,PLXNB1,PRKD1,PTCH1,PTK2B,PTN,RBMX,REST,RORB,RUNX2,RXRA,RXRB,S1PR1,SGMS2,SMAD6,SMOC1,SNAI2,SNRNP200,SOST,SOX2,SOX9,SUCO,SYNCRIP,TFAP2A,TNC,VCAN,WNT3,WNT5A,WNT7B,WWTR1,XYLT1,YAP1,ZBTB16	10	9	8	8	8
GO:0048858	cell projection morphogenesis	down	0.0133352	1.875	462	2166	95	16324	ACTB,ANO1,AUTS2,BAIAP2,BCL11A,BMP7,BOC,CD44,CDH2,CELSR2,CHRNA3,CNTN2,COBL,CSPG5,CUX1,CUX2,CYFIP1,DAG1,DCC,DOCK10,DRAXIN,DVL2,EFNA4,EFNB1,EFNB3,ENPP2,EPHA2,EPHA3,EPHA7,EPHB2,EPHB4,FGFR2,FOXB1,GAS7,GLI2,IQGAP1,KIF20B,KIF5C,LAMA1,LAMA2,LAMA5,LHX1,LLGL1,LRP2,LRP4,METRN,MFSD2A,MOV10,MT3,MYO9B,NEXN,NFIB,NGEF,NOTCH2,NOTCH3,NRP2,NTN1,NTRK2,OTX2,PARD3,PAX2,PDLIM5,PDPN,PLXNB1,PLXNB2,PLXNC1,POU4F2,PTN,RAB8A…	4	4	3	3	3
GO:0120039	plasma membrane bounded cell projection morphogenesis	down	0.0281471	1.55057	458	2166	93	16324	ACTB,AUTS2,BAIAP2,BCL11A,BMP7,BOC,CD44,CDH2,CELSR2,CHRNA3,CNTN2,COBL,CUX1,CUX2,CYFIP1,DAG1,DCC,DOCK10,DRAXIN,DVL2,EFNA4,EFNB1,EFNB3,ENPP2,EPHA2,EPHA3,EPHA7,EPHB2,EPHB4,FGFR2,FOXB1,GAS7,GLI2,IQGAP1,KIF20B,KIF5C,LAMA1,LAMA2,LAMA5,LHX1,LLGL1,LRP2,LRP4,METRN,MFSD2A,MOV10,MT3,MYO9B,NEXN,NFIB,NGEF,NOTCH2,NOTCH3,NRP2,NTN1,NTRK2,OTX2,PARD3,PAX2,PDLIM5,PDPN,PLXNB1,PLXNB2,PLXNC1,POU4F2,PTN,RAB8A,RELN,RHOG,…	4	4	3	3	3
GO:0032989	cellular component morphogenesis	down	0.00107215	2.96975	556	2166	115	16324	ACTB,AKAP13,ANKRD1,ANO1,AUTS2,BAIAP2,BCL11A,BMP7,BOC,CD44,CD9,CDH2,CELSR2,CHRNA3,CNTN2,COBL,CSPG5,CSRP1,CSRP2,CUX1,CUX2,CYFIP1,DAG1,DCC,DOCK10,DRAXIN,DVL2,EDN1,EFNA4,EFNB1,EFNB3,ENPP2,EPHA2,EPHA3,EPHA7,EPHB2,EPHB4,FGFR2,FLNC,FOXB1,GAS7,GLI2,IQGAP1,KIF20B,KIF5C,KNL1,LAMA1,LAMA2,LAMA5,LHX1,LLGL1,LMOD1,LRP2,LRP4,METRN,MFSD2A,MOV10,MT3,MTM1,MYH14,MYH7,MYL9,MYO9B,NEXN,NFIB,NGEF,NOTCH2,NOTCH3,NRP2,NTN1…	4	4	3	3	3
GO:0032990	cell part morphogenesis	down	0.00999031	2.00042	471	2166	97	16324	ACTB,ANO1,AUTS2,BAIAP2,BCL11A,BMP7,BOC,CD44,CDH2,CELSR2,CHRNA3,CNTN2,COBL,CSPG5,CUX1,CUX2,CYFIP1,DAG1,DCC,DOCK10,DRAXIN,DVL2,EFNA4,EFNB1,EFNB3,ENPP2,EPHA2,EPHA3,EPHA7,EPHB2,EPHB4,FGFR2,FOXB1,GAS7,GLI2,IQGAP1,KIF20B,KIF5C,LAMA1,LAMA2,LAMA5,LHX1,LLGL1,LRP2,LRP4,METRN,MFSD2A,MOV10,MT3,MTM1,MYH14,MYO9B,NEXN,NFIB,NGEF,NOTCH2,NOTCH3,NRP2,NTN1,NTRK2,OTX2,PARD3,PAX2,PDLIM5,PDPN,PLXNB1,PLXNB2,PLXNC1,POU4F…	4	4	3	3	3
GO:0061564	axon development	down	0.00716181	2.14498	326	2166	73	16324	ACTB,AUTS2,BAIAP2,BCL11A,BOC,CDH2,CNTN2,COBL,CYFIP1,DAG1,DCC,DHFR,DRAXIN,EFNA4,EFNB1,EFNB3,EPHA2,EPHA3,EPHA7,EPHB2,EPHB4,FGFR2,FOXB1,GLI2,GRN,KIF5C,LAMA1,LAMA2,LAMA5,LHX1,LLGL1,LRP4,METRN,MT3,MTR,NEXN,NFIB,NOTCH2,NOTCH3,NRP2,NTN1,NTRK2,OTX2,PARD3,PAX2,PLXNB1,PLXNB2,PLXNC1,POU4F2,PTN,RAB8A,RELN,RHOG,RNF165,ROBO3,RYK,S100B,SEMA3B,SEMA5A,SEMA5B,SEMA6A,SIN3A,SIPA1L1,SLIT1,SLITRK2,SMO,TIAM2,TNC,TSKU,U…	4	4	3	3	3
GO:0007409	axonogenesis	down	0.00986547	2.00588	300	2166	68	16324	ACTB,AUTS2,BAIAP2,BCL11A,BOC,CDH2,CNTN2,COBL,CYFIP1,DAG1,DCC,DRAXIN,EFNA4,EFNB1,EFNB3,EPHA2,EPHA3,EPHA7,EPHB2,EPHB4,FGFR2,FOXB1,GLI2,KIF5C,LAMA1,LAMA2,LAMA5,LHX1,LLGL1,LRP4,METRN,MT3,NEXN,NFIB,NOTCH2,NOTCH3,NRP2,NTN1,NTRK2,OTX2,PARD3,PAX2,PLXNB1,PLXNB2,PLXNC1,POU4F2,RAB8A,RELN,RHOG,RNF165,ROBO3,RYK,S100B,SEMA3B,SEMA5A,SEMA5B,SEMA6A,SIN3A,SIPA1L1,SLIT1,SLITRK2,SMO,TIAM2,TSKU,UNC5B,VEGFA,WNT5A,WNT7A	4	4	3	3	3
GO:0097485	neuron projection guidance	down	0.00504689	2.29698	169	2166	45	16324	BOC,CNTN2,CYFIP1,DAG1,DCC,DRAXIN,EFNA4,EFNB1,EFNB3,EPHA2,EPHA3,EPHA7,EPHB2,EPHB4,GLI2,KIF5C,LAMA1,LAMA2,LAMA5,LHX1,NEXN,NFIB,NOTCH2,NOTCH3,NRP2,NTN1,OTX2,PLXNB1,PLXNB2,PLXNC1,POU4F2,RELN,RHOG,RNF165,ROBO3,RYK,SEMA3B,SEMA5A,SEMA5B,SEMA6A,SLIT1,SMO,UNC5B,VEGFA,WNT5A	4	4	3	3	3
GO:0007411	axon guidance	down	0.00504689	2.29698	169	2166	45	16324	BOC,CNTN2,CYFIP1,DAG1,DCC,DRAXIN,EFNA4,EFNB1,EFNB3,EPHA2,EPHA3,EPHA7,EPHB2,EPHB4,GLI2,KIF5C,LAMA1,LAMA2,LAMA5,LHX1,NEXN,NFIB,NOTCH2,NOTCH3,NRP2,NTN1,OTX2,PLXNB1,PLXNB2,PLXNC1,POU4F2,RELN,RHOG,RNF165,ROBO3,RYK,SEMA3B,SEMA5A,SEMA5B,SEMA6A,SLIT1,SMO,UNC5B,VEGFA,WNT5A	4	4	3	3	3
GO:0045597	positive regulation of cell differentiation	down	3.49167e-11	10.457	597	2166	147	16324	AAMDC,ACTB,ACTL6A,AGER,ANXA1,AR,ASCL1,ASXL2,ATOH1,ATOH8,AXIN2,AXL,BCL11A,BCL6,BMP6,BMP7,BMPR1B,BOC,CCN1,CCN2,CD46,CDH5,CLDN5,COL1A1,CRB2,CSF1,CUX1,CUX2,CX3CL1,CXCR4,DAB2,DCT,DDR2,DPF3,ECT2,EDN1,EGR2,EMP2,ETS1,EZH2,FAXDC2,FBN2,FBXO5,FGF2,FGFR1,FOXJ1,FRZB,FZD3,GLI2,GLI3,GLIPR2,GPRC5B,HES1,HEYL,HMGB1,HMGB2,HOXA5,HOXB4,ID2,IFITM1,IL6R,INSM1,JAG1,KAT5,KIT,KLHL25,LAMA1,LAMA2,LAMB2,LAMC1,LEF1,LHX1,LOXL2…	4	4	3	3	3
GO:0045667	regulation of osteoblast differentiation	down	0.00641361	2.1929	86	2166	28	16324	BMP6,BMP7,BMPR1B,CCN1,CDK6,DDR2,FBN2,FBXO5,FGFR2,GDF10,HDAC7,IFITM1,IL6R,LIMD1,LRP5,PRKD1,PTCH1,REST,RORB,RUNX2,SMAD6,SMOC1,SNAI2,SOX9,SUCO,WNT7B,WWTR1,YAP1	4	4	3	3	3
GO:0045595	regulation of cell differentiation	down	3.74521e-19	18.4265	1110	2166	262	16324	AAMDC,ACTB,ACTL6A,ADAMTS12,ADAMTS7,ADGRV1,AGER,ANP32B,ANXA1,APOLD1,AR,ASCL1,ASXL2,ATOH1,ATOH8,AXIN2,AXL,B2M,BCL11A,BCL6,BICRA,BMP5,BMP6,BMP7,BMPR1B,BOC,CASZ1,CAV1,CCN1,CCN2,CD46,CDC73,CDH5,CDK1,CDK5RAP2,CDK5RAP3,CDK6,CEBPD,CIB1,CLDN5,COL1A1,COL5A1,COL5A2,CRB2,CSF1,CUX1,CUX2,CX3CL1,CXCR4,DAAM2,DAB2,DAG1,DCC,DCT,DDR2,DDX17,DISP3,DLL1,DMPK,DNMT1,DPF3,E2F1,ECT2,EDN1,EDNRB,EFEMP1,EFNB3,EGFR,EGR2,EMP2,…	4	4	3	3	3
GO:0060284	regulation of cell development	down	0.000301551	3.52064	555	2166	117	16324	ACTB,ACTL6A,AGER,ANXA1,ASCL1,AXL,B2M,BCL11A,BCL6,CD46,CDC73,CDH5,CDK6,CIB1,CLDN5,CSF1,CUX1,CUX2,CX3CL1,CXCR4,DAAM2,DCC,DCT,DLL1,EDNRB,EFNB3,EGR2,ETS1,FANCA,FAXDC2,FBN1,FOXJ1,FOXP1,FZD3,GLI2,GLI3,GPR137B,GRN,HES1,HES3,HES5,HES6,HEYL,HLA-B,HMGB1,HMGB2,HOXA5,HOXA7,ID2,IKBKB,KAT5,KAT6A,KAT6B,KLHL25,LAG3,LEF1,LOXL3,LRP2,LRP4,LRRC17,MALT1,MEIS1,MEIS2,METRN,MME,MMP14,MT3,MYB,NAP1L1,NEDD9,NOTCH2,NPPC,NTN…	4	4	3	3	3
GO:0045596	negative regulation of cell differentiation	down	1.90315e-08	7.72053	432	2166	109	16324	ACTB,ACTL6A,ADAMTS12,ADAMTS7,ADGRV1,ANP32B,ANXA1,ASCL1,B2M,BCL11A,BICRA,BMP5,BMP7,CAV1,CDC73,CDK6,CIB1,COL5A1,COL5A2,DAAM2,DCC,DISP3,DLL1,DNMT1,E2F1,EDNRB,EFEMP1,EFNB3,EGFR,FBN1,FOXJ1,FOXO1,GDF10,GLI3,GPR137B,HDAC7,HES1,HES3,HES5,HMGB1,HOXA5,HOXA7,ID2,IQCB1,JAG1,LAG3,LDLRAD4,LIMD1,LOXL3,LRP4,LRP5,LRRC17,MEIS1,MEIS2,MT3,MYB,NFATC3,NPHP3,NPPC,PAX6,PDGFB,POU4F2,PTBP1,PTCH1,PTK2B,PTN,REST,RORB,S1PR3,…	4	4	3	3	3
GO:0045664	regulation of neuron differentiation	down	0.000206675	3.68471	96	2166	33	16324	ASCL1,ATOH1,B2M,BMP7,CASZ1,CDK5RAP2,CDK5RAP3,DISP3,DLL1,ECT2,EDNRB,FGFR1,GPRC5B,HES1,HES3,HES5,HEYL,ID2,NEUROD1,NEUROG1,POU4F2,RELN,REST,ROCK1,SIN3A,SOX2,SOX3,SOX9,TCF3,TCF4,ZEB1,ZFHX2,ZFHX3	4	4	3	3	3
GO:0045665	negative regulation of neuron differentiation	down	0.00834912	2.07836	25	2166	13	16324	ASCL1,B2M,BMP7,DISP3,DLL1,HES1,HES3,HES5,POU4F2,REST,SOX2,SOX3,SOX9	4	4	3	3	3
GO:0048468	cell development	down	1.60442e-06	5.79468	1804	2166	325	16324	ACTB,ACTL6A,ACTN1,ADAM17,ADGRV1,AFDN,AGER,AGRN,AKAP13,ALPK2,ANKRD1,ANO1,ANXA1,ANXA6,ARHGEF10,ARL13B,ASCL1,AUTS2,AXIN2,AXL,B2M,BAIAP2,BCL11A,BCL6,BMI1,BMP5,BMP6,BMP7,BMPR1B,BOC,CD46,CDC73,CDH2,CDH5,CDK5RAP3,CDK6,CDYL,CELSR2,CFAP43,CFAP44,CFAP47,CFAP65,CHD7,CHRNA3,CIB1,CLDN5,CLU,CNTN2,COBL,CRB2,CSF1,CSPG5,CSRP1,CSRP2,CUX1,CUX2,CX3CL1,CXCR4,CYFIP1,CYP26C1,DAAM2,DAG1,DCAF1,DCC,DCT,DHFR,DLL1,DNAH1,DNH…	4	4	3	3	3
GO:0002064	epithelial cell development	down	0.00628636	2.2016	100	2166	31	16324	AFDN,BMP5,BMP6,CDH2,CDH5,CDK6,CLDN5,DLL1,EPHA2,EZR,F2RL1,FOXJ1,IKBKB,IQGAP1,JAG1,MSN,MYO1E,PAX6,PDGFB,PODXL,RAB13,RDX,RFX3,ROCK1,S1PR3,TJP1,VCL,VEGFA,WNT7A,WNT7B,YAP1	4	4	3	3	3
GO:0001649	osteoblast differentiation	down	0.000127226	3.89542	155	2166	46	16324	ALPL,BMP6,BMP7,BMPR1B,CAT,CCN1,CDK6,DDR2,EPHA2,FBL,FBN2,FBXO5,FGFR2,GDF10,GLI1,GLI2,HDAC7,IFITM1,IL6R,ITGA11,LEF1,LGR4,LIMD1,LRP5,MRC2,MSX2,PRKD1,PTCH1,RBMX,REST,RORB,RUNX2,SMAD6,SMOC1,SNAI2,SNRNP200,SOX2,SOX9,SUCO,SYNCRIP,TNC,VCAN,WNT3,WNT7B,WWTR1,YAP1	4	4	3	3	3
GO:0048869	cellular developmental process	down	4.36608e-23	22.3599	2919	2166	571	16324	AAMDC,ACTB,ACTL6A,ACTN1,ADAM17,ADAM9,ADAMTS12,ADAMTS15,ADAMTS7,ADGRF5,ADGRG1,ADGRV1,ADNP2,AFDN,AGER,AGRN,AKAP13,ALPK2,ALPL,AMH,ANKRD1,ANO1,ANP32B,ANXA1,ANXA6,APOLD1,AR,ARHGEF10,ARL13B,ASCL1,ASXL2,ATOH1,ATOH8,AUTS2,AXIN2,AXL,B2M,BAIAP2,BCL11A,BCL6,BDH2,BHLHE22,BICRA,BMI1,BMP5,BMP6,BMP7,BMPR1B,BOC,BVES,CASZ1,CAT,CAV1,CCL2,CCN1,CCN2,CD44,CD46,CD9,CDC73,CDH2,CDH5,CDK1,CDK5RAP2,CDK5RAP3,CDK6,CDYL,CEBP…	4	4	3	3	3
GO:0030154	cell differentiation	down	2.41734e-22	21.6167	2899	2166	565	16324	AAMDC,ACTB,ACTL6A,ACTN1,ADAM17,ADAM9,ADAMTS12,ADAMTS15,ADAMTS7,ADGRF5,ADGRG1,ADGRV1,ADNP2,AFDN,AGER,AGRN,AKAP13,ALPK2,ALPL,AMH,ANKRD1,ANO1,ANP32B,ANXA1,ANXA6,APOLD1,AR,ARHGEF10,ARL13B,ASCL1,ASXL2,ATOH1,ATOH8,AUTS2,AXIN2,AXL,B2M,BAIAP2,BCL11A,BCL6,BDH2,BHLHE22,BICRA,BMI1,BMP5,BMP6,BMP7,BMPR1B,BOC,BVES,CASZ1,CAT,CAV1,CCL2,CCN1,CCN2,CD46,CD9,CDC73,CDH2,CDH5,CDK1,CDK5RAP2,CDK5RAP3,CDK6,CDYL,CEBPD,CEL…	4	4	3	3	3
GO:0045165	cell fate commitment	down	0.0220862	1.65588	162	2166	42	16324	ASCL1,CDC73,CYP26B1,DLL1,EYA2,FGF2,FGFR2,FOXN4,GAS1,GATAD2B,GLI2,HDAC1,HES5,ID2,JAG1,LOXL3,MBD3,NOTCH2,NR2F2,PAX2,PAX6,PDPN,POU3F2,SOX13,SOX2,SOX5,SOX6,SOX9,TCF3,TEAD3,TGFBR1,TOX,WNT11,WNT2B,WNT3,WNT3A,WNT5A,WNT7A,WNT7B,WNT8B,WNT9A,WNT9B	4	4	3	3	3
GO:0050767	regulation of neurogenesis	down	0.0122117	1.91323	212	2166	52	16324	ASCL1,B2M,BCL11A,CUX1,CUX2,CX3CL1,CXCR4,DAAM2,DCC,DCT,DLL1,EFNB3,EGR2,FZD3,HES1,HES3,HES5,HES6,HEYL,HMGB2,ID2,LEF1,LRP2,LRP4,METRN,MME,MT3,NAP1L1,NTN1,NTRK2,PAX6,PLXNB1,PLXNB2,PLXNC1,POU4F2,PTN,PTPRZ1,RASSF10,RELN,REST,SEMA3B,SEMA5A,SEMA5B,SEMA6A,SPEN,TGM2,TIAM2,VEGFA,WNT3,WNT3A,WNT7A,YAP1	4	4	3	3	3
GO:0042063	gliogenesis	down	0.000149117	3.82647	146	2166	44	16324	ADGRG1,AGER,ANO1,ANXA1,ARHGEF10,CCL2,CD9,CDH2,CDK1,CDK6,CLU,CRKL,CSF1,CSPG5,CX3CL1,CXCR4,DAAM2,DLL1,EGR2,GRN,HES1,HES5,ID2,LRP2,METRN,MT3,MXRA8,MYRF,NFIB,PARD3,PAX2,PRDM8,PTN,PTPRZ1,RELN,SLC45A3,SOX1,SOX13,SOX2,SOX6,SOX9,SRGAP2,TGFB2,VCAN	4	4	3	3	3
GO:0010001	glial cell differentiation	down	0.00685132	2.16423	110	2166	33	16324	AGER,ANO1,ARHGEF10,CDH2,CDK1,CDK6,CLU,CSPG5,CXCR4,DAAM2,DLL1,EGR2,GRN,HES1,HES5,ID2,METRN,MT3,MXRA8,MYRF,NFIB,PARD3,PAX2,PRDM8,PTN,PTPRZ1,RELN,SLC45A3,SOX1,SOX13,SOX2,SOX6,SOX9	4	4	3	3	3
GO:0048666	neuron development	down	0.0144962	1.83874	736	2166	139	16324	ACTB,ADGRV1,AGER,AGRN,ASCL1,AUTS2,BAIAP2,BCL11A,BMP5,BMP7,BOC,CDH2,CELSR2,CHRNA3,CIB1,CNTN2,COBL,CRB2,CUX1,CUX2,CX3CL1,CYFIP1,DAG1,DCC,DHFR,DOCK10,DRAXIN,DRD1,DVL2,EDNRB,EFHC2,EFNA4,EFNB1,EFNB3,EP300,EPHA2,EPHA3,EPHA7,EPHB2,EPHB4,FARP2,FGFR2,FOXB1,FRYL,FUT9,GAS7,GLI2,GPM6B,GRN,HMGB1,INSM1,IQGAP1,ITGA6,KIF20B,KIF5C,LAMA1,LAMA2,LAMA5,LHX1,LLGL1,LRP2,LRP4,MBOAT1,METRN,MFSD2A,MICALL2,MOV10,MT3,MTR,ND…	4	4	3	3	3
GO:0022008	neurogenesis	down	4.4039e-15	14.3562	1108	2166	249	16324	ACTB,ADGRG1,ADGRV1,ADNP2,AGER,AGRN,ANO1,ANXA1,ARHGEF10,ASCL1,ATOH1,ATOH8,AUTS2,B2M,BAIAP2,BCL11A,BHLHE22,BMP5,BMP7,BOC,CASZ1,CCL2,CD9,CDH2,CDK1,CDK5RAP2,CDK5RAP3,CDK6,CELSR1,CELSR2,CHRNA3,CIB1,CIT,CLU,CNTN2,COBL,COL3A1,CRB2,CRKL,CSF1,CSPG5,CUX1,CUX2,CX3CL1,CXCR4,CYFIP1,DAAM2,DAG1,DCC,DCHS1,DCT,DDIT4,DHFR,DISP3,DLL1,DOCK10,DRAXIN,DRD1,DVL2,ECT2,EDNRB,EFHC2,EFNA4,EFNB1,EFNB3,EGFR,EGR2,EP300,EPHA2,E…	4	4	3	3	3
GO:0048699	generation of neurons	down	1.30512e-11	10.8843	977	2166	215	16324	ACTB,ADGRG1,ADGRV1,ADNP2,AGER,AGRN,ASCL1,ATOH1,ATOH8,AUTS2,B2M,BAIAP2,BCL11A,BHLHE22,BMP5,BMP7,BOC,CASZ1,CDH2,CDK5RAP2,CDK5RAP3,CDK6,CELSR1,CELSR2,CHRNA3,CIB1,CIT,CNTN2,COBL,COL3A1,CRB2,CUX1,CUX2,CX3CL1,CYFIP1,DAG1,DCC,DCT,DDIT4,DHFR,DISP3,DLL1,DOCK10,DRAXIN,DRD1,DVL2,ECT2,EDNRB,EFHC2,EFNA4,EFNB1,EFNB3,EP300,EPHA2,EPHA3,EPHA7,EPHB2,EPHB4,ERBB2,ERBB4,FARP2,FGFR1,FGFR2,FOXB1,FOXN4,FRYL,FUT9,FZD2,FZ…	4	4	3	3	3
GO:0030182	neuron differentiation	down	4.97523e-11	10.3032	930	2166	205	16324	ACTB,ADGRV1,ADNP2,AGER,AGRN,ASCL1,ATOH1,ATOH8,AUTS2,B2M,BAIAP2,BCL11A,BHLHE22,BMP5,BMP7,BOC,CASZ1,CDH2,CDK5RAP2,CDK5RAP3,CELSR2,CHRNA3,CIB1,CNTN2,COBL,CRB2,CUX1,CUX2,CX3CL1,CYFIP1,DAG1,DCC,DDIT4,DHFR,DISP3,DLL1,DOCK10,DRAXIN,DRD1,DVL2,ECT2,EDNRB,EFHC2,EFNA4,EFNB1,EFNB3,EP300,EPHA2,EPHA3,EPHA7,EPHB2,EPHB4,ERBB2,ERBB4,FARP2,FGFR1,FGFR2,FOXB1,FOXN4,FRYL,FUT9,FZD2,FZD3,FZD5,GAS7,GLI2,GPM6B,GPRC5B,GRI…	4	4	3	3	3
GO:0046620	regulation of organ growth	down	0.032073	1.49386	39	2166	16	16324	DUSP9,EDN1,ERBB4,FGF2,FGFR2,GLI1,LATS2,PIM1,TGFBR1,TGFBR3,TP73,VGLL4,WWC1,WWC2,WWC3,ZFPM2	1	1	1	1	1
GO:0055017	cardiac muscle tissue growth	down	0.0080881	2.09215	32	2166	15	16324	DIPK2A,EDN1,ERBB4,FGF2,FGFR2,GLI1,PDLIM5,PIM1,S1PR1,TGFB2,TGFBR1,TGFBR3,TP73,VGLL4,ZFPM2	1	1	1	1	1
GO:0060419	heart growth	down	0.032073	1.49386	39	2166	16	16324	DIPK2A,DUSP9,EDN1,ERBB4,FGF2,FGFR2,GLI1,PDLIM5,PIM1,S1PR1,TGFB2,TGFBR1,TGFBR3,TP73,VGLL4,ZFPM2	1	1	1	1	1
GO:0048589	developmental growth	down	0.010399	1.98301	272	2166	63	16324	AGRN,ANXA1,ANXA6,AUTS2,BCL11A,BMPR1B,CD9,COBL,CYFIP1,DCC,DDR2,DIPK2A,DLL1,DMBX1,DUSP9,EDN1,ERBB4,EVC,FGF1,FGF2,FGFR2,FGFR3,GAS1,GHR,GLI1,GLI2,IQGAP1,LARGE1,LATS2,LRP4,MFSD2A,MT3,NKD1,NPPC,NRP2,NTN1,PDLIM5,PIM1,POU4F2,PTCH1,PTN,S1PR1,SEMA3B,SEMA5A,SEMA5B,SEMA6A,SIN3A,SLIT1,SOX9,SPAG6,STIL,TGFB2,TGFBR1,TGFBR3,TP73,TSKU,VEGFA,VGLL4,WNT7B,WWC1,WWC2,WWC3,ZFPM2	1	1	1	1	1
GO:0035265	organ growth	down	6.26473e-06	5.2031	65	2166	28	16324	ANXA6,DDR2,DIPK2A,DLL1,DUSP9,EDN1,ERBB4,EVC,FGF2,FGFR2,FGFR3,GLI1,LATS2,NPPC,PDLIM5,PIM1,S1PR1,SOX9,TGFB2,TGFBR1,TGFBR3,TP73,TSKU,VGLL4,WWC1,WWC2,WWC3,ZFPM2	1	1	1	1	1
GO:0003416	endochondral bone growth	down	0.0404333	1.39326	9	2166	7	16324	ANXA6,DDR2,EVC,FGFR3,NPPC,SOX9,TSKU	1	1	1	1	1
GO:0060537	muscle tissue development	down	0.00113456	2.94517	218	2166	56	16324	ADAMTS9,AKAP13,ALPK2,ANKRD1,BMP5,BMP7,BVES,CACNA1G,CAV1,CENPF,CSRP1,CSRP2,DDX17,DIPK2A,DLL1,DSG2,EDN1,EGR2,ERBB4,FGF2,FGFR2,GLI1,ID2,LRP2,MEGF10,MRTFB,MSX1,MSX2,MYH14,MYH7,MYLK,MYORG,NOTCH2,PDGFRB,PDLIM5,PGM5,PIM1,PKD2,PTCH1,S1PR1,SELENON,SMAD5,SMAD7,SMO,SOX6,SVIL,TGFB2,TGFBR1,TGFBR3,TP73,TPM1,VEGFA,VGLL4,WNT3A,ZBTB18,ZFPM2	12	11	11	11	11
GO:0014706	striated muscle tissue development	down	0.0148606	1.82797	144	2166	39	16324	ADAMTS9,AKAP13,ALPK2,ANKRD1,BMP5,BMP7,CACNA1G,CENPF,DIPK2A,DSG2,EDN1,ERBB4,FGF2,FGFR2,GLI1,ID2,LRP2,MRTFB,MSX1,MSX2,MYH7,NOTCH2,PDGFRB,PDLIM5,PGM5,PIM1,S1PR1,SMAD5,SMAD7,SOX6,TGFB2,TGFBR1,TGFBR3,TP73,TPM1,VEGFA,VGLL4,WNT3A,ZFPM2	12	11	11	11	11
GO:0061448	connective tissue development	down	3.37068e-05	4.47228	121	2166	40	16324	ADAMTS12,ADAMTS7,ANXA6,BMP1,BMP7,BMPR1B,CD44,COL2A1,CREB3L2,EFEMP1,EGR1,FGF2,FGFR3,HES5,HMGA2,IL6R,ITGB8,LOXL2,LRP5,NFIB,NPPC,PDGFB,PDGFRB,PKD1,RUNX2,SNAI2,SOX5,SOX6,SOX9,TGFBR1,TRPS1,TSKU,VPS13B,WNT11,WNT2B,WNT7A,WNT7B,WNT9A,ZBTB16,ZNF516	12	11	11	11	11
GO:0009888	tissue development	down	4.13611e-25	24.3834	1262	2166	306	16324	ACTB,ACTG1,ACTG2,ADAM17,ADAM9,ADAMTS12,ADAMTS7,ADAMTS9,ADGRV1,AFDN,AGRN,AKAP13,ALPK2,ALPL,ANKRD1,ANXA1,ANXA6,APCDD1,APOLD1,ARL13B,ASCL1,ATOH8,AXIN2,BCOR,BDH2,BMP1,BMP2K,BMP5,BMP6,BMP7,BMPR1B,BRCA2,BVES,CACNA1G,CAV1,CCN1,CCN2,CD44,CDC73,CDH2,CDH5,CDK1,CDK6,CELSR1,CELSR2,CENPF,CEP152,CLDN1,CLDN5,CLIC4,CNN3,COBL,COL11A1,COL12A1,COL1A1,COL2A1,COL4A1,COL4A2,COL5A1,COL5A2,COL7A1,CPT1A,CRB2,CREB3L2,CSNK…	12	11	11	11	11
GO:0060429	epithelium development	down	1.61735e-10	9.7912	703	2166	164	16324	ACTB,ACTG1,ADAM17,ADAM9,ADAMTS12,AFDN,ANXA1,APCDD1,APOLD1,ARL13B,ASCL1,ATOH8,BDH2,BMP5,BMP6,BMP7,BRCA2,CAV1,CCN1,CD44,CDH2,CDH5,CDK1,CDK6,CELSR1,CELSR2,CEP152,CLDN1,CLDN5,CLIC4,CNN3,COBL,COL4A1,COL5A1,CPT1A,CRB2,CSNK2B,CTSH,DAB2,DAG1,DDR1,DLL1,DVL2,E2F4,E2F7,E2F8,EGF,EPHA2,ERBB4,EZR,F2RL1,FGF1,FGF2,FGFR2,FLNA,FOXB1,FOXJ1,FOXN4,FOXP1,FST,FSTL1,FZD2,FZD3,FZD6,GLI1,GLI2,GPC3,GRHL3,HDAC1,HES1,HES5,HO…	12	11	11	11	11
GO:0007164	establishment of tissue polarity	down	0.0100116	1.9995	44	2166	18	16324	CELSR1,CELSR2,DAB2,DVL2,FZD2,FZD3,FZD6,INTU,NKD1,NPHP1,NPHP3,PLEKHA4,RSPO3,RYK,SAPCD2,WNT11,WNT5A,WNT7A	12	11	11	11	11
GO:0000902	cell morphogenesis	down	0.000287635	3.54116	657	2166	134	16324	ACTB,ACTN1,ALDOA,ANO1,ANXA1,ARL13B,ATP10A,AUTS2,BAIAP2,BCL11A,BMP7,BOC,BVES,CCL2,CD44,CDC42EP1,CDC42EP4,CDH11,CDH2,CDH5,CELSR2,CHRNA3,CIB1,CLU,CNTN2,COBL,CSPG5,CUX1,CUX2,CYFIP1,DAG1,DCC,DCHS1,DOCK10,DRAXIN,DVL2,EFNA4,EFNB1,EFNB3,ENPP2,EPB41,EPHA2,EPHA3,EPHA7,EPHB2,EPHB4,EPS8,EZR,FGD6,FGFR2,FMNL3,FOXB1,FRYL,GAS7,GLI2,IQGAP1,KIF20B,KIF5C,KIT,LAMA1,LAMA2,LAMA5,LHX1,LIMD1,LLGL1,LRP2,LRP4,METRN,MFSD2A…	12	11	11	11	11
GO:0009653	anatomical structure morphogenesis	down	8.5142e-29	28.0699	1847	2166	418	16324	ACTB,ACTG1,ACTG2,ACTN1,ADAM17,ADAM9,ADAMTS12,ADAMTS15,ADAMTS9,ADGRG1,AGO1,AGO2,AGRN,AKAP13,ALDOA,ALPK2,AMH,AMOT,ANGPT1,ANKRD1,ANO1,ANXA1,ANXA6,APOLD1,AQP1,ARL13B,ASXL2,ATOH8,ATP10A,ATP2B4,ATP6V1B1,AURKA,AUTS2,AXIN2,BAIAP2,BCL11A,BCL6,BCOR,BMP1,BMP5,BMP7,BMPR1B,BOC,BRCA1,BVES,CALD1,CAV1,CCBE1,CCL2,CCN1,CD44,CD9,CDC42EP1,CDC42EP4,CDC73,CDH11,CDH13,CDH2,CDH5,CELSR1,CELSR2,CEMIP2,CHD7,CHRNA3,CIB1,CLD…	12	11	11	11	11
GO:0048646	anatomical structure formation involved in morphogenesis	down	7.07831e-17	16.1501	762	2166	193	16324	ACTG1,ACTN1,ADAM17,ADAM9,ADAMTS15,ADAMTS9,ADGRG1,AGO1,AGO2,AKAP13,AMOT,ANGPT1,ANKRD1,ANXA1,APOLD1,AQP1,ATOH8,ATP2B4,BCL6,BMP5,BMP7,BRCA1,CALD1,CCBE1,CCL2,CD9,CDC73,CDH11,CDH13,CDH5,CELSR1,CEMIP2,CIB1,CLDN5,COBL,COL11A1,COL12A1,COL4A1,COL4A2,COL5A1,COL5A2,COL7A1,CRB2,CSRP1,CSRP2,CTSH,CYP1B1,DAG1,DCHS1,DLL1,DOCK1,DVL2,E2F2,E2F7,E2F8,EDN1,EGF,EMILIN2,EMP2,EPHA2,EPHB2,EPHB4,ERBB2,ERVW-1,ETS1,EYA2,F3,…	12	11	11	11	11
GO:0032502	developmental process	down	9.17501e-31	30.0374	4637	2166	859	16324	AAMDC,ACKR3,ACTB,ACTG1,ACTG2,ACTL6A,ACTN1,ADAM17,ADAM9,ADAMTS12,ADAMTS15,ADAMTS18,ADAMTS7,ADAMTS9,ADGRF5,ADGRG1,ADGRV1,ADNP2,AFDN,AFF2,AGER,AGO1,AGO2,AGRN,AKAP13,ALDOA,ALPK2,ALPL,AMH,AMOT,ANGPT1,ANKRD1,ANO1,ANP32B,ANXA1,ANXA6,APCDD1,APOLD1,AQP1,AR,ARHGEF10,ARL13B,ASCL1,ASXL2,ATOH1,ATOH8,ATP10A,ATP1A2,ATP2B4,ATP6V1B1,AURKA,AURKB,AUTS2,AXIN2,AXL,B2M,B3GNT5,BAIAP2,BAIAP3,BCL11A,BCL2L2-PABPN1,BCL6,BC…	12	11	11	11	11
GO:0060021	roof of mouth development	down	0.00920621	2.03592	36	2166	16	16324	BCOR,CHD7,CLDN5,EPHB2,INTU,LEF1,LOXL3,TFAP2A,TGFB2,TGFBR1,TGFBR2,TGFBR3,WNT11,WNT3A,WNT5A,WNT7A	12	11	11	11	11
GO:0061061	muscle structure development	down	0.000184344	3.73437	410	2166	93	16324	ACTB,ACTL6A,ACTN1,ADAMTS15,AKAP13,ALPK2,ANKRD1,BOC,BVES,CAV1,CD9,CENPF,COL6A3,CSRP1,CSRP2,DAG1,DDX17,DES,DLL1,DMPK,DNMT1,DOCK1,DPF3,EDN1,EDNRB,EGR2,ERVW-1,EVC,FGFR2,FLNC,HES1,ID2,ITGA11,JAG1,JAM2,KAT5,KIT,LAMA1,LAMA2,LAMB2,LAMC1,LARGE1,LMOD1,LRP2,MBNL1,MEGF10,MMP14,MRTFB,MYH14,MYH7,MYL9,MYLK,MYOF,MYORG,NEUROG1,NFATC3,NKD1,PDGFB,PDGFRB,PDLIM1,PDLIM2,PDLIM3,PDLIM5,PDLIM7,PGM5,PHF10,PTBP1,REST,S1PR1…	12	11	11	11	11
GO:0048856	anatomical structure development	down	1.22934e-31	30.9103	4207	2166	799	16324	ACKR3,ACTB,ACTG1,ACTG2,ACTL6A,ACTN1,ADAM17,ADAM9,ADAMTS12,ADAMTS15,ADAMTS18,ADAMTS7,ADAMTS9,ADGRG1,ADGRV1,ADNP2,AFDN,AFF2,AGER,AGO1,AGO2,AGRN,AKAP13,ALDOA,ALPK2,ALPL,AMH,AMOT,ANGPT1,ANKRD1,ANO1,ANXA1,ANXA6,APCDD1,APOLD1,AQP1,AR,ARHGEF10,ARL13B,ASCL1,ASXL2,ATOH1,ATOH8,ATP10A,ATP1A2,ATP2B4,ATP6V1B1,AURKA,AURKB,AUTS2,AXIN2,AXL,B2M,B3GNT5,BAIAP2,BCL11A,BCL6,BCOR,BDH2,BHLHE22,BMI1,BMP1,BMP2K,BMP5,BMP6…	12	11	11	11	11
GO:0060322	head development	down	4.0831e-11	10.389	406	2166	111	16324	ACTB,ADGRG1,AFF2,AQP1,ARL13B,ASCL1,ATP1A2,B2M,B3GNT5,BMP5,BMP7,CCDC14,CCDC85C,CDH2,CDK5RAP2,CDK5RAP3,CDK6,CENPF,CHD7,CKB,CLDN5,COL3A1,COL4A1,COQ8B,CRISPLD1,CXCR4,DCT,DDIT4,DLL1,DMBX1,DRAXIN,DRD1,EGR2,EPHA7,EPHB2,ERBB4,FAT4,FGFR2,FOXB1,FOXJ1,FZD3,FZD6,GLI2,GNB4,GRID2,GRIN2B,HES1,HES5,HSPG2,ID2,KIF14,LHX1,LMX1A,LRP6,MAOB,MEIS1,MEIS2,MFSD2A,MSX1,NDE1,NDNF,NES,NEUROD1,NFIB,NOTCH2NLA,NR4A2,NTRK2,OTX2,…	12	11	11	11	11
GO:0090175	regulation of establishment of planar polarity	down	0.0215595	1.66636	38	2166	16	16324	CELSR1,CELSR2,DAB2,DVL2,FZD2,FZD3,FZD6,NKD1,NPHP3,PLEKHA4,RSPO3,RYK,SAPCD2,WNT11,WNT5A,WNT7A	12	11	11	11	11
GO:0060071	Wnt signaling pathway, planar cell polarity pathway	down	0.0472347	1.32574	36	2166	15	16324	CELSR1,CELSR2,DAB2,DVL2,FZD2,FZD3,FZD6,NKD1,NPHP3,PLEKHA4,RSPO3,RYK,WNT11,WNT5A,WNT7A	12	11	11	11	11
GO:0048729	tissue morphogenesis	down	3.51625e-10	9.45392	351	2166	98	16324	ACTB,ACTG1,ACTG2,ADAM17,ADAMTS12,ANKRD1,BMP5,BMP7,CCN1,CD44,CELSR1,CELSR2,COBL,COL4A1,COL5A1,CRB2,CSNK2B,CTSH,DAB2,DAG1,DCHS1,DDR1,DLL1,DVL2,EGF,EPHA2,EYA2,FGF1,FGF2,FGFR2,FLNA,FOXN4,FOXP1,FZD2,FZD3,FZD6,GLI2,GPC3,GRHL3,HES1,HEYL,HMGA2,IFT122,INTU,ITGA2,ITGA5,ITGB4,LAMA5,LHX1,LRP2,LRP5,MICAL2,MSN,MYH7,MYLK,NKD1,NPHP1,NPHP3,NRARP,PALS1,PAX2,PAX8,PDPN,PHLDB2,PKD1,PKD2,PLEKHA4,PLXNB2,PODXL,RREB1,RSP…	12	11	11	11	11
GO:0001736	establishment of planar polarity	down	0.0100116	1.9995	44	2166	18	16324	CELSR1,CELSR2,DAB2,DVL2,FZD2,FZD3,FZD6,INTU,NKD1,NPHP1,NPHP3,PLEKHA4,RSPO3,RYK,SAPCD2,WNT11,WNT5A,WNT7A	12	11	11	11	11
GO:0002009	morphogenesis of an epithelium	down	2.04404e-08	7.68951	276	2166	79	16324	ACTB,ACTG1,ADAM17,ADAMTS12,BMP5,BMP7,CCN1,CD44,CELSR1,CELSR2,COBL,COL4A1,COL5A1,CSNK2B,CTSH,DAB2,DAG1,DDR1,DLL1,DVL2,EGF,EPHA2,FGF1,FGF2,FGFR2,FLNA,FOXN4,FOXP1,FZD2,FZD3,FZD6,GLI2,GPC3,GRHL3,HES1,IFT122,INTU,ITGA5,LAMA5,LHX1,LRP2,LRP5,MICAL2,MSN,NKD1,NPHP1,NPHP3,NRARP,PALS1,PAX2,PAX8,PDPN,PHLDB2,PKD1,PKD2,PLEKHA4,PLXNB2,PODXL,RREB1,RSPO3,RYK,SAPCD2,SCRIB,SFRP2,SMO,SOX9,STIL,TFAP2A,TGFB2,TGFBR2,TI…	12	11	11	11	11
GO:0001738	morphogenesis of a polarized epithelium	down	0.00278144	2.55573	61	2166	23	16324	ACTB,ACTG1,CELSR1,CELSR2,DAB2,DVL2,FZD2,FZD3,FZD6,INTU,LAMA5,MSN,NKD1,NPHP1,NPHP3,PLEKHA4,RSPO3,RYK,SAPCD2,SCRIB,WNT11,WNT5A,WNT7A	12	11	11	11	11
GO:0060562	epithelial tube morphogenesis	down	0.00174702	2.7577	158	2166	44	16324	ADAMTS12,BMP5,BMP7,CELSR1,COBL,COL4A1,CSNK2B,CTSH,DLL1,DVL2,EGF,EPHA2,FGF1,FGF2,FGFR2,FOXN4,FOXP1,GLI2,GPC3,GRHL3,HES1,IFT122,LHX1,LRP2,LRP5,MICAL2,NPHP3,NRARP,PAX2,PAX8,PKD1,PKD2,PLXNB2,PODXL,SCRIB,SFRP2,SMO,SOX9,STIL,TGFB2,TGFBR2,VEGFA,WNT11,ZIC3	10	9	8	8	8
GO:0072175	epithelial tube formation	down	0.00878304	2.05636	56	2166	21	16324	BMP5,BMP7,CELSR1,COBL,DVL2,EGF,FGF2,FGFR2,GRHL3,IFT122,LRP2,NPHP3,PAX2,PAX8,PLXNB2,PODXL,SCRIB,SOX9,STIL,TGFB2,VEGFA	10	9	8	8	8
GO:0035239	tube morphogenesis	down	3.44105e-13	12.4633	546	2166	143	16324	ACTG1,ADAMTS12,ADAMTS9,ADGRG1,AGO1,AGO2,AMOT,ANGPT1,ANXA1,APOLD1,AQP1,ATOH8,ATP2B4,BMP5,BMP7,BRCA1,CALD1,CAV1,CCBE1,CCL2,CDH13,CDH2,CDH5,CELSR1,CEMIP2,CIB1,CLDN5,COBL,COL4A1,COL4A2,CSNK2B,CTSH,CYP1B1,DLL1,DVL2,E2F2,E2F7,E2F8,EGF,EMILIN2,EMP2,EPHA2,EPHB2,EPHB4,ERBB2,ETS1,F3,FGF1,FGF2,FGFR2,FOXN4,FOXP1,GAB1,GLI1,GLI2,GLUL,GPC3,GRHL3,GRN,HDAC7,HES1,HIPK2,HK2,HMGA2,HOXA3,HOXA5,HOXA7,HOXB3,HSPB1,HSPG2…	10	9	8	8	8
GO:0035148	tube formation	down	0.0149818	1.82444	62	2166	22	16324	ATOH8,BMP5,BMP7,CELSR1,COBL,DVL2,EGF,FGF2,FGFR2,GRHL3,IFT122,LRP2,NPHP3,PAX2,PAX8,PLXNB2,PODXL,SCRIB,SOX9,STIL,TGFB2,VEGFA	10	9	8	8	8
GO:0045765	regulation of angiogenesis	down	0.000824026	3.08406	232	2166	59	16324	ADAMTS9,AGO1,AGO2,AMOT,AQP1,ATP2B4,BRCA1,CDH5,CEMIP2,CLDN5,COL4A2,CTSH,CYP1B1,DLL1,E2F2,EMILIN2,EMP2,EPHA2,ERBB2,ETS1,F3,FGF1,FGF2,GAB1,GLUL,GRN,HIPK2,HK2,HMGA2,HOXA5,HSPB1,HSPG2,ITGA5,ITGB8,PRKD1,RGCC,RHOJ,RNH1,ROCK1,RRAS,SASH1,SEMA5A,SEMA6A,SERPINE1,SFRP2,SLC12A2,SMOC2,SP1,SPARC,SPHK1,TEK,TGFB2,THBS1,THBS2,TJP1,TSPAN12,VEGFA,VEGFC,WNT5A	1	1	1	1	1
GO:0045766	positive regulation of angiogenesis	down	0.005878	2.23077	124	2166	36	16324	AGO2,AQP1,BRCA1,CDH5,CTSH,CYP1B1,DLL1,EMILIN2,EMP2,ETS1,F3,FGF1,FGF2,GAB1,GRN,HIPK2,HK2,HMGA2,HSPB1,ITGA5,ITGB8,PRKD1,RRAS,SASH1,SEMA5A,SERPINE1,SFRP2,SMOC2,SP1,SPHK1,TEK,THBS1,TJP1,VEGFA,VEGFC,WNT5A	1	1	1	1	1
GO:0048514	blood vessel morphogenesis	down	1.65578e-09	8.781	438	2166	113	16324	ACTG1,ADAMTS9,ADGRG1,AGO1,AGO2,AMOT,ANGPT1,ANXA1,APOLD1,AQP1,ATP2B4,BRCA1,CALD1,CAV1,CCBE1,CCL2,CDH13,CDH2,CDH5,CEMIP2,CIB1,CLDN5,COL4A1,COL4A2,CTSH,CYP1B1,DLL1,E2F2,E2F7,E2F8,EGF,EMILIN2,EMP2,EPHA2,EPHB2,EPHB4,ERBB2,ETS1,F3,FGF1,FGF2,FGFR2,GAB1,GLUL,GRN,HDAC7,HES1,HIPK2,HK2,HMGA2,HOXA3,HOXA5,HOXA7,HOXB3,HSPB1,HSPG2,ID1,ITGA5,ITGB8,JAG1,JAM3,JCAD,LAMA1,LOX,LOXL2,LRP2,LRP5,MEIS1,MYLK,NDNF,NRARP,NR…	1	1	1	1	1
GO:0001525	angiogenesis	down	6.02545e-08	7.22001	391	2166	100	16324	ACTG1,ADAMTS9,ADGRG1,AGO1,AGO2,AMOT,ANGPT1,ANXA1,APOLD1,AQP1,ATP2B4,BRCA1,CALD1,CCBE1,CCL2,CDH13,CDH5,CEMIP2,CIB1,CLDN5,COL4A1,COL4A2,CTSH,CYP1B1,DLL1,E2F2,E2F7,E2F8,EGF,EMILIN2,EMP2,EPHA2,EPHB2,EPHB4,ERBB2,ETS1,F3,FGF1,FGF2,FGFR2,GAB1,GLUL,GRN,HDAC7,HIPK2,HK2,HMGA2,HOXA3,HOXA5,HOXA7,HOXB3,HSPB1,HSPG2,ID1,ITGA5,ITGB8,JAG1,JAM3,JCAD,LOXL2,MEIS1,NDNF,NRARP,NRP2,PDGFRB,PIK3C2A,PRCP,PRKD1,PTK2B,RGCC,…	1	1	1	1	1
GO:0002040	sprouting angiogenesis	down	0.00685132	2.16423	110	2166	33	16324	ADAMTS9,ANGPT1,ANXA1,CCBE1,CDH13,CEMIP2,CIB1,DLL1,E2F2,E2F7,E2F8,EPHB4,FGF1,FGF2,GLUL,HDAC7,ITGA5,JCAD,LOXL2,NRARP,PIK3C2A,PTK2B,RHOJ,RNF213,RSPO3,SEMA5A,SEMA6A,SRPX2,TEK,THBS1,TJP1,VEGFA,VEGFC	1	1	1	1	1
GO:0051216	cartilage development	down	9.59434e-05	4.01798	89	2166	32	16324	ADAMTS12,ADAMTS7,ANXA6,BMP1,BMPR1B,CD44,COL2A1,CREB3L2,EFEMP1,FGF2,FGFR3,HES5,HMGA2,ITGB8,LOXL2,NFIB,NPPC,PKD1,RUNX2,SNAI2,SOX5,SOX6,SOX9,TGFBR1,TRPS1,TSKU,WNT11,WNT2B,WNT7A,WNT7B,WNT9A,ZBTB16	1	1	1	1	1
GO:0002062	chondrocyte differentiation	down	0.000670791	3.17341	57	2166	23	16324	ADAMTS12,ADAMTS7,ANXA6,BMPR1B,CREB3L2,EFEMP1,FGFR3,HMGA2,LOXL2,NFIB,NPPC,RUNX2,SNAI2,SOX5,SOX6,SOX9,TGFBR1,TRPS1,TSKU,WNT2B,WNT7A,WNT9A,ZBTB16	1	1	1	1	1
GO:0032330	regulation of chondrocyte differentiation	down	0.0407711	1.38965	28	2166	13	16324	ADAMTS12,ADAMTS7,BMPR1B,EFEMP1,LOXL2,SNAI2,SOX5,SOX6,SOX9,TGFBR1,TRPS1,WNT9A,ZBTB16	1	1	1	1	1
GO:0061035	regulation of cartilage development	down	0.0472347	1.32574	36	2166	15	16324	ADAMTS12,ADAMTS7,BMP1,BMPR1B,EFEMP1,LOXL2,SNAI2,SOX5,SOX6,SOX9,TGFBR1,TRPS1,WNT11,WNT9A,ZBTB16	1	1	1	1	1
GO:0010718	positive regulation of epithelial to mesenchymal transition	down	0.0299271	1.52393	47	2166	18	16324	AXIN2,COL1A1,CRB2,DAB2,EMP2,EZH2,GLIPR2,JAG1,LEF1,LOXL2,PDPN,RGCC,SMAD3,TGFB1I1,TGFB2,TGFBR1,TGFBR2,WWTR1	1	1	1	1	1
GO:0010717	regulation of epithelial to mesenchymal transition	down	0.0412604	1.38447	89	2166	27	16324	AXIN2,BMP5,COL1A1,CRB2,DAB2,DAG1,EMP2,EPHA3,EZH2,GLIPR2,JAG1,LDLRAD4,LEF1,LOXL2,PDPN,PHLDB2,RGCC,SFRP2,SMAD3,SMAD7,TGFB1I1,TGFB2,TGFBR1,TGFBR2,USF3,VASN,WWTR1	1	1	1	1	1
GO:0060485	mesenchyme development	down	0.000704031	3.15241	231	2166	59	16324	ACTG2,ANXA6,AXIN2,BMP5,BMP7,CDH2,COL1A1,CRB2,CYP26C1,DAB2,DAG1,DCHS1,DDX17,EMP2,EPHA3,ERBB4,EZH2,FAM83D,FGFR1,FGFR2,FN1,GLIPR2,HEYL,HMGA2,JAG1,LDLRAD4,LEF1,LOXL2,LOXL3,LRP6,NRTN,PAX2,PDPN,PHLDB2,PKD2,RGCC,ROCK1,SEMA3B,SEMA5A,SEMA5B,SEMA6A,SFRP2,SMAD3,SMAD7,SMO,SNAI2,SOX9,TASOR,TGFB1I1,TGFB2,TGFBR1,TGFBR2,TGFBR3,TRIM28,USF3,VASN,WNT11,WNT5A,WWTR1	1	1	1	1	1
GO:0048762	mesenchymal cell differentiation	down	0.000128453	3.89126	195	2166	54	16324	ANXA6,AXIN2,BMP5,BMP7,CDH2,COL1A1,CRB2,CYP26C1,DAB2,DAG1,DDX17,EMP2,EPHA3,ERBB4,EZH2,FAM83D,FGFR1,FGFR2,FN1,GLIPR2,HEYL,HMGA2,JAG1,LDLRAD4,LEF1,LOXL2,LOXL3,LRP6,NRTN,PAX2,PDPN,PHLDB2,RGCC,ROCK1,SEMA3B,SEMA5A,SEMA5B,SEMA6A,SFRP2,SMAD3,SMAD7,SNAI2,SOX9,TASOR,TGFB1I1,TGFB2,TGFBR1,TGFBR2,TGFBR3,TRIM28,USF3,VASN,WNT5A,WWTR1	1	1	1	1	1
GO:0001837	epithelial to mesenchymal transition	down	0.000171932	3.76464	137	2166	42	16324	AXIN2,BMP5,BMP7,COL1A1,CRB2,DAB2,DAG1,DDX17,EMP2,EPHA3,EZH2,FAM83D,FGFR1,GLIPR2,HEYL,HMGA2,JAG1,LDLRAD4,LEF1,LOXL2,LOXL3,LRP6,PDPN,PHLDB2,RGCC,ROCK1,SFRP2,SMAD3,SMAD7,SNAI2,SOX9,TASOR,TGFB1I1,TGFB2,TGFBR1,TGFBR2,TGFBR3,TRIM28,USF3,VASN,WNT5A,WWTR1	1	1	1	1	1
GO:0060041	retina development in camera-type eye	down	0.000139581	3.85517	69	2166	27	16324	ACTL6A,CHD7,COL4A1,CRB2,CYP1B1,DLL1,FOXN4,LHX1,LRP5,MDM1,MFSD2A,NEUROD1,NEUROD4,NPHP1,PAX2,PDGFRB,POU4F2,PROM1,PTF1A,RORB,SDK1,SDK2,SOX9,TFAP2A,TFAP2B,TGFB2,TSPAN12	1	1	1	1	1
GO:0003407	neural retina development	down	0.0216922	1.6637	42	2166	17	16324	ACTL6A,CRB2,FOXN4,LHX1,NEUROD1,NEUROD4,POU4F2,PROM1,PTF1A,RORB,SDK1,SDK2,SOX9,TFAP2A,TFAP2B,TGFB2,TSPAN12	1	1	1	1	1
GO:0001654	eye development	down	1.98819e-09	8.70154	203	2166	66	16324	ACTL6A,ADAMTS18,BMPR1B,CHD7,CHRDL1,COL4A1,COL5A1,COL5A2,CRB2,CRYBG3,CYP1B1,DLL1,EFEMP1,EPHA2,FBN1,FBN2,FGF2,FOXN4,FREM2,HDAC1,HES5,HIPK2,IFT122,LAMA1,LHX1,LRP5,MAF,MDM1,MEIS1,MEIS2,MFAP2,MFSD2A,NES,NEUROD1,NEUROD4,NHS,NKD1,NPHP1,PAX2,PAX6,PBX2,PDGFRB,POU4F2,PROM1,PTF1A,RARG,RORB,SDK1,SDK2,SMOC1,SOX2,SOX9,TENM3,TFAP2A,TFAP2B,TGFB2,TH,TSKU,TSPAN12,VEGFA,WNT2B,WNT5A,WNT7A,WNT7B,WNT9A,WNT9B	1	1	1	1	1
GO:0043010	camera-type eye development	down	5.95379e-07	6.22521	156	2166	51	16324	ACTL6A,CHD7,COL4A1,CRB2,CRYBG3,CYP1B1,DLL1,EFEMP1,EPHA2,FBN1,FBN2,FGF2,FOXN4,HDAC1,HES5,IFT122,LAMA1,LHX1,LRP5,MAF,MDM1,MFSD2A,NES,NEUROD1,NEUROD4,NHS,NPHP1,PAX2,PAX6,PDGFRB,POU4F2,PROM1,PTF1A,RORB,SDK1,SDK2,SOX9,TENM3,TFAP2A,TFAP2B,TGFB2,TH,TSKU,TSPAN12,VEGFA,WNT2B,WNT5A,WNT7A,WNT7B,WNT9A,WNT9B	1	1	1	1	1
GO:0048592	eye morphogenesis	down	3.08437e-07	6.51083	81	2166	34	16324	COL5A1,COL5A2,CRB2,DLL1,EFEMP1,EPHA2,FBN1,FBN2,FOXN4,IFT122,LHX1,LRP5,MFAP2,MFSD2A,NKD1,PAX2,PAX6,PROM1,PTF1A,RARG,RORB,SDK1,SDK2,SOX9,TENM3,TFAP2A,TFAP2B,TH,TSKU,TSPAN12,VEGFA,WNT2B,WNT5A,WNT9A	1	1	1	1	1
GO:0048593	camera-type eye morphogenesis	down	6.69139e-05	4.17448	63	2166	26	16324	CRB2,DLL1,EPHA2,FOXN4,IFT122,LHX1,LRP5,MFSD2A,PAX2,PAX6,PROM1,PTF1A,RORB,SDK1,SDK2,SOX9,TENM3,TFAP2A,TFAP2B,TH,TSKU,TSPAN12,VEGFA,WNT2B,WNT5A,WNT9A	1	1	1	1	1
GO:0060042	retina morphogenesis in camera-type eye	down	0.0080881	2.09215	32	2166	15	16324	CRB2,DLL1,FOXN4,LHX1,LRP5,MFSD2A,PROM1,PTF1A,RORB,SDK1,SDK2,SOX9,TFAP2A,TFAP2B,TSPAN12	1	1	1	1	1
GO:0021915	neural tube development	down	0.00144093	2.84136	55	2166	22	16324	ARL13B,BMP5,BMP7,CELSR1,COBL,DVL2,FOXB1,GLI2,GRHL3,HES5,IFT122,INTU,LRP2,NPHP3,PAX2,PKD1,PKD2,PLXNB2,PTCH1,SCRIB,STIL,TGFB2	10	9	8	8	8
GO:0016331	morphogenesis of embryonic epithelium	down	0.00626843	2.20284	55	2166	21	16324	BMP5,BMP7,CELSR1,COBL,DVL2,FGFR2,GRHL3,IFT122,LRP2,NPHP3,PALS1,PAX2,PAX8,PLXNB2,SCRIB,SOX9,STIL,TFAP2A,TGFB2,WNT5A,WNT7B	10	9	8	8	8
GO:0048598	embryonic morphogenesis	down	2.4373e-11	10.6131	308	2166	92	16324	ATOH8,ATP6V1B1,BMP5,BMP7,CDC73,CELSR1,CHD7,COBL,COL11A1,COL12A1,COL2A1,COL4A2,COL5A1,COL5A2,COL7A1,CRB2,CREBBP,CYP26B1,DAG1,DLL1,DVL2,EFEMP1,EPHB2,EYA2,FBN1,FBN2,FGF2,FGFR2,FN1,FOXN4,GLI2,GLI3,GPC3,GRHL3,HDAC1,HES1,HMGA2,HOXA3,HOXA4,HOXB3,HOXB4,ID2,IFT122,INTU,ITGA2,ITGA4,ITGA5,ITGB4,ITGB5,LHX1,LRP2,LRP5,MAP3K20,MBNL1,MFAP2,MICAL2,MMP14,MSX1,MSX2,NEUROD1,NEUROG1,NPHP3,NR4A3,OTX2,PALS1,PAX2,PAX8,P…	10	9	8	8	8
GO:0007369	gastrulation	down	0.0435879	1.36063	114	2166	32	16324	ATOH8,CDC73,COL11A1,COL12A1,COL4A2,COL5A1,COL5A2,COL7A1,CRB2,DAG1,EYA2,FN1,GPC3,HMGA2,ITGA2,ITGA4,ITGA5,ITGB4,ITGB5,LHX1,LRP5,MMP14,NPHP3,NR4A3,OTX2,PAX2,PHLDB2,SOX2,TASOR,WNK1,WNT3A,WNT8B	10	9	8	8	8
GO:0043009	chordate embryonic development	down	7.04696e-08	7.152	180	2166	58	16324	ARL13B,BMP5,BMP7,BRCA1,CELSR1,CHD7,COBL,COL1A1,COL2A1,CRB2,DLL1,DVL2,E2F7,E2F8,FGFR1,FGFR2,FOXB1,GLI2,GRHL3,HES1,HES5,HOXA3,HOXA4,HOXB3,HOXB4,IFT122,INTU,KIAA1217,LFNG,LHX1,LRP2,LRP6,MBNL1,NASP,NKD1,NPHP3,PAX2,PDGFB,PKD1,PKD2,PLK4,PLXNB2,PTCH1,SCRIB,SLC2A10,SOX9,STIL,TET1,TFAP2A,TGFB2,TGFBR1,TGFBR2,VEGFA,WNT11,WNT5A,WNT7B,WNT9A,XYLT1	10	9	8	8	8
GO:0009790	embryo development	down	7.63496e-13	12.1172	519	2166	137	16324	ACTL6A,ARL13B,ATOH8,ATP6V1B1,BMP5,BMP7,BRCA1,CDC73,CDK1,CELSR1,CHD7,COBL,COL11A1,COL12A1,COL1A1,COL2A1,COL4A2,COL5A1,COL5A2,COL7A1,CRB2,CREBBP,CYP26B1,DAG1,DLL1,DVL2,E2F7,E2F8,EFEMP1,EMP2,EPHB2,ERBB4,EYA2,FBN1,FBN2,FGF2,FGFR1,FGFR2,FN1,FOXB1,FOXN4,FZD3,FZD5,GLI2,GLI3,GPC3,GRHL3,HDAC1,HES1,HES5,HMGA2,HOXA3,HOXA4,HOXB3,HOXB4,ID2,IFT122,INTU,ITGA2,ITGA4,ITGA5,ITGB4,ITGB5,KIAA1217,KIT,LFNG,LHX1,LOXL3…	10	9	8	8	8
GO:0009792	embryo development ending in birth or egg hatching	down	7.99662e-07	6.09709	195	2166	59	16324	ARL13B,BMP5,BMP7,BRCA1,CELSR1,CHD7,COBL,COL1A1,COL2A1,CRB2,DLL1,DVL2,E2F7,E2F8,EMP2,FGFR1,FGFR2,FOXB1,GLI2,GRHL3,HES1,HES5,HOXA3,HOXA4,HOXB3,HOXB4,IFT122,INTU,KIAA1217,LFNG,LHX1,LRP2,LRP6,MBNL1,NASP,NKD1,NPHP3,PAX2,PDGFB,PKD1,PKD2,PLK4,PLXNB2,PTCH1,SCRIB,SLC2A10,SOX9,STIL,TET1,TFAP2A,TGFB2,TGFBR1,TGFBR2,VEGFA,WNT11,WNT5A,WNT7B,WNT9A,XYLT1	10	9	8	8	8
GO:0048736	appendage development	down	0.000588421	3.23031	69	2166	26	16324	CHD7,CREBBP,CYP26B1,FGFR2,GLI3,HDAC1,IFT122,INTU,IQCE,ITGA6,ITGB4,KREMEN1,LRP4,MAP3K20,MBNL1,MSX1,PTCH1,RARG,RSPO2,SMOC1,TFAP2A,TFAP2B,TGFB2,WNT3,WNT7A,ZNRF3	10	9	8	8	8
GO:0060173	limb development	down	0.000588421	3.23031	69	2166	26	16324	CHD7,CREBBP,CYP26B1,FGFR2,GLI3,HDAC1,IFT122,INTU,IQCE,ITGA6,ITGB4,KREMEN1,LRP4,MAP3K20,MBNL1,MSX1,PTCH1,RARG,RSPO2,SMOC1,TFAP2A,TFAP2B,TGFB2,WNT3,WNT7A,ZNRF3	10	9	8	8	8
GO:0007389	pattern specification process	down	2.05676e-10	9.68682	250	2166	78	16324	ARL13B,ASCL1,BCOR,BMI1,BMP1,BMPR1B,CELSR2,CFAP45,CFAP52,COBL,CRB2,CYP26B1,CYP26C1,DLL1,DNAAF11,DNAH11,DVL2,ENKUR,ERBB4,FGFR2,FOXB1,FOXJ1,FOXN4,FZD5,GLI2,HES1,HES3,HES5,HES6,HEYL,HOXA3,HOXA4,HOXA5,HOXA7,HOXB3,HOXB4,LFNG,LHX1,LMX1B,LRP2,LRP5,LRP6,MDFI,MEIS1,MEIS2,MFNG,MICAL2,MID1,NEUROG1,NKD1,NPHP3,ODAD2,OTX2,PAX2,PAX8,PKD2,PTCH1,RELN,RFX3,RFX4,SHROOM3,SMAD5,SMAD6,SMO,SOSTDC1,STIL,TASOR,TGFBR1,TGFB…	10	9	8	8	8
GO:0003002	regionalization	down	3.16327e-08	7.49986	224	2166	68	16324	ARL13B,ASCL1,BMI1,BMP1,BMPR1B,CELSR2,CFAP45,CFAP52,COBL,CRB2,CYP26B1,CYP26C1,DLL1,DNAAF11,DNAH11,DVL2,ENKUR,FGFR2,FOXB1,FOXJ1,FOXN4,FZD5,GLI2,HES1,HES3,HES5,HES6,HEYL,HOXA3,HOXA4,HOXA5,HOXA7,HOXB3,HOXB4,LFNG,LHX1,LMX1B,LRP2,LRP5,LRP6,MDFI,MICAL2,NEUROG1,NKD1,NPHP3,ODAD2,OTX2,PAX2,PAX8,PKD2,PTCH1,RELN,RFX3,RFX4,SMAD6,SMO,SOSTDC1,STIL,TASOR,TGFBR1,TGFBR2,TLL2,WLS,WNT2B,WNT3A,WNT7B,WNT8B,ZIC3	10	9	8	8	8
GO:0007275	multicellular organism development	down	1.69593e-34	33.7706	3144	2166	647	16324	ACKR3,ACTB,ACTG1,ACTL6A,ADAM17,ADAMTS12,ADAMTS18,ADAMTS7,ADAMTS9,ADGRG1,ADGRV1,ADNP2,AFF2,AGER,AGO1,AGO2,AGRN,AKAP13,ALPK2,ALPL,AMH,AMOT,ANGPT1,ANKRD1,ANO1,ANXA1,ANXA6,APOLD1,AQP1,AR,ARHGEF10,ARL13B,ASCL1,ATOH1,ATOH8,ATP1A2,ATP2B4,ATP6V1B1,AURKA,AURKB,AUTS2,AXIN2,AXL,B2M,B3GNT5,BAIAP2,BCL11A,BCL6,BCOR,BHLHE22,BMI1,BMP1,BMP2K,BMP5,BMP6,BMP7,BMPR1B,BOC,BRCA1,BVES,CACNA1G,CALD1,CASZ1,CAV1,CBX2,CCBE1…	10	9	8	8	8
GO:0035295	tube development	down	1.25751e-16	15.9005	616	2166	165	16324	ACTG1,ADAMTS12,ADAMTS9,ADGRG1,AGO1,AGO2,AMOT,ANGPT1,ANXA1,APOLD1,AQP1,ARL13B,ASCL1,ATOH8,ATP2B4,BMP5,BMP7,BRCA1,CALD1,CAV1,CCBE1,CCL2,CDH13,CDH2,CDH5,CELSR1,CEMIP2,CIB1,CLDN5,CLMP,COBL,COL4A1,COL4A2,CSNK2B,CTSH,CYP1B1,DLL1,DVL2,E2F2,E2F7,E2F8,EDNRB,EGF,EMILIN2,EMP2,EPHA2,EPHB2,EPHB4,ERBB2,ETS1,F3,FGF1,FGF2,FGFR2,FOXB1,FOXJ1,FOXN4,FOXP1,GAB1,GLI1,GLI2,GLI3,GLUL,GPC3,GRHL3,GRN,HDAC7,HES1,HES5,HIPK2…	10	9	8	8	8
GO:0072073	kidney epithelium development	down	0.00318043	2.49751	70	2166	25	16324	BMP7,FGF1,FGF2,FGFR2,FOXJ1,GPC3,IQGAP1,JAG1,KANK2,KLF15,LHX1,MYO1E,PAX2,PAX8,PKD1,PKD2,PODXL,POU3F3,PROM1,SMO,SOX9,TFAP2B,VEGFA,WNT11,WNT7B	1	1	1	1	1
GO:0072009	nephron epithelium development	down	0.0268988	1.57027	64	2166	22	16324	FGF1,FGF2,FOXJ1,GPC3,IQGAP1,JAG1,KLF15,LHX1,MYO1E,PAX2,PAX8,PKD1,PKD2,PODXL,POU3F3,PROM1,SMO,SOX9,TFAP2B,VEGFA,WNT11,WNT7B	1	1	1	1	1
GO:0072001	renal system development	down	1.16421e-06	5.93397	154	2166	50	16324	ANGPT1,BMP7,CENPF,COL4A1,CTSH,DLL1,EGR1,FGF1,FGF2,FGFR2,FOXJ1,GLI2,GPC3,HELLS,IL6R,IQGAP1,JAG1,KANK2,KLF15,LHX1,LRP4,MME,MYO1E,NPHP3,NUP107,NUP160,NUP85,PAX2,PAX8,PCSK9,PDGFB,PDGFRB,PKD1,PKD2,PLCE1,PODXL,POU3F3,PROM1,PTCH1,SMO,SOX9,TEK,TFAP2A,TFAP2B,TGFB2,TGFBR1,VEGFA,WNT11,WNT7B,ZBTB16	1	1	1	1	1
GO:0001822	kidney development	down	1.05151e-06	5.97819	149	2166	49	16324	ANGPT1,BMP7,CENPF,CTSH,DLL1,EGR1,FGF1,FGF2,FGFR2,FOXJ1,GLI2,GPC3,HELLS,IL6R,IQGAP1,JAG1,KANK2,KLF15,LHX1,LRP4,MME,MYO1E,NPHP3,NUP107,NUP160,NUP85,PAX2,PAX8,PCSK9,PDGFB,PDGFRB,PKD1,PKD2,PLCE1,PODXL,POU3F3,PROM1,PTCH1,SMO,SOX9,TEK,TFAP2A,TFAP2B,TGFB2,TGFBR1,VEGFA,WNT11,WNT7B,ZBTB16	1	1	1	1	1
GO:0072006	nephron development	down	8.50667e-06	5.07024	90	2166	34	16324	ANGPT1,BMP7,DLL1,EGR1,FGF1,FGF2,FOXJ1,GPC3,IL6R,IQGAP1,JAG1,KLF15,LHX1,MYO1E,NUP107,NUP160,NUP85,PAX2,PAX8,PDGFB,PDGFRB,PKD1,PKD2,PLCE1,PODXL,POU3F3,PROM1,SMO,SOX9,TEK,TFAP2B,VEGFA,WNT11,WNT7B	1	1	1	1	1
GO:0007420	brain development	down	4.28594e-10	9.36795	388	2166	105	16324	ACTB,ADGRG1,AFF2,AQP1,ARL13B,ASCL1,ATP1A2,B2M,B3GNT5,BMP5,BMP7,CCDC14,CCDC85C,CDH2,CDK5RAP2,CDK5RAP3,CDK6,CENPF,CKB,COL3A1,COL4A1,COQ8B,CXCR4,DCT,DDIT4,DLL1,DMBX1,DRAXIN,DRD1,EGR2,EPHA7,EPHB2,ERBB4,FAT4,FGFR2,FOXB1,FOXJ1,FZD3,FZD6,GLI2,GNB4,GRID2,GRIN2B,HES1,HES5,HSPG2,ID2,KIF14,LHX1,LMX1A,LRP6,MAOB,MEIS1,MEIS2,MFSD2A,NDE1,NDNF,NES,NEUROD1,NFIB,NOTCH2NLA,NR4A2,NTRK2,OTX2,PALS1,PAX2,PBX2,PCDH18,PL…	1	1	1	1	1
GO:0030900	forebrain development	down	1.03985e-07	6.98303	154	2166	52	16324	ADGRG1,AQP1,ARL13B,ASCL1,ATP1A2,B2M,CCDC85C,CDK6,COL3A1,DCT,DRAXIN,DRD1,EPHB2,ERBB4,FAT4,FGFR2,FOXB1,GLI2,HES1,HES5,ID2,KIF14,LHX1,MFSD2A,NDE1,NDNF,NEUROD1,NFIB,NOTCH2NLA,NTRK2,OTX2,PALS1,RELN,RYK,SEMA5A,SIN3A,SLIT1,SMO,SOX2,SOX3,SRGAP2,STIL,TACC3,TOX,TSKU,VAX2,WDR62,WNT2B,WNT3A,WNT5A,WNT7A,WNT7B	1	1	1	1	1
GO:0021510	spinal cord development	down	0.0313895	1.50322	35	2166	15	16324	ASCL1,DAAM2,DLL1,DRAXIN,FOXN4,GLI2,LHX1,LOXL3,PAX6,PKD1,PKD2,RELN,RFX4,SOX13,SOX6	1	1	1	1	1
GO:0007399	nervous system development	down	2.85532e-18	17.5443	1669	2166	354	16324	ACKR3,ACTB,ACTL6A,ADGRG1,ADGRV1,ADNP2,AFF2,AGER,AGRN,ANO1,ANXA1,AQP1,ARHGEF10,ARL13B,ASCL1,ATOH1,ATOH8,ATP1A2,AUTS2,AXL,B2M,B3GNT5,BAIAP2,BCL11A,BHLHE22,BMP5,BMP7,BOC,CASZ1,CCDC14,CCDC85C,CCL2,CD9,CDC20,CDH2,CDK1,CDK5RAP2,CDK5RAP3,CDK6,CDON,CELSR1,CELSR2,CENPF,CHD7,CHRNA3,CIB1,CIT,CKB,CLU,CNTN2,COBL,COL3A1,COL4A1,COQ8B,CRB2,CRKL,CSF1,CSPG5,CUX1,CUX2,CX3CL1,CXCR4,CYFIP1,CYP26C1,DAAM2,DAG1,DCC,DCHS…	1	1	1	1	1
GO:0007417	central nervous system development	down	5.00315e-13	12.3008	591	2166	151	16324	ACKR3,ACTB,ADGRG1,AFF2,AGER,AQP1,ARL13B,ASCL1,ATOH1,ATP1A2,B2M,B3GNT5,BMP5,BMP7,CCDC14,CCDC85C,CDH2,CDK5RAP2,CDK5RAP3,CDK6,CELSR1,CENPF,CHD7,CKB,CLU,COL3A1,COL4A1,COQ8B,CXCR4,CYP26C1,DAAM2,DCT,DDIT4,DLL1,DMBX1,DRAXIN,DRD1,EGR2,EPHA7,EPHB2,ERBB4,FAT4,FGFR2,FOXB1,FOXJ1,FOXN4,FZD3,FZD6,GLI2,GLIS2,GNB4,GRID2,GRIN2B,GRN,GSN,GSX1,HES1,HES5,HSPG2,ID2,KIF14,LHX1,LMX1A,LOXL3,LRP6,MAL,MAOB,MEIS1,MEIS2,MFSD…	1	1	1	1	1
GO:0030324	lung development	down	0.00660325	2.18024	51	2166	20	16324	ASCL1,CELSR1,CTSH,FGF1,FGF2,FGFR2,FOXJ1,GLI2,LOXL3,NFIB,NPHP3,PDPN,PKD1,RCN3,SRSF6,TP73,VEGFA,WNT11,WNT7B,ZIC3	1	1	1	1	1
GO:0030323	respiratory tube development	down	0.013224	1.87864	53	2166	20	16324	ASCL1,CELSR1,CTSH,FGF1,FGF2,FGFR2,FOXJ1,GLI2,LOXL3,NFIB,NPHP3,PDPN,PKD1,RCN3,SRSF6,TP73,VEGFA,WNT11,WNT7B,ZIC3	1	1	1	1	1
GO:0048732	gland development	down	0.00217592	2.66236	144	2166	41	16324	ANXA1,AURKA,BRCA2,CAV1,CDK5RAP3,COBL,E2F7,E2F8,EPHA2,ERBB4,FGFR2,FOXB1,GLI2,HES1,ID2,INSM1,LRP5,MSN,NPHP3,OXTR,PAX8,PCSK9,PHF2,PKD2,PRKCSH,PRLR,PTF1A,PTN,RREB1,SCRIB,SOX2,SOX3,SOX9,TGFB2,TGFBR1,TGFBR3,VEGFA,WNT11,WNT3,WNT7B,ZIC3	1	1	1	1	1
GO:0048513	animal organ development	down	6.72053e-31	30.1726	1781	2166	413	16324	ACTB,ACTG2,ACTL6A,ADAM17,ADAM9,ADAMTS12,ADAMTS18,ADAMTS7,ADAMTS9,ADGRG1,ADGRV1,AFF2,AGRN,AKAP13,ALPK2,ALPL,AMH,ANGPT1,ANKRD1,ANXA1,ANXA6,APCDD1,AQP1,AR,ARL13B,ASCL1,ASXL2,ATP1A2,ATP6V1B1,AURKA,AXIN2,B2M,B3GNT5,BCOR,BMP1,BMP2K,BMP5,BMP6,BMP7,BMPR1B,BRCA2,BVES,CACNA1G,CAV1,CCDC14,CCDC85C,CCL2,CCN1,CD44,CDH11,CDH2,CDK5RAP2,CDK5RAP3,CDK6,CELSR1,CELSR2,CENPF,CHD7,CHRDL1,CKB,CLDN1,CLDN5,CLIC4,COBL,COL1…	1	1	1	1	1
GO:0007423	sensory organ development	down	4.85878e-09	8.31347	269	2166	79	16324	ACTL6A,ADAMTS18,ADGRV1,ASCL1,ATP6V1B1,BMPR1B,CHD7,CHRDL1,COL4A1,COL5A1,COL5A2,CRB2,CRYBG3,CYP1B1,DLL1,EFEMP1,EPHA2,EPHB2,FBN1,FBN2,FGF2,FGFR2,FOXN4,FREM2,GLI3,HDAC1,HES5,HIPK2,IFT122,INTU,LAMA1,LHX1,LRP5,MAF,MCM2,MDM1,MEIS1,MEIS2,MFAP2,MFSD2A,NES,NEUROD1,NEUROD4,NEUROG1,NHS,NKD1,NPHP1,PAX2,PAX6,PAX8,PBX2,PDGFRB,POU4F2,PROM1,PTF1A,RARG,ROR1,RORB,SDK1,SDK2,SMOC1,SOX2,SOX3,SOX9,TENM3,TFAP2A,TFAP2B,T…	1	1	1	1	1
GO:0150063	visual system development	down	4.23636e-09	8.37301	206	2166	66	16324	ACTL6A,ADAMTS18,BMPR1B,CHD7,CHRDL1,COL4A1,COL5A1,COL5A2,CRB2,CRYBG3,CYP1B1,DLL1,EFEMP1,EPHA2,FBN1,FBN2,FGF2,FOXN4,FREM2,HDAC1,HES5,HIPK2,IFT122,LAMA1,LHX1,LRP5,MAF,MDM1,MEIS1,MEIS2,MFAP2,MFSD2A,NES,NEUROD1,NEUROD4,NHS,NKD1,NPHP1,PAX2,PAX6,PBX2,PDGFRB,POU4F2,PROM1,PTF1A,RARG,RORB,SDK1,SDK2,SMOC1,SOX2,SOX9,TENM3,TFAP2A,TFAP2B,TGFB2,TH,TSKU,TSPAN12,VEGFA,WNT2B,WNT5A,WNT7A,WNT7B,WNT9A,WNT9B	1	1	1	1	1
GO:0048880	sensory system development	down	1.81011e-08	7.74229	212	2166	66	16324	ACTL6A,ADAMTS18,BMPR1B,CHD7,CHRDL1,COL4A1,COL5A1,COL5A2,CRB2,CRYBG3,CYP1B1,DLL1,EFEMP1,EPHA2,FBN1,FBN2,FGF2,FOXN4,FREM2,HDAC1,HES5,HIPK2,IFT122,LAMA1,LHX1,LRP5,MAF,MDM1,MEIS1,MEIS2,MFAP2,MFSD2A,NES,NEUROD1,NEUROD4,NHS,NKD1,NPHP1,PAX2,PAX6,PBX2,PDGFRB,POU4F2,PROM1,PTF1A,RARG,RORB,SDK1,SDK2,SMOC1,SOX2,SOX9,TENM3,TFAP2A,TFAP2B,TGFB2,TH,TSKU,TSPAN12,VEGFA,WNT2B,WNT5A,WNT7A,WNT7B,WNT9A,WNT9B	1	1	1	1	1
GO:0001944	vasculature development	down	8.50588e-12	11.0703	491	2166	129	16324	ACTG1,ADAMTS9,ADGRG1,AGO1,AGO2,AMOT,ANGPT1,ANXA1,APOLD1,AQP1,ATP2B4,BMP7,BRCA1,CALD1,CAV1,CCBE1,CCL2,CDH13,CDH2,CDH5,CEMIP2,CIB1,CLDN5,COL1A1,COL1A2,COL4A1,COL4A2,CTSH,CYP1B1,DLL1,DNMT1,E2F2,E2F7,E2F8,EGF,EGR1,EMILIN2,EMP2,EPHA2,EPHB2,EPHB4,ERBB2,ETS1,F3,FGF1,FGF2,FGFR2,GAB1,GLUL,GPC3,GRN,HDAC7,HES1,HIPK2,HK2,HMGA2,HOXA3,HOXA5,HOXA7,HOXB3,HSPB1,HSPG2,ID1,IL6R,ITGA5,ITGB8,JAG1,JAM3,JCAD,KIT,LAMA1,…	1	1	1	1	1
GO:0001568	blood vessel development	down	3.67637e-11	10.4346	468	2166	123	16324	ACTG1,ADAMTS9,ADGRG1,AGO1,AGO2,AMOT,ANGPT1,ANXA1,APOLD1,AQP1,ATP2B4,BMP7,BRCA1,CALD1,CAV1,CCBE1,CCL2,CDH13,CDH2,CDH5,CEMIP2,CIB1,CLDN5,COL1A1,COL1A2,COL4A1,COL4A2,CTSH,CYP1B1,DLL1,E2F2,E2F7,E2F8,EGF,EGR1,EMILIN2,EMP2,EPHA2,EPHB2,EPHB4,ERBB2,ETS1,F3,FGF1,FGF2,FGFR2,GAB1,GLUL,GPC3,GRN,HDAC7,HES1,HIPK2,HK2,HMGA2,HOXA3,HOXA5,HOXA7,HOXB3,HSPB1,HSPG2,ID1,IL6R,ITGA5,ITGB8,JAG1,JAM3,JCAD,LAMA1,LOX,LOXL2,…	1	1	1	1	1
GO:0048731	system development	down	1.06277e-33	32.9736	2645	2166	565	16324	ACKR3,ACTB,ACTG1,ACTL6A,ADAM17,ADAMTS12,ADAMTS18,ADAMTS7,ADAMTS9,ADGRG1,ADGRV1,ADNP2,AFF2,AGER,AGO1,AGO2,AGRN,AKAP13,ALPK2,ALPL,AMH,AMOT,ANGPT1,ANKRD1,ANO1,ANXA1,ANXA6,APOLD1,AQP1,AR,ARHGEF10,ARL13B,ASCL1,ATOH1,ATOH8,ATP1A2,ATP2B4,AURKA,AUTS2,AXIN2,AXL,B2M,B3GNT5,BAIAP2,BCL11A,BCOR,BHLHE22,BMP1,BMP5,BMP6,BMP7,BMPR1B,BOC,BRCA1,BVES,CACNA1G,CALD1,CASZ1,CAV1,CCBE1,CCDC14,CCDC85C,CCL2,CD44,CD9,CDC20,…	1	1	1	1	1
GO:0072359	circulatory system development	down	6.03309e-18	17.2195	736	2166	191	16324	ACTG1,ADAMTS9,ADGRG1,AGO1,AGO2,AKAP13,ALPK2,AMOT,ANGPT1,ANKRD1,ANXA1,APOLD1,AQP1,ATP2B4,AXIN2,BCOR,BMP5,BMP7,BRCA1,BVES,CACNA1G,CALD1,CAV1,CCBE1,CCL2,CDH11,CDH13,CDH2,CDH5,CEMIP2,CHD7,CIB1,CLDN5,COL1A1,COL1A2,COL3A1,COL4A1,COL4A2,CRB2,CTSH,CYP1B1,DCHS1,DIPK2A,DLL1,DNMT1,DSG2,DUSP9,DVL2,E2F2,E2F7,E2F8,EDN1,EGF,EGFR,EGR1,ELN,EMILIN2,EMP2,EPHA2,EPHB2,EPHB4,ERBB2,ERBB4,ETS1,F3,FBN1,FGF1,FGF2,FGFR2,FN…	1	1	1	1	1
GO:0001501	skeletal system development	down	2.82653e-10	9.54875	290	2166	86	16324	ADAMTS12,ADAMTS7,AKAP13,ALPL,ANXA6,BMP1,BMP5,BMP6,BMP7,BMPR1B,CD44,CDH11,CHD7,COL1A1,COL1A2,COL2A1,COL9A2,CREB3L2,CYP26B1,DDR2,DLL3,EFEMP1,EVC,FBN1,FBN2,FGF2,FGFR1,FGFR2,FGFR3,FLNA,FOXP1,FREM1,FRZB,GDF10,GLI2,HES5,HHIP,HMGA2,HOXA3,HOXA4,HOXB3,HOXB4,INPPL1,ITGB8,KIAA1217,KIT,LHX1,LOXL2,LRP5,LRRC17,MMP14,MSX2,NEUROG1,NFIB,NOTCH2,NPPC,P3H1,PHEX,PKD1,PLXNB1,RUNX2,SFRP4,SLC2A10,SNAI2,SOX5,SOX6,SOX9,TE…	1	1	1	1	1
GO:0060541	respiratory system development	down	0.0110389	1.95707	61	2166	22	16324	ASCL1,CELSR1,CHD7,CTSH,FGF1,FGF2,FGFR2,FOXJ1,GLI2,GLI3,LOXL3,NFIB,NPHP3,PDPN,PKD1,RCN3,SRSF6,TP73,VEGFA,WNT11,WNT7B,ZIC3	1	1	1	1	1
GO:0048568	embryonic organ development	down	1.98803e-06	5.70158	209	2166	61	16324	ATP6V1B1,BMP5,BMP7,CHD7,COBL,COL2A1,CRB2,DLL1,DVL2,E2F7,E2F8,EFEMP1,EPHB2,FBN1,FBN2,FGFR2,FOXN4,GLI2,GLI3,HES1,HOXA3,HOXA4,HOXB3,HOXB4,ID2,IFT122,KIT,LHX1,MFAP2,MICAL2,NES,NEUROD1,NEUROG1,NPHP3,PAX2,PAX8,PBX2,PDGFB,PKD1,PKD2,PLK4,RARB,RARG,RARRES2,SMO,SOX9,STIL,TEAD1,TEAD2,TEAD3,TEAD4,TFAP2A,TGFB2,TGFBR1,TGFBR2,TH,VEGFA,WNT5A,WNT7B,ZIC1,ZIC3	1	1	1	1	1
GO:0048562	embryonic organ morphogenesis	down	0.00870629	2.06017	136	2166	38	16324	ATP6V1B1,CHD7,COL2A1,CRB2,DLL1,DVL2,EFEMP1,EPHB2,FBN1,FBN2,FGFR2,FOXN4,HES1,HOXA3,HOXA4,HOXB3,HOXB4,ID2,LHX1,MFAP2,MICAL2,NEUROD1,NEUROG1,NPHP3,PAX2,PAX8,PKD2,RARG,SMO,SOX9,STIL,TFAP2A,TGFBR1,TGFBR2,TH,WNT5A,ZIC1,ZIC3	1	1	1	1	1
GO:0007507	heart development	down	6.55266e-06	5.18358	346	2166	86	16324	ADAMTS9,AKAP13,ALPK2,ANKRD1,AXIN2,BCOR,BMP5,BMP7,BVES,CACNA1G,CDH11,CHD7,CLDN5,COL3A1,DCHS1,DIPK2A,DLL1,DSG2,DUSP9,DVL2,EDN1,EGFR,ELN,EMP2,EPHB4,ERBB4,FBN1,FGF2,FGFR2,FN1,FOXN4,GLI1,GLI2,GPC3,HEG1,HES1,HEYL,ID2,IFT122,JAG1,LRP2,MICAL2,MSX1,MSX2,MYH7,NOTCH2,NPHP3,NRP2,NTRK3,PDGFB,PDGFRB,PDLIM1,PDLIM2,PDLIM3,PDLIM5,PDLIM7,PIM1,PKD1,PKD2,PLCE1,POU4F2,REST,ROCK1,S1PR1,SFRP2,SMAD5,SMAD6,SMAD7,SMO,SNAI…	1	1	1	1	1
GO:0003007	heart morphogenesis	down	0.0103818	1.98373	168	2166	44	16324	ALPK2,ANKRD1,BMP5,BMP7,CHD7,CLDN5,DCHS1,DLL1,DVL2,ELN,EMP2,EPHB4,FGFR2,FOXN4,HES1,HEYL,JAG1,LRP2,MICAL2,MYH7,NOTCH2,NPHP3,NRP2,PIM1,PKD2,S1PR1,SFRP2,SMAD6,SMAD7,SMO,SNAI2,SOX9,STIL,TEK,TGFB2,TGFBR1,TGFBR2,TGFBR3,TH,TPM1,VEGFA,WNT3A,ZFPM2,ZIC3	1	1	1	1	1
GO:0090596	sensory organ morphogenesis	down	1.07332e-07	6.96927	119	2166	44	16324	ATP6V1B1,CHD7,COL5A1,COL5A2,CRB2,DLL1,EFEMP1,EPHA2,EPHB2,FBN1,FBN2,FGFR2,FOXN4,GLI3,HDAC1,IFT122,INTU,LHX1,LRP5,MFAP2,MFSD2A,NEUROG1,NKD1,PAX2,PAX6,PAX8,PROM1,PTF1A,RARG,RORB,SDK1,SDK2,SOX9,TENM3,TFAP2A,TFAP2B,TH,TSKU,TSPAN12,VEGFA,WNT2B,WNT5A,WNT9A,ZIC1	1	1	1	1	1
GO:0009887	animal organ morphogenesis	down	1.42705e-19	18.8456	585	2166	166	16324	ACTG2,AGRN,ALPK2,ANKRD1,ANXA6,AQP1,ASXL2,ATP6V1B1,AXIN2,BCOR,BMP1,BMP5,BMP7,BMPR1B,CAV1,CCL2,CELSR1,CELSR2,CHD7,CLDN5,COL1A1,COL1A2,COL2A1,COL5A1,COL5A2,COL9A1,CRB2,CTSH,CYP26B1,DAB2,DCHS1,DLL1,DVL2,EFEMP1,EGFLAM,ELN,EMP2,EPHA2,EPHB2,EPHB4,FBN1,FBN2,FGF1,FGF19,FGF2,FGFR1,FGFR2,FGFR3,FOXJ1,FOXN4,FREM1,FZD2,FZD3,FZD6,GLI2,GLI3,GPC3,HDAC1,HES1,HEYL,HHIP,HOXA3,HOXA4,HOXB3,HOXB4,HSPG2,ID2,IFT122,INPPL…	1	1	1	1	1
GO:0048705	skeletal system morphogenesis	down	0.000952639	3.02107	88	2166	30	16324	ANXA6,BMP1,BMPR1B,COL2A1,CYP26B1,FBN2,FGFR1,FGFR2,FGFR3,FREM1,HHIP,HOXA3,HOXA4,HOXB3,HOXB4,INPPL1,LHX1,LRP5,MSX2,NEUROG1,NPPC,SFRP4,SOX5,SOX6,SOX9,TFAP2A,TGFBR1,TGFBR2,TSKU,WNT7A	1	1	1	1	1
GO:0051338	regulation of transferase activity	down	2.30204e-05	4.63789	727	2166	150	16324	ACTB,ADAM17,ADAM9,ANGPT1,ARRDC4,ATP2B4,AURKB,AXIN2,AXL,BLM,BMI1,BMP7,BORA,BUB1B,CASS4,CAV1,CCN1,CCNA2,CCNB1,CCNB2,CCND1,CCNE2,CCNF,CD44,CDC20,CDC25C,CDC6,CDK12,CDK5RAP3,CDKN2C,CDKN3,CEMIP,CENPE,CHRNA3,CHTF18,CIB1,CLSPN,CLU,CSF1,DAXX,DDR1,DDR2,DIPK2A,DSCC1,DUSP16,DVL2,ECT2,EDN1,EGF,EGFR,EGR1,EMP2,EPHA2,EPHA3,EPHA7,EPHB2,EPHB4,ERBB2,ERBB4,ERN1,ETAA1,EZH2,FBXO5,FGF1,FGF2,FGFR1,FGFR2,FGFR3,GHR,GINS1,…	0	0	0	0	0
GO:0051347	positive regulation of transferase activity	down	3.07617e-08	7.51199	446	2166	111	16324	ADAM17,ADAM9,ANGPT1,ARRDC4,ATP2B4,AURKB,AXIN2,AXL,BMI1,BORA,CASS4,CCN1,CCND1,CD44,CDC20,CEMIP,CENPE,CHRNA3,CHTF18,CIB1,CLSPN,CLU,CSF1,DAXX,DDR1,DDR2,DIPK2A,DSCC1,DVL2,ECT2,EDN1,EGF,EGFR,EGR1,EMP2,EPHA2,EPHA3,EPHA7,EPHB2,EPHB4,ERBB2,ERBB4,ERN1,ETAA1,EZH2,FGF1,FGF2,FGFR1,FGFR2,FGFR3,GHR,GINS1,GINS2,GINS3,GINS4,GPRC5B,GRM5,HMGA2,HNRNPD,IL6R,INCENP,IQGAP1,IRS1,KIF14,KIT,MALT1,MAP3K4,MAPK15,MERTK,MRE1…	0	0	0	0	0
GO:0043085	positive regulation of catalytic activity	down	0.0118681	1.92562	964	2166	175	16324	ADAM17,ADAM9,ADORA2B,AFDN,AGAP9,AGER,AGRN,ANGPT1,ANP32B,ARHGAP11A,ARHGAP29,ARHGAP42,ARHGEF10,ARHGEF26,ARRDC4,ASAP3,ASPH,ATP2B4,AURKB,AXIN2,AXL,BMI1,BORA,CASP2,CASS4,CAV1,CCL2,CCN1,CCND1,CD44,CDC20,CEMIP,CENPE,CHRNA3,CHTF18,CIB1,CLSPN,CLU,CSF1,CTSH,CX3CL1,DAP,DAXX,DDR1,DDR2,DDX11,DHFR,DIPK2A,DOCK10,DOCK6,DRD1,DSCC1,DVL2,ECT2,EDN1,EGF,EGFR,EGR1,EMP2,EPHA2,EPHA3,EPHA7,EPHB2,EPHB4,ERBB2,ERBB4,ERN1,ET…	0	0	0	0	0
GO:0010558	negative regulation of macromolecule biosynthetic process	down	3.29641e-07	6.48196	1266	2166	245	16324	AASS,AEBP1,AGO1,AGO2,ANKRD1,AR,ASCL1,ATF3,ATOH8,AURKB,BACE2,BCL11A,BCL6,BCOR,BEND3,BIRC5,BMI1,BMP6,BMP7,BRCA1,BTAF1,CAV1,CBX2,CCND1,CDC73,CENPF,CNOT1,CNOT3,CNOT6L,CREBBP,CREBZF,CUX1,CUX2,DAB2,DAP,DAXX,DCAF1,DEPDC1,DHFR,DMBX1,DNMT1,DNMT3B,DPF3,E2F1,E2F7,E2F8,EDN1,EDNRB,EIF4EBP1,ELK4,ENO1,EP300,ETV6,EXOSC8,EXOSC9,EZH2,EZR,FGFR2,FLNA,FOXJ1,FOXM1,FOXO1,FOXP1,FOXP4,FST,GATAD2B,GLI2,GLI3,GLIS2,GLIS3,GM…	16	15	15	15	15
GO:0010557	positive regulation of macromolecule biosynthetic process	down	5.05694e-17	16.2961	1502	2166	322	16324	ABHD14B,ACTB,ACTL6A,AGO1,AGO2,AGRN,AR,ASCL1,ASPH,ASXL2,ATAD2,ATF3,ATF6B,ATOH8,AURKB,AUTS2,BCL11A,BCL11B,BCL2L12,BICRA,BLM,BMP5,BMP6,BMP7,BMPR1B,BRCA1,BRCA2,CASZ1,CCL2,CCN1,CDC73,CDH13,CDK12,CDK5RAP2,CHD6,CHEK2,CHTF18,CKAP2,COL1A1,CREB3L2,CREBBP,CREBZF,CRTC2,CX3CL1,DAB2,DDX11,DDX17,DDX39B,DEK,DLL1,DOT1L,DPF3,DSCC1,DVL2,E2F1,E2F2,E2F4,E2F7,E2F8,EDN1,EGF,EGFR,EGR1,EGR2,ELF1,ELF4,ELK4,ELL2,EP300,EP40…	16	15	15	15	15
GO:0010556	regulation of macromolecule biosynthetic process	down	1.60257e-10	9.79518	3496	2166	599	16324	AASS,ABHD14B,ACTB,ACTL6A,AEBP1,AGER,AGO1,AGO2,AGRN,AJUBA,ANKRD1,AR,ASCL1,ASPH,ASXL2,ATAD2,ATF3,ATF6B,ATOH1,ATOH8,ATP2B4,AURKB,AUTS2,BACE2,BAZ1A,BBX,BCL11A,BCL11B,BCL2L12,BCL6,BCOR,BEND3,BHLHE22,BICRA,BIRC5,BLM,BMI1,BMP5,BMP6,BMP7,BMPR1B,BRCA1,BRCA2,BRD2,BRIP1,BTAF1,CASZ1,CAV1,CBX2,CCL2,CCN1,CCND1,CCNL1,CDC73,CDH13,CDK12,CDK4,CDK5RAP2,CDK5RAP3,CEBPD,CELSR2,CENPF,CHD1,CHD6,CHD7,CHEK2,CHTF18,CIB1,CK…	16	15	15	15	15
GO:0010605	negative regulation of macromolecule metabolic process	down	0.000147461	3.83132	2265	2166	382	16324	AASS,AEBP1,AGER,AGO1,AGO2,AJUBA,ANKRD1,ANXA1,AQP1,AR,ASCL1,ATF3,ATOH8,ATP2B4,AUNIP,AURKA,AURKB,AXIN2,AXL,BACE2,BARD1,BAZ1A,BCL11A,BCL2L12,BCL6,BCOR,BEND3,BIRC5,BLM,BMI1,BMP6,BMP7,BRCA1,BTAF1,BTN2A2,BUB1B,CARHSP1,CAV1,CBX2,CCDC3,CCND1,CD44,CD46,CDC20,CDC6,CDC73,CDK2,CDK5RAP3,CDT1,CDYL,CENPF,CIB1,CLDN5,CLU,CNOT1,CNOT3,CNOT6L,CRB2,CREBBP,CREBZF,CRKL,CRTAP,CUX1,CUX2,CX3CL1,DAB2,DAP,DAXX,DCAF1,DDIT4,D…	16	15	15	15	15
GO:0010604	positive regulation of macromolecule metabolic process	down	6.06595e-15	14.2171	2903	2166	534	16324	ABHD14B,ACTB,ACTG1,ACTG2,ACTL6A,ADAM17,ADAM9,AFDN,AGER,AGO1,AGO2,AGPAT2,AGRN,AMH,ANGPT1,ANP32B,ANXA1,AR,ARAF,ARRDC4,ASCL1,ASPH,ASXL2,ATAD2,ATAD5,ATF3,ATF6B,ATOH8,ATP2B4,AURKB,AUTS2,AXIN2,B2M,BARD1,BAZ1A,BCL11A,BCL11B,BCL2L12,BICRA,BIRC5,BLM,BMI1,BMP5,BMP6,BMP7,BMPR1B,BORA,BRAT1,BRCA1,BRCA2,BTN3A2,BVES,C5,CASP2,CASS4,CASZ1,CAV1,CCBE1,CCL2,CCN1,CCND1,CD44,CD46,CD58,CDC20,CDC73,CDCA2,CDCA8,CDH13,CDH…	16	15	15	15	15
GO:0060255	regulation of macromolecule metabolic process	down	1.78026e-11	10.7495	5440	2166	881	16324	AASS,ABHD14B,ACTB,ACTG1,ACTG2,ACTL6A,ADAM17,ADAM9,ADNP2,AEBP1,AFDN,AFF1,AFF2,AGER,AGO1,AGO2,AGPAT2,AGRN,AHNAK,AJUBA,ALPK2,AMH,ANGPT1,ANKRD1,ANP32B,ANXA1,AQP1,AR,ARAF,ARRDC4,ASCL1,ASPH,ASXL2,ATAD2,ATAD5,ATF3,ATF6B,ATOH1,ATOH8,ATP2B4,AUNIP,AURKA,AURKB,AUTS2,AXIN2,AXL,B2M,BACE2,BARD1,BAZ1A,BBX,BCL11A,BCL11B,BCL2L12,BCL6,BCOR,BEND3,BHLHE22,BICRA,BIRC5,BLM,BMI1,BMP5,BMP6,BMP7,BMPR1B,BORA,BRAT1,BRCA1,B…	16	15	15	15	15
GO:0010468	regulation of gene expression	down	7.5209e-08	7.12373	4282	2166	695	16324	AASS,ABHD14B,ACTB,ACTG1,ACTG2,ACTL6A,ADAM17,ADNP2,AEBP1,AFDN,AFF1,AFF2,AGER,AGO1,AGO2,AGPAT2,AGRN,AHNAK,AJUBA,ALPK2,AMH,ANGPT1,ANKRD1,ANXA1,AR,ASCL1,ASPH,ASXL2,ATAD2,ATF3,ATF6B,ATOH1,ATOH8,ATP2B4,AURKA,AURKB,AUTS2,AXIN2,AXL,B2M,BAZ1A,BBX,BCL11A,BCL11B,BCL2L12,BCL6,BCOR,BEND3,BHLHE22,BICRA,BIRC5,BLM,BMI1,BMP5,BMP6,BMP7,BMPR1B,BRCA1,BRCA2,BRD2,BRIP1,BTAF1,BTN2A2,BTN3A2,BTN3A3,C5,CARHSP1,CASZ1,CAV1,…	16	15	15	15	15
GO:0051172	negative regulation of nitrogen compound metabolic process	down	0.000151356	3.82	1934	2166	333	16324	AASS,AEBP1,AGO1,AGO2,ANKRD1,AQP1,AR,ASCL1,ATF3,ATOH8,ATP2B4,AUNIP,AURKB,AXIN2,BACE2,BARD1,BCL11A,BCL2L12,BCL6,BCOR,BEND3,BIRC5,BLM,BMI1,BMP6,BMP7,BRCA1,BTAF1,BUB1B,CAV1,CBX2,CCND1,CD44,CDC20,CDC6,CDC73,CDK5RAP3,CDT1,CDYL,CENPF,CIB1,CLU,CNOT1,CNOT3,CNOT6L,CRB2,CREBBP,CREBZF,CRKL,CRTAP,CUX1,CUX2,DAB2,DAP,DAXX,DCAF1,DDIT4,DEPDC1,DHFR,DMBX1,DNMT1,DNMT3B,DPF3,DUSP16,E2F1,E2F7,E2F8,EDN1,EDNRB,EGFR,EIF4…	16	15	15	15	15
GO:0051173	positive regulation of nitrogen compound metabolic process	down	2.05612e-17	16.687	2563	2166	493	16324	ABHD14B,ACTB,ACTL6A,ADAM17,ADAM9,AGER,AGO1,AGO2,AGRN,ANGPT1,ANP32B,AR,ARAF,ARRDC4,ASCL1,ASPH,ASS1,ASXL2,ATAD2,ATAD5,ATF3,ATF6B,ATOH8,ATP2B4,AURKB,AUTS2,AXIN2,BARD1,BAZ1A,BCL11A,BCL11B,BCL2L12,BEND3,BICRA,BIRC5,BLM,BMI1,BMP5,BMP6,BMP7,BMPR1B,BORA,BRAT1,BRCA1,BRCA2,CASP2,CASS4,CASZ1,CAV1,CCBE1,CCN1,CCND1,CD44,CDC20,CDC73,CDCA2,CDCA8,CDH13,CDH5,CDK12,CDK5RAP2,CDK5RAP3,CDT1,CEMIP,CENPE,CHD6,CHEK2,CHR…	16	15	15	15	15
GO:0051171	regulation of nitrogen compound metabolic process	down	1.60453e-12	11.7947	4959	2166	820	16324	AASS,ABHD14B,ACTB,ACTL6A,ADAM17,ADAM9,AEBP1,AFF2,AGER,AGO1,AGO2,AGRN,AHNAK,AJUBA,AK4,ANGPT1,ANKRD1,ANP32B,AQP1,AR,ARAF,ARRDC4,ASCL1,ASPH,ASS1,ASXL2,ATAD2,ATAD5,ATF3,ATF6B,ATOH1,ATOH8,ATP2B4,AUNIP,AURKB,AUTS2,AXIN2,BACE2,BARD1,BAZ1A,BBX,BCL11A,BCL11B,BCL2L12,BCL6,BCOR,BEND3,BHLHE22,BICRA,BIRC5,BLM,BMI1,BMP5,BMP6,BMP7,BMPR1B,BORA,BRAT1,BRCA1,BRCA2,BRD2,BRIP1,BTAF1,BUB1B,CARHSP1,CASP2,CASS4,CASZ1,CA…	16	15	15	15	15
GO:0009890	negative regulation of biosynthetic process	down	6.18438e-07	6.2087	1331	2166	254	16324	AASS,AEBP1,AGO1,AGO2,ANKRD1,AR,ASCL1,ATF3,ATOH8,ATP2B4,AURKB,BACE2,BCL11A,BCL6,BCOR,BEND3,BIRC5,BMI1,BMP5,BMP6,BMP7,BRCA1,BTAF1,CAV1,CBX2,CCND1,CDC73,CENPF,CLK2,CNOT1,CNOT3,CNOT6L,CREBBP,CREBZF,CUX1,CUX2,DAB2,DAP,DAXX,DCAF1,DEPDC1,DHFR,DKKL1,DMBX1,DNMT1,DNMT3B,DPF3,E2F1,E2F7,E2F8,EDN1,EDNRB,EIF4EBP1,ELK4,ENO1,EP300,ERLIN1,ETV6,EXOSC8,EXOSC9,EZH2,EZR,FGF19,FGFR2,FLNA,FOXJ1,FOXM1,FOXO1,FOXP1,FOXP4,…	16	15	15	15	15
GO:0009892	negative regulation of metabolic process	down	0.00162729	2.78854	2439	2166	400	16324	AASS,ADAM17,AEBP1,AGER,AGO1,AGO2,AJUBA,ANKRD1,ANXA1,AQP1,AR,ASCL1,ATF3,ATOH8,ATP2B4,AUNIP,AURKA,AURKB,AXIN2,AXL,BACE2,BARD1,BAZ1A,BCL11A,BCL2,BCL2L12,BCL6,BCOR,BEND3,BIRC5,BLM,BMF,BMI1,BMP5,BMP6,BMP7,BRCA1,BTAF1,BTN2A2,BUB1B,CARHSP1,CAV1,CBX2,CCDC3,CCND1,CD44,CD46,CDC20,CDC6,CDC73,CDK2,CDK5RAP3,CDK6,CDKN2C,CDT1,CDYL,CENPF,CIB1,CLDN5,CLK2,CLU,CNOT1,CNOT3,CNOT6L,CRB2,CREBBP,CREBZF,CRKL,CRTAP,CUX1,C…	16	15	15	15	15
GO:0009891	positive regulation of biosynthetic process	down	1.82762e-15	14.7381	1603	2166	333	16324	ABHD14B,ACTB,ACTL6A,AGO1,AGO2,AGRN,ANXA1,AR,ASCL1,ASPH,ASS1,ASXL2,ATAD2,ATF3,ATF6B,ATOH8,AURKB,AUTS2,BCL11A,BCL11B,BCL2L12,BICRA,BLM,BMP5,BMP6,BMP7,BMPR1B,BRCA1,BRCA2,CASZ1,CCL2,CCN1,CDC73,CDH13,CDK12,CDK5RAP2,CHD6,CHEK2,CHTF18,CKAP2,CLU,COL1A1,CREB3L2,CREBBP,CREBZF,CRTC2,CX3CL1,DAB2,DDAH2,DDX11,DDX17,DDX39B,DEK,DLL1,DOT1L,DPF3,DSCC1,DVL2,E2F1,E2F2,E2F4,E2F7,E2F8,EDN1,EGF,EGFR,EGR1,EGR2,ELF1,ELF4…	16	15	15	15	15
GO:0009889	regulation of biosynthetic process	down	1.37632e-09	8.86128	3658	2166	617	16324	AASS,ABHD14B,ACTB,ACTL6A,AEBP1,AGER,AGO1,AGO2,AGRN,AJUBA,AK4,ANKRD1,ANXA1,AR,ASCL1,ASPH,ASS1,ASXL2,ATAD2,ATF3,ATF6B,ATOH1,ATOH8,ATP2B4,AURKB,AUTS2,BACE2,BAZ1A,BBX,BCL11A,BCL11B,BCL2L12,BCL6,BCOR,BEND3,BHLHE22,BICRA,BIRC5,BLM,BMI1,BMP5,BMP6,BMP7,BMPR1B,BRCA1,BRCA2,BRD2,BRIP1,BTAF1,CASZ1,CAV1,CBX2,CCL2,CCN1,CCND1,CCNL1,CDC73,CDH13,CDK12,CDK4,CDK5RAP2,CDK5RAP3,CEBPD,CELSR2,CENPF,CHD1,CHD6,CHD7,CHEK2…	16	15	15	15	15
GO:0080090	regulation of primary metabolic process	down	1.51416e-11	10.8198	5093	2166	833	16324	AASS,ABHD14B,ACTB,ACTL6A,ADAM17,ADAM9,ADGRF5,AEBP1,AFF2,AGER,AGO1,AGO2,AGRN,AHNAK,AJUBA,AK4,ANGPT1,ANKRD1,ANP32B,ANXA1,AQP1,AR,ARAF,ARRDC4,ASCL1,ASPH,ASXL2,ATAD2,ATAD5,ATF3,ATF6B,ATOH1,ATOH8,ATP2B4,AUNIP,AURKB,AUTS2,AXIN2,BACE2,BARD1,BAZ1A,BBX,BCL11A,BCL11B,BCL2L12,BCL6,BCOR,BEND3,BHLHE22,BICRA,BIRC5,BLM,BMI1,BMP5,BMP6,BMP7,BMPR1B,BORA,BRAT1,BRCA1,BRCA2,BRD2,BRIP1,BTAF1,BUB1B,CARHSP1,CASP2,CASS4,…	16	15	15	15	15
GO:0009893	positive regulation of metabolic process	down	9.35313e-14	13.029	3195	2166	572	16324	ABHD14B,ACTB,ACTG1,ACTG2,ACTL6A,ADAM17,ADAM9,AFDN,AGER,AGO1,AGO2,AGPAT2,AGRN,ALMS1,ALPL,AMH,ANGPT1,ANP32B,ANXA1,AR,ARAF,ARRDC4,ASCL1,ASPH,ASS1,ASXL2,ATAD2,ATAD5,ATF3,ATF6B,ATOH8,ATP2B4,AURKB,AUTS2,AXIN2,AXL,B2M,BARD1,BAZ1A,BCL11A,BCL11B,BCL2L12,BEND3,BICRA,BIRC5,BLM,BMI1,BMP5,BMP6,BMP7,BMPR1B,BORA,BRAT1,BRCA1,BRCA2,BTN3A2,BVES,C5,CALCOCO2,CASP2,CASS4,CASZ1,CAV1,CCBE1,CCL2,CCN1,CCNB1,CCND1,CD44,CD…	16	15	15	15	15
GO:0019222	regulation of metabolic process	down	8.1204e-10	9.09042	5908	2166	935	16324	AASS,ABHD14B,ACTB,ACTG1,ACTG2,ACTL6A,ADAM17,ADAM9,ADGRF5,ADNP2,AEBP1,AFDN,AFF1,AFF2,AGER,AGO1,AGO2,AGPAT2,AGRN,AHNAK,AJUBA,AK4,ALMS1,ALPK2,ALPL,AMH,ANGPT1,ANKRD1,ANP32B,ANXA1,AQP1,AR,ARAF,ARRDC4,ASCL1,ASPH,ASS1,ASXL2,ATAD2,ATAD5,ATF3,ATF6B,ATOH1,ATOH8,ATP2B4,ATP6V1B1,AUNIP,AURKA,AURKB,AUTS2,AXIN2,AXL,B2M,BACE2,BARD1,BAZ1A,BBX,BCL11A,BCL11B,BCL2,BCL2L12,BCL6,BCOR,BEND3,BHLHE22,BICRA,BIRC5,BLM,BMF,…	16	15	15	15	15
GO:0006468	protein phosphorylation	down	0.00232314	2.63392	1264	2166	225	16324	ACTB,ADAM17,ADAM9,AGER,AMH,ANGPT1,ARAF,ATP2B4,AURKA,AURKB,AXIN2,BIRC5,BLM,BMP2K,BMP5,BMP6,BMP7,BMPR1B,BORA,BRAT1,BRD2,CASS4,CAV1,CCL2,CCN1,CCNA2,CCNB1,CCNB2,CCND1,CCNE2,CCNF,CD44,CDC25B,CDC25C,CDC6,CDCA8,CDH5,CDK1,CDK12,CDK19,CDK2,CDK4,CDK5RAP3,CDK6,CDKN2C,CDKN3,CEMIP,CENPE,CHEK1,CHEK2,CHRNA3,CIB1,CIT,CLK2,CLSPN,CLU,CRKL,CSF1,CSNK2B,CX3CL1,DAB2,DAXX,DDIT4,DDR1,DDR2,DIPK2A,DMPK,DUSP16,DVL2,ECT2,ED…	15	14	14	14	14
GO:0031401	positive regulation of protein modification process	down	0.00949576	2.02247	800	2166	150	16324	ADAM17,ADAM9,AGER,ANGPT1,ARAF,ARRDC4,ATP2B4,AURKB,AUTS2,AXIN2,BIRC5,BMI1,BMP5,BMP6,BMP7,BORA,BRAT1,BRCA1,CASS4,CAV1,CCN1,CCND1,CD44,CDC20,CDCA2,CDCA8,CDH5,CDK5RAP3,CEMIP,CENPE,CHRNA3,CIB1,CLSPN,CLU,CRKL,CSF1,CSNK2B,CX3CL1,DAB2,DAXX,DDR2,DEK,DIPK2A,DVL2,ECT2,EDN1,EGF,EGFR,EGR1,EMP2,ENPP2,ERBB2,ERBB4,ERN1,ETAA1,EZH2,FAM107A,FANCI,FAXDC2,FGF1,FGF19,FGF2,FGFR1,FGFR3,GDF10,GDF7,GHR,GPRC5B,GRM5,HCFC1,H…	15	14	14	14	14
GO:0001932	regulation of protein phosphorylation	down	0.0056606	2.24714	882	2166	164	16324	ACTB,ADAM17,ADAM9,AGER,ANGPT1,ARAF,ATP2B4,AURKB,AXIN2,BIRC5,BLM,BMP5,BMP6,BMP7,BORA,BRAT1,CASS4,CAV1,CCN1,CCNA2,CCNB1,CCNB2,CCND1,CCNE2,CCNF,CD44,CDC25C,CDC6,CDCA8,CDH5,CDK12,CDK5RAP3,CDKN2C,CDKN3,CEMIP,CENPE,CHRNA3,CIB1,CLSPN,CLU,CRKL,CSF1,CSNK2B,CX3CL1,DAB2,DAXX,DDIT4,DDR2,DIPK2A,DUSP16,DVL2,ECT2,EDN1,EGF,EGFR,EGR1,EMP2,ENPP2,EPHA7,EPHB2,ERBB2,ERBB4,ERN1,ETAA1,EZH2,FAXDC2,FBLN1,FGF1,FGF19,FGF2,…	15	14	14	14	14
GO:0001934	positive regulation of protein phosphorylation	down	0.000718218	3.14374	588	2166	121	16324	ADAM17,ADAM9,AGER,ANGPT1,ARAF,ATP2B4,AURKB,AXIN2,BIRC5,BMP5,BMP6,BMP7,BORA,BRAT1,CASS4,CAV1,CCN1,CCND1,CD44,CDCA8,CEMIP,CENPE,CHRNA3,CIB1,CLSPN,CLU,CRKL,CSF1,CSNK2B,CX3CL1,DAB2,DAXX,DDR2,DIPK2A,DVL2,ECT2,EDN1,EGF,EGFR,EGR1,EMP2,ENPP2,ERBB2,ERBB4,ERN1,ETAA1,EZH2,FAXDC2,FGF1,FGF19,FGF2,FGFR1,FGFR3,GDF10,GDF7,GHR,GPRC5B,GRM5,HES1,HES5,HMGA2,IL6R,INCENP,INHBB,IQGAP1,ITGA5,KIF14,KIT,LIMCH1,MALT1,MAP3K…	15	14	14	14	14
GO:0045860	positive regulation of protein kinase activity	down	0.00117087	2.93149	289	2166	69	16324	ADAM17,ADAM9,ANGPT1,ATP2B4,AXIN2,BORA,CASS4,CCN1,CCND1,CEMIP,CENPE,CHRNA3,CIB1,CLSPN,CLU,CSF1,DAXX,DDR2,DIPK2A,DVL2,ECT2,EDN1,EGF,EGFR,EGR1,EMP2,ERBB2,ERN1,ETAA1,EZH2,FGF1,FGF2,FGFR1,GHR,GPRC5B,GRM5,HMGA2,IL6R,INCENP,IQGAP1,KIF14,KIT,MALT1,MAP3K4,MT3,NEDD9,NTRK3,PDGFB,PDGFC,PDGFRB,PILRB,PKD1,PKD2,PRLR,PSRC1,PTK2B,RASGRP1,RASSF2,RELN,RGCC,RPS3,SASH1,TGFB2,TGFBR2,THBS1,TOM1L1,TPX2,VEGFA,WNT5A	15	14	14	14	14
GO:0031328	positive regulation of cellular biosynthetic process	down	4.1048e-16	15.3867	1564	2166	329	16324	ABHD14B,ACTB,ACTL6A,AGO1,AGO2,AGRN,ANXA1,AR,ASCL1,ASPH,ASS1,ASXL2,ATAD2,ATF3,ATF6B,ATOH8,AURKB,AUTS2,BCL11A,BCL11B,BCL2L12,BICRA,BLM,BMP5,BMP6,BMP7,BMPR1B,BRCA1,BRCA2,CASZ1,CCN1,CDC73,CDH13,CDK12,CDK5RAP2,CHD6,CHEK2,CHTF18,CKAP2,CLU,COL1A1,CREB3L2,CREBBP,CREBZF,CRTC2,CX3CL1,DAB2,DDAH2,DDX11,DDX17,DDX39B,DEK,DLL1,DOT1L,DPF3,DSCC1,DVL2,E2F1,E2F2,E2F4,E2F7,E2F8,EDN1,EGF,EGFR,EGR1,EGR2,ELF1,ELF4,ELK4…	15	14	14	14	14
GO:0031326	regulation of cellular biosynthetic process	down	1.16187e-10	9.93484	3573	2166	611	16324	AASS,ABHD14B,ACTB,ACTL6A,AEBP1,AGER,AGO1,AGO2,AGRN,AJUBA,AK4,ANKRD1,ANXA1,AR,ASCL1,ASPH,ASS1,ASXL2,ATAD2,ATF3,ATF6B,ATOH1,ATOH8,ATP2B4,AURKB,AUTS2,BAZ1A,BBX,BCL11A,BCL11B,BCL2L12,BCL6,BCOR,BEND3,BHLHE22,BICRA,BIRC5,BLM,BMI1,BMP5,BMP6,BMP7,BMPR1B,BRCA1,BRCA2,BRD2,BRIP1,BTAF1,CASZ1,CAV1,CBX2,CCN1,CCND1,CCNL1,CDC73,CDH13,CDK12,CDK4,CDK5RAP2,CDK5RAP3,CEBPD,CELSR2,CENPF,CHD1,CHD6,CHD7,CHEK2,CHTF18,CIB…	15	14	14	14	14
GO:0031327	negative regulation of cellular biosynthetic process	down	1.95244e-07	6.70942	1291	2166	250	16324	AASS,AEBP1,AGO1,AGO2,ANKRD1,AR,ASCL1,ATF3,ATOH8,ATP2B4,AURKB,BCL11A,BCL6,BCOR,BEND3,BIRC5,BMI1,BMP5,BMP6,BMP7,BRCA1,BTAF1,CAV1,CBX2,CCND1,CDC73,CENPF,CLK2,CNOT1,CNOT3,CNOT6L,CREBBP,CREBZF,CUX1,CUX2,DAB2,DAP,DAXX,DCAF1,DEPDC1,DHFR,DKKL1,DMBX1,DNMT1,DNMT3B,DPF3,E2F1,E2F7,E2F8,EDN1,EDNRB,EIF4EBP1,ELK4,ENO1,EP300,ERLIN1,ETV6,EXOSC8,EXOSC9,EZH2,EZR,FGF19,FGFR2,FLNA,FOXJ1,FOXM1,FOXO1,FOXP1,FOXP4,FST,GA…	15	14	14	14	14
GO:0031324	negative regulation of cellular metabolic process	down	2.00013e-05	4.69894	1805	2166	319	16324	AASS,AEBP1,AGO1,AGO2,ANKRD1,AR,ASCL1,ATF3,ATOH8,ATP2B4,AUNIP,AURKB,AXIN2,BARD1,BCL11A,BCL2,BCL6,BCOR,BEND3,BIRC5,BLM,BMF,BMI1,BMP5,BMP6,BMP7,BRCA1,BTAF1,CAV1,CBX2,CCND1,CDC6,CDC73,CDK5RAP3,CDK6,CDKN2C,CDT1,CENPF,CIB1,CLK2,CNOT1,CNOT3,CNOT6L,CREBBP,CREBZF,CRKL,CUX1,CUX2,DAB2,DAP,DAXX,DCAF1,DDIT4,DEPDC1,DHFR,DKKL1,DMBX1,DNMT1,DNMT3B,DPF3,DUSP16,E2F1,E2F7,E2F8,EDN1,EDNRB,EIF4EBP1,ELK4,ENO1,EP300,EPH…	15	14	14	14	14
GO:0031323	regulation of cellular metabolic process	down	8.25762e-13	12.0831	4862	2166	808	16324	AASS,ABHD14B,ACTB,ACTL6A,ADAM17,ADAM9,AEBP1,AFF2,AGER,AGO1,AGO2,AGRN,AHNAK,AJUBA,AK4,ANGPT1,ANKRD1,ANXA1,AR,ARAF,ASCL1,ASPH,ASS1,ASXL2,ATAD2,ATAD5,ATF3,ATF6B,ATOH1,ATOH8,ATP2B4,ATP6V1B1,AUNIP,AURKB,AUTS2,AXIN2,AXL,B2M,BARD1,BAZ1A,BBX,BCL11A,BCL11B,BCL2,BCL2L12,BCL6,BCOR,BEND3,BHLHE22,BICRA,BIRC5,BLM,BMF,BMI1,BMP5,BMP6,BMP7,BMPR1B,BORA,BRAT1,BRCA1,BRCA2,BRD2,BRIP1,BTAF1,CALCOCO2,CARHSP1,CASS4,CASZ…	15	14	14	14	14
GO:0051174	regulation of phosphorus metabolic process	down	0.00380722	2.41939	1102	2166	199	16324	ACTB,ADAM17,ADAM9,AGER,AK4,ANGPT1,AR,ARAF,ATP2B4,AURKB,AXIN2,AXL,BARD1,BEND3,BIRC5,BLM,BMP5,BMP6,BMP7,BORA,BRAT1,CASS4,CAV1,CCN1,CCNA2,CCNB1,CCNB2,CCND1,CCNE2,CCNF,CD44,CDC25C,CDC6,CDCA2,CDCA8,CDH5,CDK12,CDK5RAP3,CDKN2C,CDKN3,CEMIP,CENPE,CHRNA3,CIB1,CLSPN,CLU,CRKL,CSF1,CSNK2B,CX3CL1,DAB2,DAXX,DDIT4,DDR1,DDR2,DIPK2A,DUSP16,DVL2,ECT2,EDN1,EGF,EGFR,EGR1,EMP2,ENO1,ENPP2,EPHA2,EPHA3,EPHA7,EPHB2,EPHB4,…	15	14	14	14	14
GO:0043549	regulation of kinase activity	down	0.00435579	2.36093	602	2166	120	16324	ACTB,ADAM17,ADAM9,ANGPT1,ATP2B4,AXIN2,AXL,BLM,BMP7,BORA,CASS4,CAV1,CCN1,CCNA2,CCNB1,CCNB2,CCND1,CCNE2,CCNF,CD44,CDC25C,CDC6,CDK12,CDK5RAP3,CDKN2C,CDKN3,CEMIP,CENPE,CHRNA3,CIB1,CLSPN,CLU,CSF1,DAXX,DDR1,DDR2,DIPK2A,DUSP16,DVL2,ECT2,EDN1,EGF,EGFR,EGR1,EMP2,EPHA2,EPHA3,EPHA7,EPHB2,EPHB4,ERBB2,ERBB4,ERN1,ETAA1,EZH2,FGF1,FGF2,FGFR1,FGFR2,FGFR3,GHR,GPRC5B,GRM5,HEG1,HMGA2,HSPB1,IL6R,INCENP,IPO5,IQGAP1,IR…	15	14	14	14	14
GO:0042325	regulation of phosphorylation	down	0.000326304	3.48638	976	2166	185	16324	ACTB,ADAM17,ADAM9,AGER,ANGPT1,AR,ARAF,ATP2B4,AURKB,AXIN2,AXL,BARD1,BIRC5,BLM,BMP5,BMP6,BMP7,BORA,BRAT1,CASS4,CAV1,CCN1,CCNA2,CCNB1,CCNB2,CCND1,CCNE2,CCNF,CD44,CDC25C,CDC6,CDCA8,CDH5,CDK12,CDK5RAP3,CDKN2C,CDKN3,CEMIP,CENPE,CHRNA3,CIB1,CLSPN,CLU,CRKL,CSF1,CSNK2B,CX3CL1,DAB2,DAXX,DDIT4,DDR1,DDR2,DIPK2A,DUSP16,DVL2,ECT2,EDN1,EGF,EGFR,EGR1,EMP2,ENPP2,EPHA2,EPHA3,EPHA7,EPHB2,EPHB4,ERBB2,ERBB4,ERN1,ETAA…	15	14	14	14	14
GO:0019220	regulation of phosphate metabolic process	down	0.00357462	2.44677	1101	2166	199	16324	ACTB,ADAM17,ADAM9,AGER,AK4,ANGPT1,AR,ARAF,ATP2B4,AURKB,AXIN2,AXL,BARD1,BEND3,BIRC5,BLM,BMP5,BMP6,BMP7,BORA,BRAT1,CASS4,CAV1,CCN1,CCNA2,CCNB1,CCNB2,CCND1,CCNE2,CCNF,CD44,CDC25C,CDC6,CDCA2,CDCA8,CDH5,CDK12,CDK5RAP3,CDKN2C,CDKN3,CEMIP,CENPE,CHRNA3,CIB1,CLSPN,CLU,CRKL,CSF1,CSNK2B,CX3CL1,DAB2,DAXX,DDIT4,DDR1,DDR2,DIPK2A,DUSP16,DVL2,ECT2,EDN1,EGF,EGFR,EGR1,EMP2,ENO1,ENPP2,EPHA2,EPHA3,EPHA7,EPHB2,EPHB4,…	15	14	14	14	14
GO:0033674	positive regulation of kinase activity	down	4.0048e-06	5.39742	359	2166	89	16324	ADAM17,ADAM9,ANGPT1,ATP2B4,AXIN2,AXL,BORA,CASS4,CCN1,CCND1,CD44,CEMIP,CENPE,CHRNA3,CIB1,CLSPN,CLU,CSF1,DAXX,DDR1,DDR2,DIPK2A,DVL2,ECT2,EDN1,EGF,EGFR,EGR1,EMP2,EPHA2,EPHA3,EPHA7,EPHB2,EPHB4,ERBB2,ERBB4,ERN1,ETAA1,EZH2,FGF1,FGF2,FGFR1,FGFR2,FGFR3,GHR,GPRC5B,GRM5,HMGA2,IL6R,INCENP,IQGAP1,IRS1,KIF14,KIT,MALT1,MAP3K4,MERTK,MRE11,MT3,NEDD9,NTRK2,NTRK3,PDGFB,PDGFC,PDGFRB,PIFO,PILRB,PKD1,PKD2,PRKD1,PRLR,…	15	14	14	14	14
GO:0042327	positive regulation of phosphorylation	down	5.18547e-05	4.28521	651	2166	136	16324	ADAM17,ADAM9,AGER,ANGPT1,AR,ARAF,ATP2B4,AURKB,AXIN2,AXL,BIRC5,BMP5,BMP6,BMP7,BORA,BRAT1,CASS4,CAV1,CCN1,CCND1,CD44,CDCA8,CEMIP,CENPE,CHRNA3,CIB1,CLSPN,CLU,CRKL,CSF1,CSNK2B,CX3CL1,DAB2,DAXX,DDR1,DDR2,DIPK2A,DVL2,ECT2,EDN1,EGF,EGFR,EGR1,EMP2,ENPP2,EPHA2,EPHA3,EPHA7,EPHB2,EPHB4,ERBB2,ERBB4,ERN1,ETAA1,EZH2,FAXDC2,FGF1,FGF19,FGF2,FGFR1,FGFR2,FGFR3,GDF10,GDF7,GHR,GPRC5B,GRM5,HES1,HES5,HMGA2,IL6R,INCENP…	15	14	14	14	14
GO:0045937	positive regulation of phosphate metabolic process	down	0.000313765	3.5034	713	2166	143	16324	ADAM17,ADAM9,AGER,ANGPT1,AR,ARAF,ATP2B4,AURKB,AXIN2,AXL,BEND3,BIRC5,BMP5,BMP6,BMP7,BORA,BRAT1,CASS4,CAV1,CCN1,CCND1,CD44,CDCA2,CDCA8,CDH5,CEMIP,CENPE,CHRNA3,CIB1,CLSPN,CLU,CRKL,CSF1,CSNK2B,CX3CL1,DAB2,DAXX,DDR1,DDR2,DIPK2A,DVL2,ECT2,EDN1,EGF,EGFR,EGR1,EMP2,ENO1,ENPP2,EPHA2,EPHA3,EPHA7,EPHB2,EPHB4,ERBB2,ERBB4,ERN1,ETAA1,EZH2,FAXDC2,FGF1,FGF19,FGF2,FGFR1,FGFR2,FGFR3,GDF10,GDF7,GHR,GPRC5B,GRM5,HES1,…	15	14	14	14	14
GO:0031325	positive regulation of cellular metabolic process	down	1.21919e-17	16.9139	2441	2166	475	16324	ABHD14B,ACTB,ACTL6A,ADAM17,ADAM9,AGER,AGO1,AGO2,AGRN,ANGPT1,ANXA1,AR,ARAF,ASCL1,ASPH,ASS1,ASXL2,ATAD2,ATAD5,ATF3,ATF6B,ATOH8,ATP2B4,AURKB,AUTS2,AXIN2,AXL,B2M,BAZ1A,BCL11A,BCL11B,BCL2L12,BEND3,BICRA,BIRC5,BLM,BMP5,BMP6,BMP7,BMPR1B,BORA,BRAT1,BRCA1,BRCA2,CALCOCO2,CASS4,CASZ1,CAV1,CCN1,CCNB1,CCND1,CD44,CDC73,CDCA2,CDCA8,CDH13,CDH5,CDK1,CDK12,CDK5RAP2,CDT1,CEMIP,CENPE,CHD6,CHEK2,CHRNA3,CHTF18,CIB1,CK…	15	14	14	14	14
GO:0010562	positive regulation of phosphorus metabolic process	down	0.000313765	3.5034	713	2166	143	16324	ADAM17,ADAM9,AGER,ANGPT1,AR,ARAF,ATP2B4,AURKB,AXIN2,AXL,BEND3,BIRC5,BMP5,BMP6,BMP7,BORA,BRAT1,CASS4,CAV1,CCN1,CCND1,CD44,CDCA2,CDCA8,CDH5,CEMIP,CENPE,CHRNA3,CIB1,CLSPN,CLU,CRKL,CSF1,CSNK2B,CX3CL1,DAB2,DAXX,DDR1,DDR2,DIPK2A,DVL2,ECT2,EDN1,EGF,EGFR,EGR1,EMP2,ENO1,ENPP2,EPHA2,EPHA3,EPHA7,EPHB2,EPHB4,ERBB2,ERBB4,ERN1,ETAA1,EZH2,FAXDC2,FGF1,FGF19,FGF2,FGFR1,FGFR2,FGFR3,GDF10,GDF7,GHR,GPRC5B,GRM5,HES1,…	15	14	14	14	14
GO:0006281	DNA repair	down	2.02249e-10	9.69411	516	2166	130	16324	ACTB,ACTL6A,AP5Z1,AUNIP,AXIN2,BARD1,BLM,BRCA1,BRCA2,BRIP1,BRME1,CDC45,CDCA5,CDK1,CETN2,CHD1L,CHEK1,CHEK2,CIB1,DDX11,DEK,DNA2,DOT1L,DPF3,DTL,EGFR,EME1,EP400,ERCC6L2,EXO1,EYA2,EYA4,FAM111A,FANCA,FANCB,FANCD2,FANCI,FEN1,FOXM1,GEN1,GINS2,GINS4,GTF2H4,H2AX,HMGA2,HMGB1,HMGB2,HROB,ING3,INTS3,KAT5,LIG1,MBTD1,MCM2,MCM3,MCM4,MCM5,MCM6,MCM7,MCM8,MMS22L,MRE11,MSH6,NEIL3,NFRKB,NOP53,NUDT1,PARP1,PARP4,PARP9,PA…	20	19	19	19	19
GO:0006302	double-strand break repair	down	8.81033e-07	6.05501	291	2166	78	16324	ACTB,ACTL6A,AP5Z1,AUNIP,BLM,BRCA1,BRCA2,BRIP1,BRME1,CDC45,CDCA5,CHEK1,CHEK2,CIB1,DDX11,DEK,DNA2,DPF3,EME1,EP400,FANCB,FANCD2,FEN1,FOXM1,GEN1,GINS2,GINS4,H2AX,HMGA2,HMGB1,HMGB2,ING3,INTS3,KAT5,MBTD1,MCM2,MCM3,MCM4,MCM5,MCM6,MCM7,MCM8,MMS22L,MRE11,PARP1,PARP9,PARPBP,PHF10,PNKP,POLA1,POLQ,PRKDC,RAD51,RAD51AP1,RAD51B,RAD54B,RAD54L,RBBP8,RECQL,RECQL4,RFWD3,RIF1,RMI2,RNF169,RPA1,RPA2,SFPQ,SLF1,SLX1B,SM…	20	19	19	19	19
GO:0000725	recombinational repair	down	6.04644e-07	6.2185	170	2166	54	16324	ACTB,ACTL6A,AP5Z1,AUNIP,BLM,BRCA1,BRCA2,CDC45,CHEK1,EP400,FANCB,FEN1,GEN1,GINS2,GINS4,ING3,INTS3,KAT5,MBTD1,MCM2,MCM3,MCM4,MCM5,MCM6,MCM7,MCM8,MMS22L,MRE11,PARP1,PARPBP,POLQ,RAD51,RAD51AP1,RAD51B,RAD54B,RAD54L,RBBP8,RECQL,RECQL4,RFWD3,RIF1,RMI2,RPA1,RPA2,SFPQ,SLF1,SLX1B,SMC5,TIMELESS,TONSL,TRRAP,WRN,XRCC2,XRCC3	20	19	19	19	19
GO:0000724	double-strand break repair via homologous recombination	down	2.86662e-07	6.54263	167	2166	54	16324	ACTB,ACTL6A,AP5Z1,AUNIP,BLM,BRCA1,BRCA2,CDC45,CHEK1,EP400,FANCB,FEN1,GEN1,GINS2,GINS4,ING3,INTS3,KAT5,MBTD1,MCM2,MCM3,MCM4,MCM5,MCM6,MCM7,MCM8,MMS22L,MRE11,PARP1,PARPBP,POLQ,RAD51,RAD51AP1,RAD51B,RAD54B,RAD54L,RBBP8,RECQL,RECQL4,RFWD3,RIF1,RMI2,RPA1,RPA2,SFPQ,SLF1,SLX1B,SMC5,TIMELESS,TONSL,TRRAP,WRN,XRCC2,XRCC3	20	19	19	19	19
GO:0000727	double-strand break repair via break-induced replication	down	0.00378309	2.42215	12	2166	9	16324	CDC45,GINS2,GINS4,MCM2,MCM3,MCM4,MCM5,MCM6,MCM7	20	19	19	19	19
GO:0006271	DNA strand elongation involved in DNA replication	down	6.19307e-07	6.20809	15	2166	13	16324	DNA2,GINS1,LIG1,MCM3,MCM4,MCM7,PCNA,POLA1,POLD2,POLD3,POLE,RFC3,RFC4	20	19	19	19	19
GO:0006270	DNA replication initiation	down	2.40632e-07	6.61865	32	2166	20	16324	CDC45,CDT1,GINS3,GMNN,MCM10,MCM2,MCM3,MCM4,MCM5,MCM6,MCM7,NOC3L,ORC1,ORC6,POLA1,POLA2,PRIM1,PRIM2,TICRR,TOPBP1	20	19	19	19	19
GO:0045005	DNA-templated DNA replication maintenance of fidelity	down	2.6365e-08	7.57897	54	2166	28	16324	BARD1,BLM,BRCA1,BRCA2,DDX11,DNA2,EME1,ETAA1,FAM111A,GEN1,MCM8,MMS22L,MRE11,PARP1,PCNA,POLD1,POLE,RAD51,RBBP8,RFWD3,SLFN11,THOC1,TIMELESS,TIPIN,TONSL,TRAIP,WRN,ZGRF1	20	19	19	19	19
GO:0031297	replication fork processing	down	4.77567e-05	4.32097	47	2166	22	16324	BARD1,BLM,BRCA1,BRCA2,DDX11,DNA2,EME1,ETAA1,FAM111A,GEN1,MMS22L,MRE11,PARP1,PCNA,RAD51,RBBP8,RFWD3,THOC1,TONSL,TRAIP,WRN,ZGRF1	20	19	19	19	19
GO:0022616	DNA strand elongation	down	0.00261475	2.58257	37	2166	17	16324	ACTL6A,DNA2,GINS1,LIG1,MCM3,MCM4,MCM7,MRE11,NFRKB,PCNA,POLA1,POLD2,POLD3,POLE,RFC3,RFC4,TERT	20	19	19	19	19
GO:0006259	DNA metabolic process	down	1.53566e-15	14.8137	871	2166	209	16324	ACTB,ACTL6A,ANKRD1,AP5Z1,ATAD5,AUNIP,AURKB,AXIN2,BARD1,BAZ1A,BCL6,BEND3,BLM,BRCA1,BRCA2,BRIP1,BRME1,CCNA2,CCNB1IP1,CDC45,CDC6,CDCA5,CDK1,CDK2,CDT1,CECR2,CETN2,CHD1L,CHEK1,CHEK2,CHRAC1,CHTF18,CIB1,DBF4,DBF4B,DCAF1,DDX11,DEK,DNA2,DNASE2,DNMT1,DNMT3B,DONSON,DOT1L,DPF3,DSCC1,DTL,E2F7,E2F8,EGF,EGFR,EME1,EP400,ERCC6L2,ESCO2,ETAA1,EXO1,EYA2,EYA4,FAM111A,FAM111B,FANCA,FANCB,FANCD2,FANCI,FBXO5,FEN1,FGF2,F…	20	19	19	19	19
GO:0006310	DNA recombination	down	4.56086e-07	6.34095	277	2166	76	16324	ACTB,ACTL6A,AP5Z1,AUNIP,BARD1,BLM,BRCA1,BRCA2,BRIP1,BRME1,CCNB1IP1,CDC45,CHEK1,DCAF1,EME1,EP400,EXO1,FANCB,FANCD2,FEN1,GEN1,GINS2,GINS4,HMGB1,HMGB2,ING3,INTS3,KAT5,MBTD1,MCM2,MCM3,MCM4,MCM5,MCM6,MCM7,MCM8,MMS22L,MND1,MRE11,MSH5,MSH6,PARP1,PARPBP,POLQ,PRKDC,PSMC3IP,RAD51,RAD51AP1,RAD51B,RAD54B,RAD54L,RBBP8,RECQL,RECQL4,RFWD3,RIF1,RMI2,RPA1,RPA2,SFPQ,SLF1,SLX1B,SMC5,TCF3,TFRC,THOC1,TIMELESS,TONSL,T…	20	19	19	19	19
GO:0006139	nucleobase-containing compound metabolic process	down	1.66631e-08	7.77824	5019	2166	803	16324	AASS,ABHD14B,ACACA,ACACB,ACSF2,ACSS1,ACTB,ACTL6A,ADA,AEBP1,AFF2,AGER,AGO1,AGO2,AGRN,AHNAK,AJUBA,AK4,AK7,ALDH1L1,ALDH6A1,ALDOA,ANKRD1,AP5Z1,AR,ASCL1,ASPH,ASXL2,ATAD2,ATAD5,ATF3,ATF6B,ATG16L2,ATOH1,ATOH8,ATP1A2,ATP2B4,AUNIP,AURKB,AUTS2,AXIN2,BARD1,BAZ1A,BBX,BCL11A,BCL11B,BCL2L12,BCL6,BCOR,BEND3,BHLHE22,BICRA,BIRC5,BLM,BMI1,BMP5,BMP6,BMP7,BMPR1B,BRCA1,BRCA2,BRD2,BRIP1,BRME1,BTAF1,CARHSP1,CASZ1,CAV1,…	20	19	19	19	19
GO:0090304	nucleic acid metabolic process	down	4.92441e-12	11.3076	4576	2166	763	16324	AASS,ABHD14B,ACTB,ACTL6A,AEBP1,AFF2,AGER,AGO1,AGO2,AGRN,AHNAK,AJUBA,ANKRD1,AP5Z1,AR,ASCL1,ASPH,ASXL2,ATAD2,ATAD5,ATF3,ATF6B,ATG16L2,ATOH1,ATOH8,ATP2B4,AUNIP,AURKB,AUTS2,AXIN2,BARD1,BAZ1A,BBX,BCL11A,BCL11B,BCL2L12,BCL6,BCOR,BEND3,BHLHE22,BICRA,BIRC5,BLM,BMI1,BMP5,BMP6,BMP7,BMPR1B,BRCA1,BRCA2,BRD2,BRIP1,BRME1,BTAF1,CARHSP1,CASZ1,CAV1,CAVIN1,CBX2,CCN1,CCNA2,CCNB1IP1,CCND1,CCNL1,CDC45,CDC6,CDC73,CDCA…	20	19	19	19	19
GO:0016070	RNA metabolic process	down	0.000310643	3.50774	4099	2166	642	16324	AASS,ABHD14B,ACTB,ACTL6A,AEBP1,AFF2,AGER,AGO1,AGO2,AGRN,AHNAK,AJUBA,ANKRD1,AR,ASCL1,ASPH,ASXL2,ATAD2,ATF3,ATF6B,ATG16L2,ATOH1,ATOH8,ATP2B4,AURKB,AUTS2,AXIN2,BARD1,BAZ1A,BBX,BCL11A,BCL11B,BCL2L12,BCL6,BCOR,BEND3,BHLHE22,BICRA,BIRC5,BLM,BMI1,BMP5,BMP6,BMP7,BMPR1B,BRCA1,BRCA2,BRD2,BRIP1,BTAF1,CARHSP1,CASZ1,CAV1,CAVIN1,CBX2,CCN1,CCND1,CCNL1,CDC73,CDH13,CDK12,CDK4,CDK5RAP2,CDK5RAP3,CEBPD,CELSR2,CENPF,…	20	19	19	19	19
GO:2000104	negative regulation of DNA-templated DNA replication	down	0.010159	1.99315	8	2166	7	16324	BCL6,CDT1,FBXO5,GMNN,SLFN11,TIMELESS,TIPIN	2	2	2	2	2
GO:0090329	regulation of DNA-templated DNA replication	down	9.21101e-13	12.0357	46	2166	30	16324	BCL6,BLM,CDT1,CHTF18,DBF4,DBF4B,DSCC1,E2F7,E2F8,FBXO5,GINS1,GINS2,GINS3,GINS4,GMNN,MCM2,MCM3,MCM4,MCM5,MCM6,MCM7,PCNA,RFC2,RFC3,RFC4,RFC5,SLFN11,TICRR,TIMELESS,TIPIN	2	2	2	2	2
GO:0006275	regulation of DNA replication	down	2.21886e-09	8.65387	112	2166	45	16324	ACTL6A,ATAD5,BAZ1A,BCL6,BLM,CCNA2,CDC6,CDT1,CHRAC1,CHTF18,DBF4,DBF4B,DNA2,DSCC1,E2F7,E2F8,EGF,EGFR,ESCO2,FBXO5,GINS1,GINS2,GINS3,GINS4,GLI1,GLI2,GMNN,JADE3,MCM2,MCM3,MCM4,MCM5,MCM6,MCM7,NFRKB,PCNA,RFC2,RFC3,RFC4,RFC5,S100A11,SLFN11,TICRR,TIMELESS,TIPIN	2	2	2	2	2
GO:1900264	positive regulation of DNA-directed DNA polymerase activity	down	2.64625e-05	4.57737	13	2166	11	16324	CHTF18,DSCC1,GINS1,GINS2,GINS3,GINS4,PCNA,RFC2,RFC3,RFC4,RFC5	2	2	2	2	2
GO:2000573	positive regulation of DNA biosynthetic process	down	0.00481448	2.31745	67	2166	24	16324	AURKB,CHTF18,DSCC1,FGF2,GINS1,GINS2,GINS3,GINS4,HNRNPA1,MAP3K4,MAPK15,NEK2,PCNA,PDGFB,PDGFRB,PNKP,RFC2,RFC3,RFC4,RFC5,RGCC,SMOC2,USP1,VEGFA	2	2	2	2	2
GO:1900262	regulation of DNA-directed DNA polymerase activity	down	2.64625e-05	4.57737	13	2166	11	16324	CHTF18,DSCC1,GINS1,GINS2,GINS3,GINS4,PCNA,RFC2,RFC3,RFC4,RFC5	2	2	2	2	2
GO:0030174	regulation of DNA-templated DNA replication initiation	down	0.0108379	1.96505	13	2166	9	16324	CDT1,GMNN,MCM2,MCM3,MCM4,MCM5,MCM6,MCM7,TICRR	2	2	2	2	2
GO:0045934	negative regulation of nucleobase-containing compound metabolic process	down	2.05021e-07	6.6882	1279	2166	248	16324	AASS,AEBP1,ANKRD1,AR,ASCL1,ATF3,ATOH8,AUNIP,AURKB,AXIN2,BARD1,BCL11A,BCL6,BCOR,BEND3,BIRC5,BLM,BMI1,BMP6,BMP7,BRCA1,BTAF1,CAV1,CBX2,CCND1,CDC6,CDC73,CDT1,CENPF,CNOT1,CREBBP,CREBZF,CUX1,CUX2,DAB2,DAP,DAXX,DCAF1,DEPDC1,DMBX1,DNMT1,DNMT3B,DPF3,E2F1,E2F7,E2F8,EDN1,EDNRB,ELK4,ENO1,EP300,ETV6,EZH2,EZR,FANCB,FBXO5,FGFR2,FLNA,FOXJ1,FOXM1,FOXO1,FOXP1,FOXP4,FST,GATAD2B,GLI2,GLI3,GLIS2,GLIS3,GMNN,HCFC1,HDAC…	2	2	2	2	2
GO:0051253	negative regulation of RNA metabolic process	down	8.65223e-07	6.06287	1171	2166	228	16324	AASS,AEBP1,AR,ASCL1,ATF3,ATOH8,AURKB,AXIN2,BARD1,BCL11A,BCL6,BCOR,BEND3,BIRC5,BMI1,BMP6,BMP7,BRCA1,BTAF1,CAV1,CBX2,CCND1,CDC73,CENPF,CNOT1,CREBBP,CREBZF,CUX1,CUX2,DAB2,DAP,DAXX,DCAF1,DEPDC1,DMBX1,DNMT1,DNMT3B,DPF3,E2F1,E2F7,E2F8,EDN1,EDNRB,ELK4,ENO1,EP300,ETV6,EZH2,EZR,FGFR2,FLNA,FOXJ1,FOXM1,FOXO1,FOXP1,FOXP4,FST,GATAD2B,GLI2,GLI3,GLIS2,GLIS3,GMNN,HCFC1,HDAC1,HDAC7,HDGF,HES1,HES5,HEYL,HMGA2,HMGB1…	2	2	2	2	2
GO:0051254	positive regulation of RNA metabolic process	down	1.37824e-16	15.8607	1445	2166	311	16324	ABHD14B,ACTB,ACTL6A,AGO1,AGO2,AGRN,AR,ASCL1,ASPH,ASXL2,ATAD2,ATF3,ATF6B,ATOH8,AUTS2,BCL11A,BCL11B,BCL2L12,BICRA,BLM,BMP5,BMP6,BMP7,BMPR1B,BRCA1,BRCA2,CASZ1,CCN1,CDC73,CDH13,CDK12,CDK5RAP2,CHD6,CHEK2,CKAP2,CLNS1A,CNOT1,CNOT3,CNOT6L,COL1A1,CREB3L2,CREBBP,CREBZF,CRTC2,CX3CL1,DAB2,DDX11,DDX17,DDX39B,DEK,DLL1,DOT1L,DPF3,DVL2,E2F1,E2F2,E2F4,E2F7,E2F8,EDN1,EGF,EGFR,EGR1,EGR2,ELF1,ELF4,ELK4,ELL2,EP300,EP…	2	2	2	2	2
GO:0051252	regulation of RNA metabolic process	down	2.08295e-11	10.6813	3373	2166	586	16324	AASS,ABHD14B,ACTB,ACTL6A,AEBP1,AFF2,AGER,AGO1,AGO2,AGRN,AHNAK,AJUBA,ANKRD1,AR,ASCL1,ASPH,ASXL2,ATAD2,ATF3,ATF6B,ATOH1,ATOH8,ATP2B4,AURKB,AUTS2,AXIN2,BARD1,BAZ1A,BBX,BCL11A,BCL11B,BCL2L12,BCL6,BCOR,BEND3,BHLHE22,BICRA,BIRC5,BLM,BMI1,BMP5,BMP6,BMP7,BMPR1B,BRCA1,BRCA2,BRD2,BRIP1,BTAF1,CARHSP1,CASZ1,CAV1,CBX2,CCN1,CCND1,CCNL1,CDC73,CDH13,CDK12,CDK4,CDK5RAP2,CDK5RAP3,CEBPD,CELSR2,CENPF,CHD1,CHD6,CHD7,…	2	2	2	2	2
GO:2000628	regulation of miRNA metabolic process	down	0.0176876	1.75233	67	2166	23	16324	AR,ATOH8,EGFR,EGR1,ETS1,FGF2,FOS,MRTFB,MYB,NFATC3,NFATC4,NFIB,NR3C1,PDGFB,POU2F1,REST,SMAD3,SOX9,SREBF1,TEAD1,TERT,TGFB2,TP53	2	2	2	2	2
GO:0045935	positive regulation of nucleobase-containing compound metabolic process	down	6.75592e-20	19.1703	1623	2166	352	16324	ABHD14B,ACTB,ACTL6A,AGO1,AGO2,AGRN,AR,ASCL1,ASPH,ASXL2,ATAD2,ATAD5,ATF3,ATF6B,ATOH8,AURKB,AUTS2,BAZ1A,BCL11A,BCL11B,BCL2L12,BEND3,BICRA,BLM,BMP5,BMP6,BMP7,BMPR1B,BRCA1,BRCA2,CASZ1,CCN1,CDC73,CDH13,CDK12,CDK5RAP2,CDT1,CHD6,CHEK2,CHTF18,CKAP2,CLNS1A,CNOT1,CNOT3,CNOT6L,COL1A1,CREB3L2,CREBBP,CREBZF,CRTC2,CX3CL1,DAB2,DBF4,DBF4B,DDX11,DDX17,DDX39B,DEK,DLL1,DNA2,DOT1L,DPF3,DSCC1,DVL2,E2F1,E2F2,E2F4,E2F7…	2	2	2	2	2
GO:0019219	regulation of nucleobase-containing compound metabolic process	down	4.03486e-15	14.3942	3636	2166	644	16324	AASS,ABHD14B,ACTB,ACTL6A,AEBP1,AFF2,AGER,AGO1,AGO2,AGRN,AHNAK,AJUBA,AK4,ANKRD1,AR,ASCL1,ASPH,ASXL2,ATAD2,ATAD5,ATF3,ATF6B,ATOH1,ATOH8,ATP2B4,AUNIP,AURKB,AUTS2,AXIN2,BARD1,BAZ1A,BBX,BCL11A,BCL11B,BCL2L12,BCL6,BCOR,BEND3,BHLHE22,BICRA,BIRC5,BLM,BMI1,BMP5,BMP6,BMP7,BMPR1B,BRCA1,BRCA2,BRD2,BRIP1,BTAF1,CARHSP1,CASZ1,CAV1,CBX2,CCN1,CCNA2,CCND1,CCNL1,CDC6,CDC73,CDH13,CDK12,CDK4,CDK5RAP2,CDK5RAP3,CDT1,CE…	2	2	2	2	2
GO:0051052	regulation of DNA metabolic process	down	1.87696e-07	6.72655	464	2166	112	16324	ACTB,ACTL6A,ANKRD1,ATAD5,AUNIP,AURKB,AXIN2,BARD1,BAZ1A,BCL6,BLM,BRCA1,CCNA2,CDC6,CDT1,CHEK1,CHRAC1,CHTF18,DBF4,DBF4B,DDX11,DEK,DNA2,DPF3,DSCC1,E2F7,E2F8,EGF,EGFR,EP400,ESCO2,EYA2,EYA4,FANCB,FBXO5,FGF2,FOXM1,GINS1,GINS2,GINS3,GINS4,GLI1,GLI2,GMNN,H2AX,HMGA2,HMGB1,HNRNPA1,HNRNPD,ING3,JADE3,KAT5,MAP3K4,MAPK15,MBTD1,MCM2,MCM3,MCM4,MCM5,MCM6,MCM7,MRE11,MSH6,NEK2,NFRKB,PARP1,PARP4,PARPBP,PCNA,PDGFB,PDG…	2	2	2	2	2
GO:0051054	positive regulation of DNA metabolic process	down	6.89683e-07	6.16135	269	2166	74	16324	ACTB,ACTL6A,ATAD5,AURKB,BAZ1A,BRCA1,CDT1,CHTF18,DBF4,DBF4B,DDX11,DNA2,DPF3,DSCC1,E2F7,E2F8,EGF,EGFR,EP400,EYA2,EYA4,FANCB,FGF2,FOXM1,GINS1,GINS2,GINS3,GINS4,GLI1,GLI2,H2AX,HMGB1,HNRNPA1,HNRNPD,ING3,KAT5,MAP3K4,MAPK15,MBTD1,MRE11,NEK2,NFRKB,PARP1,PCNA,PDGFB,PDGFRB,PHF10,PNKP,PRIM2,PRKDC,RAD51,RAD51AP1,RBBP8,RFC2,RFC3,RFC4,RFC5,RGCC,RIF1,RPS3,SLF1,SLX1B,SMARCC1,SMOC2,SYNCRIP,TFRC,TIMELESS,TMEM161A,…	2	2	2	2	2
GO:0071897	DNA biosynthetic process	down	8.48052e-05	4.07158	158	2166	47	16324	ANKRD1,AURKB,CHTF18,DSCC1,DTL,FGF2,GINS1,GINS2,GINS3,GINS4,HNRNPA1,HNRNPD,HROB,JADE3,MAP3K4,MAPK15,MRE11,NEK2,PARP4,PCLAF,PCNA,PDGFB,PDGFRB,PIF1,PNKP,POLA1,POLD1,POLD2,POLD3,POLE,POLE2,RFC1,RFC2,RFC3,RFC4,RFC5,RGCC,RPA1,RRM1,SMOC2,TERT,TP53,TYMS,USP1,USP43,VEGFA,WRN	2	2	2	2	2
GO:0061614	miRNA transcription	down	0.000972718	3.01201	58	2166	23	16324	AR,ATOH8,EGFR,EGR1,ETS1,FGF2,FOS,MRTFB,MYB,NFATC3,NFATC4,NFIB,NR3C1,PDGFB,POU2F1,REST,SMAD3,SOX9,SREBF1,TEAD1,TERT,TGFB2,TP53	2	2	2	2	2
GO:0006351	DNA-templated transcription	down	2.13036e-08	7.67155	3177	2166	540	16324	AASS,ABHD14B,ACTB,ACTL6A,AEBP1,AGER,AGO1,AGO2,AGRN,AJUBA,ANKRD1,AR,ASCL1,ASPH,ASXL2,ATAD2,ATF3,ATF6B,ATOH1,ATOH8,ATP2B4,AURKB,AUTS2,BAZ1A,BBX,BCL11A,BCL11B,BCL2L12,BCL6,BCOR,BEND3,BHLHE22,BICRA,BIRC5,BLM,BMI1,BMP5,BMP6,BMP7,BMPR1B,BRCA1,BRCA2,BRD2,BRIP1,BTAF1,CASZ1,CAV1,CAVIN1,CBX2,CCN1,CCND1,CCNL1,CDC73,CDH13,CDK12,CDK4,CDK5RAP2,CDK5RAP3,CEBPD,CELSR2,CENPF,CHD1,CHD6,CHD7,CHEK2,CIB1,CKAP2,CLU,CNO…	2	2	2	2	2
GO:0006366	transcription by RNA polymerase II	down	2.75277e-07	6.56023	2407	2166	420	16324	AASS,ABHD14B,ACTB,ACTL6A,AEBP1,AGO1,AGO2,AGRN,ANKRD1,AR,ASCL1,ASXL2,ATAD2,ATF3,ATF6B,ATOH1,ATOH8,ATP2B4,AURKB,AUTS2,BAZ1A,BBX,BCL11A,BCL11B,BCL2L12,BCL6,BCOR,BEND3,BHLHE22,BICRA,BMI1,BMP5,BMP6,BMPR1B,BRCA1,BRD2,BRIP1,CASZ1,CAV1,CBX2,CCN1,CCND1,CCNL1,CDC73,CDH13,CDK12,CDK4,CEBPD,CHD1,CHD6,CKAP2,CNOT1,CREB3L2,CREBBP,CREBZF,CRTC2,CTDSP1,CUX1,CUX2,CX3CL1,DAB2,DCAF1,DDX17,DEK,DLL1,DMBX1,DNMT1,DNMT3B,D…	2	2	2	2	2
GO:0034654	nucleobase-containing compound biosynthetic process	down	6.98043e-09	8.15612	3577	2166	601	16324	AASS,ABHD14B,ACACA,ACSS1,ACTB,ACTL6A,ADA,AEBP1,AGER,AGO1,AGO2,AGRN,AJUBA,AK4,AK7,ALDOA,ANKRD1,AR,ASCL1,ASPH,ASXL2,ATAD2,ATF3,ATF6B,ATG16L2,ATOH1,ATOH8,ATP2B4,AURKB,AUTS2,BAZ1A,BBX,BCL11A,BCL11B,BCL2L12,BCL6,BCOR,BEND3,BHLHE22,BICRA,BIRC5,BLM,BMI1,BMP5,BMP6,BMP7,BMPR1B,BRCA1,BRCA2,BRD2,BRIP1,BTAF1,CASZ1,CAV1,CAVIN1,CBX2,CCN1,CCND1,CCNL1,CDC73,CDH13,CDK12,CDK4,CDK5RAP2,CDK5RAP3,CEBPD,CELSR2,CENPF,C…	2	2	2	2	2
GO:0032774	RNA biosynthetic process	down	2.7504e-09	8.5606	3216	2166	551	16324	AASS,ABHD14B,ACTB,ACTL6A,AEBP1,AGER,AGO1,AGO2,AGRN,AJUBA,ANKRD1,AR,ASCL1,ASPH,ASXL2,ATAD2,ATF3,ATF6B,ATG16L2,ATOH1,ATOH8,ATP2B4,AURKB,AUTS2,BAZ1A,BBX,BCL11A,BCL11B,BCL2L12,BCL6,BCOR,BEND3,BHLHE22,BICRA,BIRC5,BLM,BMI1,BMP5,BMP6,BMP7,BMPR1B,BRCA1,BRCA2,BRD2,BRIP1,BTAF1,CASZ1,CAV1,CAVIN1,CBX2,CCN1,CCND1,CCNL1,CDC73,CDH13,CDK12,CDK4,CDK5RAP2,CDK5RAP3,CEBPD,CELSR2,CENPF,CHD1,CHD6,CHD7,CHEK2,CIB1,CKAP2…	2	2	2	2	2
GO:0097659	nucleic acid-templated transcription	down	2.65552e-08	7.57585	3181	2166	540	16324	AASS,ABHD14B,ACTB,ACTL6A,AEBP1,AGER,AGO1,AGO2,AGRN,AJUBA,ANKRD1,AR,ASCL1,ASPH,ASXL2,ATAD2,ATF3,ATF6B,ATOH1,ATOH8,ATP2B4,AURKB,AUTS2,BAZ1A,BBX,BCL11A,BCL11B,BCL2L12,BCL6,BCOR,BEND3,BHLHE22,BICRA,BIRC5,BLM,BMI1,BMP5,BMP6,BMP7,BMPR1B,BRCA1,BRCA2,BRD2,BRIP1,BTAF1,CASZ1,CAV1,CAVIN1,CBX2,CCN1,CCND1,CCNL1,CDC73,CDH13,CDK12,CDK4,CDK5RAP2,CDK5RAP3,CEBPD,CELSR2,CENPF,CHD1,CHD6,CHD7,CHEK2,CIB1,CKAP2,CLU,CNO…	2	2	2	2	2
GO:1903507	negative regulation of nucleic acid-templated transcription	down	8.4776e-08	7.07173	1057	2166	214	16324	AASS,AEBP1,AR,ASCL1,ATF3,ATOH8,AURKB,BCL11A,BCL6,BCOR,BEND3,BIRC5,BMI1,BMP6,BMP7,BRCA1,BTAF1,CAV1,CBX2,CCND1,CDC73,CENPF,CNOT1,CREBBP,CREBZF,CUX1,CUX2,DAB2,DAP,DAXX,DCAF1,DEPDC1,DMBX1,DNMT1,DNMT3B,DPF3,E2F1,E2F7,E2F8,EDN1,EDNRB,ELK4,ENO1,EP300,ETV6,EZH2,EZR,FGFR2,FLNA,FOXJ1,FOXM1,FOXO1,FOXP1,FOXP4,FST,GATAD2B,GLI2,GLI3,GLIS2,GLIS3,GMNN,HCFC1,HDAC1,HDAC7,HDGF,HES1,HES5,HEYL,HMGA2,HMGB1,HMGB2,HNRNP…	2	2	2	2	2
GO:1902679	negative regulation of RNA biosynthetic process	down	1.56907e-07	6.80436	1070	2166	215	16324	AASS,AEBP1,AR,ASCL1,ATF3,ATOH8,AURKB,BCL11A,BCL6,BCOR,BEND3,BIRC5,BMI1,BMP6,BMP7,BRCA1,BTAF1,CAV1,CBX2,CCND1,CDC73,CENPF,CNOT1,CREBBP,CREBZF,CUX1,CUX2,DAB2,DAP,DAXX,DCAF1,DEPDC1,DMBX1,DNMT1,DNMT3B,DPF3,E2F1,E2F7,E2F8,EDN1,EDNRB,ELK4,ENO1,EP300,ETV6,EZH2,EZR,FGFR2,FLNA,FOXJ1,FOXM1,FOXO1,FOXP1,FOXP4,FST,GATAD2B,GLI2,GLI3,GLIS2,GLIS3,GMNN,HCFC1,HDAC1,HDAC7,HDGF,HES1,HES5,HEYL,HMGA2,HMGB1,HMGB2,HNRNP…	2	2	2	2	2
GO:0045892	negative regulation of DNA-templated transcription	down	5.36333e-08	7.27057	1052	2166	214	16324	AASS,AEBP1,AR,ASCL1,ATF3,ATOH8,AURKB,BCL11A,BCL6,BCOR,BEND3,BIRC5,BMI1,BMP6,BMP7,BRCA1,BTAF1,CAV1,CBX2,CCND1,CDC73,CENPF,CNOT1,CREBBP,CREBZF,CUX1,CUX2,DAB2,DAP,DAXX,DCAF1,DEPDC1,DMBX1,DNMT1,DNMT3B,DPF3,E2F1,E2F7,E2F8,EDN1,EDNRB,ELK4,ENO1,EP300,ETV6,EZH2,EZR,FGFR2,FLNA,FOXJ1,FOXM1,FOXO1,FOXP1,FOXP4,FST,GATAD2B,GLI2,GLI3,GLIS2,GLIS3,GMNN,HCFC1,HDAC1,HDAC7,HDGF,HES1,HES5,HEYL,HMGA2,HMGB1,HMGB2,HNRNP…	2	2	2	2	2
GO:0000122	negative regulation of transcription by RNA polymerase II	down	0.000167726	3.7754	755	2166	151	16324	AASS,AEBP1,AR,ASCL1,ATF3,AURKB,BCL11A,BCL6,BCOR,BEND3,BMI1,BMP6,CAV1,CBX2,CCND1,CDC73,CNOT1,CREBBP,CUX1,CUX2,DAB2,DCAF1,DNMT1,DNMT3B,E2F1,E2F7,E2F8,EDN1,EDNRB,ELK4,ENO1,EP300,ETV6,EZH2,EZR,FGFR2,FOXJ1,FOXM1,FOXP1,FOXP4,FST,GATAD2B,GLI2,GLI3,GLIS2,GLIS3,HCFC1,HDAC1,HDAC7,HDGF,HES1,HES5,HMGA2,HMGB1,HMGB2,HOXA7,ID1,ID2,ID3,INSM1,IRX1,IRX2,KANK2,KAT5,KCNIP3,LEF1,LOXL2,MAF,MAGED4,MDFI,MEIS2,MLIP,MSX2,…	2	2	2	2	2
GO:1902680	positive regulation of RNA biosynthetic process	down	3.50594e-16	15.4552	1316	2166	288	16324	ABHD14B,ACTB,ACTL6A,AGO1,AGO2,AGRN,AR,ASCL1,ASPH,ASXL2,ATAD2,ATF3,ATF6B,ATOH8,AUTS2,BCL11A,BCL11B,BCL2L12,BICRA,BLM,BMP5,BMP6,BMP7,BMPR1B,BRCA1,BRCA2,CASZ1,CCN1,CDC73,CDH13,CDK12,CDK5RAP2,CHD6,CHEK2,CKAP2,COL1A1,CREB3L2,CREBBP,CREBZF,CRTC2,CX3CL1,DAB2,DDX11,DDX17,DDX39B,DEK,DLL1,DOT1L,DPF3,DVL2,E2F1,E2F2,E2F4,E2F7,E2F8,EDN1,EGF,EGFR,EGR1,EGR2,ELF1,ELF4,ELK4,ELL2,EP300,EP400,ERBB2,ERBB4,ETS1,F2RL1…	2	2	2	2	2
GO:1903508	positive regulation of nucleic acid-templated transcription	down	7.85322e-15	14.105	1308	2166	282	16324	ABHD14B,ACTB,ACTL6A,AGO1,AGO2,AGRN,AR,ASCL1,ASPH,ASXL2,ATAD2,ATF3,ATF6B,ATOH8,AUTS2,BCL11A,BCL11B,BCL2L12,BICRA,BLM,BMP5,BMP6,BMP7,BMPR1B,BRCA1,BRCA2,CASZ1,CCN1,CDC73,CDH13,CDK12,CDK5RAP2,CHD6,CHEK2,CKAP2,COL1A1,CREB3L2,CREBBP,CREBZF,CRTC2,CX3CL1,DAB2,DDX11,DDX17,DDX39B,DEK,DLL1,DOT1L,DPF3,DVL2,E2F1,E2F2,E2F4,E2F7,E2F8,EDN1,EGF,EGFR,EGR1,EGR2,ELF1,ELF4,ELK4,ELL2,EP300,EP400,ERBB2,ERBB4,ETS1,F2RL1…	2	2	2	2	2
GO:1902895	positive regulation of miRNA transcription	down	0.00447757	2.34896	42	2166	18	16324	AR,ATOH8,EGFR,EGR1,ETS1,FGF2,FOS,MRTFB,MYB,NR3C1,PDGFB,POU2F1,SMAD3,SREBF1,TEAD1,TERT,TGFB2,TP53	2	2	2	2	2
GO:0045893	positive regulation of DNA-templated transcription	down	7.85322e-15	14.105	1308	2166	282	16324	ABHD14B,ACTB,ACTL6A,AGO1,AGO2,AGRN,AR,ASCL1,ASPH,ASXL2,ATAD2,ATF3,ATF6B,ATOH8,AUTS2,BCL11A,BCL11B,BCL2L12,BICRA,BLM,BMP5,BMP6,BMP7,BMPR1B,BRCA1,BRCA2,CASZ1,CCN1,CDC73,CDH13,CDK12,CDK5RAP2,CHD6,CHEK2,CKAP2,COL1A1,CREB3L2,CREBBP,CREBZF,CRTC2,CX3CL1,DAB2,DDX11,DDX17,DDX39B,DEK,DLL1,DOT1L,DPF3,DVL2,E2F1,E2F2,E2F4,E2F7,E2F8,EDN1,EGF,EGFR,EGR1,EGR2,ELF1,ELF4,ELK4,ELL2,EP300,EP400,ERBB2,ERBB4,ETS1,F2RL1…	2	2	2	2	2
GO:0045944	positive regulation of transcription by RNA polymerase II	down	6.33786e-12	11.1981	959	2166	213	16324	ABHD14B,AGO1,AGO2,AGRN,AR,ASCL1,ASXL2,ATAD2,ATF3,ATF6B,AUTS2,BCL11A,BCL11B,BCL2L12,BMP5,BMP6,BMPR1B,BRCA1,CASZ1,CCN1,CDC73,CDH13,CDK12,CHD6,CKAP2,CREBBP,CREBZF,CRTC2,CX3CL1,DAB2,DDX17,DEK,DLL1,DOT1L,DPF3,DVL2,E2F1,E2F2,E2F4,E2F7,E2F8,EDN1,EGFR,EGR1,EGR2,ELF1,ELF4,ELK4,ELL2,EP300,ETS1,F2RL1,FGF1,FGF2,FGFR2,FOS,FOSL2,FOXJ1,FOXM1,FOXN4,FOXO1,FUBP3,FZD5,GABPA,GLI1,GLI2,GLI3,GLIS2,GLIS3,GRHL3,GSX1,HCF…	2	2	2	2	2
GO:2001141	regulation of RNA biosynthetic process	down	2.47718e-10	9.60604	3080	2166	537	16324	AASS,ABHD14B,ACTB,ACTL6A,AEBP1,AGER,AGO1,AGO2,AGRN,AJUBA,ANKRD1,AR,ASCL1,ASPH,ASXL2,ATAD2,ATF3,ATF6B,ATOH1,ATOH8,ATP2B4,AURKB,AUTS2,BAZ1A,BBX,BCL11A,BCL11B,BCL2L12,BCL6,BCOR,BEND3,BHLHE22,BICRA,BIRC5,BLM,BMI1,BMP5,BMP6,BMP7,BMPR1B,BRCA1,BRCA2,BRD2,BRIP1,BTAF1,CASZ1,CAV1,CBX2,CCN1,CCND1,CCNL1,CDC73,CDH13,CDK12,CDK4,CDK5RAP2,CDK5RAP3,CEBPD,CELSR2,CENPF,CHD1,CHD6,CHD7,CHEK2,CIB1,CKAP2,CLU,CNOT1,COL1…	2	2	2	2	2
GO:1903506	regulation of nucleic acid-templated transcription	down	1.09172e-09	8.96189	3057	2166	530	16324	AASS,ABHD14B,ACTB,ACTL6A,AEBP1,AGER,AGO1,AGO2,AGRN,AJUBA,ANKRD1,AR,ASCL1,ASPH,ASXL2,ATAD2,ATF3,ATF6B,ATOH1,ATOH8,ATP2B4,AURKB,AUTS2,BAZ1A,BBX,BCL11A,BCL11B,BCL2L12,BCL6,BCOR,BEND3,BHLHE22,BICRA,BIRC5,BLM,BMI1,BMP5,BMP6,BMP7,BMPR1B,BRCA1,BRCA2,BRD2,BRIP1,BTAF1,CASZ1,CAV1,CBX2,CCN1,CCND1,CCNL1,CDC73,CDH13,CDK12,CDK4,CDK5RAP2,CDK5RAP3,CEBPD,CELSR2,CENPF,CHD1,CHD6,CHD7,CHEK2,CIB1,CKAP2,CLU,CNOT1,COL1…	2	2	2	2	2
GO:1902893	regulation of miRNA transcription	down	0.000670791	3.17341	57	2166	23	16324	AR,ATOH8,EGFR,EGR1,ETS1,FGF2,FOS,MRTFB,MYB,NFATC3,NFATC4,NFIB,NR3C1,PDGFB,POU2F1,REST,SMAD3,SOX9,SREBF1,TEAD1,TERT,TGFB2,TP53	2	2	2	2	2
GO:0006355	regulation of DNA-templated transcription	down	8.09148e-10	9.09197	3052	2166	530	16324	AASS,ABHD14B,ACTB,ACTL6A,AEBP1,AGER,AGO1,AGO2,AGRN,AJUBA,ANKRD1,AR,ASCL1,ASPH,ASXL2,ATAD2,ATF3,ATF6B,ATOH1,ATOH8,ATP2B4,AURKB,AUTS2,BAZ1A,BBX,BCL11A,BCL11B,BCL2L12,BCL6,BCOR,BEND3,BHLHE22,BICRA,BIRC5,BLM,BMI1,BMP5,BMP6,BMP7,BMPR1B,BRCA1,BRCA2,BRD2,BRIP1,BTAF1,CASZ1,CAV1,CBX2,CCN1,CCND1,CCNL1,CDC73,CDH13,CDK12,CDK4,CDK5RAP2,CDK5RAP3,CEBPD,CELSR2,CENPF,CHD1,CHD6,CHD7,CHEK2,CIB1,CKAP2,CLU,CNOT1,COL1…	2	2	2	2	2
GO:0006357	regulation of transcription by RNA polymerase II	down	5.45467e-08	7.26323	2300	2166	408	16324	AASS,ABHD14B,ACTB,ACTL6A,AEBP1,AGO1,AGO2,AGRN,ANKRD1,AR,ASCL1,ASXL2,ATAD2,ATF3,ATF6B,ATOH1,ATOH8,ATP2B4,AURKB,AUTS2,BAZ1A,BBX,BCL11A,BCL11B,BCL2L12,BCL6,BCOR,BEND3,BHLHE22,BICRA,BMI1,BMP5,BMP6,BMPR1B,BRCA1,BRD2,BRIP1,CASZ1,CAV1,CBX2,CCN1,CCND1,CCNL1,CDC73,CDH13,CDK12,CDK4,CEBPD,CHD1,CHD6,CKAP2,CNOT1,CREB3L2,CREBBP,CREBZF,CRTC2,CTDSP1,CUX1,CUX2,CX3CL1,DAB2,DCAF1,DDX17,DEK,DLL1,DMBX1,DNMT1,DNMT3B,D…	2	2	2	2	2
GO:0016310	phosphorylation	down	0.0040015	2.39778	1379	2166	241	16324	ACTB,ADAM17,ADAM9,AGER,AMH,ANGPT1,AR,ARAF,ATP2B4,AURKA,AURKB,AXIN2,AXL,BARD1,BIRC5,BLM,BMP2K,BMP5,BMP6,BMP7,BMPR1B,BORA,BRAT1,BRD2,CASS4,CAV1,CCL2,CCN1,CCNA2,CCNB1,CCNB2,CCND1,CCNE2,CCNF,CD44,CDC25B,CDC25C,CDC6,CDCA8,CDH5,CDK1,CDK12,CDK19,CDK2,CDK4,CDK5RAP3,CDK6,CDKN2C,CDKN3,CEMIP,CENPE,CHEK1,CHEK2,CHRNA3,CIB1,CIT,CLK2,CLSPN,CLU,CRKL,CSF1,CSNK2B,CX3CL1,DAB2,DAXX,DDIT4,DDR1,DDR2,DIPK2A,DMPK,DUSP16…	13	12	12	12	12
[truncated: 267 more rows]
